# Supplementary material for: Extracellular matrix stiffness cues junctional remodeling for 3D tissue elongation
Source: Nat Commun. 2019 Jul 26;10:3339. doi: 10.1038/s41467-019-10874-x (PMC6659696; doi:10.1038/s41467-019-10874-x)
Supplement: Supplementary file 8 — Supplementary Software [file 41467_2019_10874_MOESM8_ESM.zip]

Archive with 375 entries (329 files):
- ImSAnE_follicle_morphometrics/
- ImSAnE_follicle_morphometrics/.DS_Store
- __MACOSX/
- __MACOSX/ImSAnE_follicle_morphometrics/
- __MACOSX/ImSAnE_follicle_morphometrics/._.DS_Store
- ImSAnE_follicle_morphometrics/Morphometrics_extraction.m
- __MACOSX/ImSAnE_follicle_morphometrics/._Morphometrics_extraction.m
- ImSAnE_follicle_morphometrics/+surfaceFitting/
- ImSAnE_follicle_morphometrics/+surfaceFitting/.DS_Store
- __MACOSX/ImSAnE_follicle_morphometrics/+surfaceFitting/
- __MACOSX/ImSAnE_follicle_morphometrics/+surfaceFitting/._.DS_Store
- ImSAnE_follicle_morphometrics/+surfaceFitting/surfaceFitter.m
- __MACOSX/ImSAnE_follicle_morphometrics/+surfaceFitting/._surfaceFitter.m
- ImSAnE_follicle_morphometrics/+surfaceFitting/cylinderMeshWrapper.m
- __MACOSX/ImSAnE_follicle_morphometrics/+surfaceFitting/._cylinderMeshWrapper.m
- ImSAnE_follicle_morphometrics/+surfaceFitting/tpsFitter.m
- ImSAnE_follicle_morphometrics/+surfaceFitting/meshWrapper.m
- __MACOSX/ImSAnE_follicle_morphometrics/+surfaceFitting/._meshWrapper.m
- ImSAnE_follicle_morphometrics/+surfaceFitting/@spherelikeFitter/
- ImSAnE_follicle_morphometrics/+surfaceFitting/@spherelikeFitter/spherelikeFitter.m
- __MACOSX/ImSAnE_follicle_morphometrics/+surfaceFitting/@spherelikeFitter/
- __MACOSX/ImSAnE_follicle_morphometrics/+surfaceFitting/@spherelikeFitter/._spherelikeFitter.m
- ImSAnE_follicle_morphometrics/+surfaceFitting/@spherelikeFitter/generateEmbedding.m
- ImSAnE_follicle_morphometrics/+surfaceFitting/@spherelikeFitter/populateSOI.new.m
- __MACOSX/ImSAnE_follicle_morphometrics/+surfaceFitting/@spherelikeFitter/._populateSOI.new.m
- ImSAnE_follicle_morphometrics/+surfaceFitting/@spherelikeFitter/populateSOI.m
- __MACOSX/ImSAnE_follicle_morphometrics/+surfaceFitting/@spherelikeFitter/._populateSOI.m
- ImSAnE_follicle_morphometrics/generalfunctions/
- ImSAnE_follicle_morphometrics/generalfunctions/mesh/
- ImSAnE_follicle_morphometrics/generalfunctions/mesh/compute_boundaries.m
- ImSAnE_follicle_morphometrics/generalfunctions/mesh/read_ply_mod.m
- ImSAnE_follicle_morphometrics/generalfunctions/mesh/clip_mesh.m
- ImSAnE_follicle_morphometrics/generalfunctions/mesh/conformalParametrization.m
- ImSAnE_follicle_morphometrics/generalfunctions/mesh/SOImask3D.m
- ImSAnE_follicle_morphometrics/generalfunctions/mesh/mesh_mask.m
- ImSAnE_follicle_morphometrics/generalfunctions/mesh/read_obj_mod.m
- ImSAnE_follicle_morphometrics/generalfunctions/mesh/submeshFromV.m
- ImSAnE_follicle_morphometrics/generalfunctions/visualization/
- ImSAnE_follicle_morphometrics/generalfunctions/visualization/plotstrain.m
- ImSAnE_follicle_morphometrics/generalfunctions/visualization/plotMetricStrain.m
- ImSAnE_follicle_morphometrics/generalfunctions/visualization/metricStrainFromG.m
- ImSAnE_follicle_morphometrics/generalfunctions/assignBonds.m
- __MACOSX/ImSAnE_follicle_morphometrics/generalfunctions/
- __MACOSX/ImSAnE_follicle_morphometrics/generalfunctions/._assignBonds.m
- ImSAnE_follicle_morphometrics/generalfunctions/fastLinearInterp.m
- ImSAnE_follicle_morphometrics/generalfunctions/filters/
- ImSAnE_follicle_morphometrics/generalfunctions/filters/LOG.m
- ImSAnE_follicle_morphometrics/generalfunctions/filters/strel3D.m
- ImSAnE_follicle_morphometrics/generalfunctions/filters/myconvn.m
- ImSAnE_follicle_morphometrics/generalfunctions/filters/GaussGradient.m
- ImSAnE_follicle_morphometrics/generalfunctions/filters/GaussD.m
- ImSAnE_follicle_morphometrics/generalfunctions/filters/GaussSmooth.m
- ImSAnE_follicle_morphometrics/generalfunctions/filters/cylinderRadialD.m
- ImSAnE_follicle_morphometrics/generalfunctions/interpSurfBiLinear.m
- ImSAnE_follicle_morphometrics/generalfunctions/.DS_Store
- __MACOSX/ImSAnE_follicle_morphometrics/generalfunctions/._.DS_Store
- ImSAnE_follicle_morphometrics/generalfunctions/pointMatch.m
- ImSAnE_follicle_morphometrics/generalfunctions/LatticePresentationOrientation.m
- __MACOSX/ImSAnE_follicle_morphometrics/generalfunctions/._LatticePresentationOrientation.m
- ImSAnE_follicle_morphometrics/generalfunctions/LatticePresentation.m
- __MACOSX/ImSAnE_follicle_morphometrics/generalfunctions/._LatticePresentation.m
- ImSAnE_follicle_morphometrics/generalfunctions/xcorr3fft.m
- ImSAnE_follicle_morphometrics/generalfunctions/GaussNormal.m
- ImSAnE_follicle_morphometrics/generalfunctions/GLattConversion.m
- ImSAnE_follicle_morphometrics/generalfunctions/track3D.m
- ImSAnE_follicle_morphometrics/generalfunctions/xml/
- ImSAnE_follicle_morphometrics/generalfunctions/xml/xpathNode.m
- ImSAnE_follicle_morphometrics/generalfunctions/xml/xpathText.m
- ImSAnE_follicle_morphometrics/generalfunctions/system/
- ImSAnE_follicle_morphometrics/generalfunctions/system/saveFloatTiff.m
- ImSAnE_follicle_morphometrics/generalfunctions/system/debugMsg.m
- ImSAnE_follicle_morphometrics/generalfunctions/GetDir.m
- __MACOSX/ImSAnE_follicle_morphometrics/generalfunctions/._GetDir.m
- ImSAnE_follicle_morphometrics/generalfunctions/LatticePresentationArea.m
- __MACOSX/ImSAnE_follicle_morphometrics/generalfunctions/._LatticePresentationArea.m
- ImSAnE_follicle_morphometrics/generalfunctions/LatticePresentationAPPolarity.m
- __MACOSX/ImSAnE_follicle_morphometrics/generalfunctions/._LatticePresentationAPPolarity.m
- ImSAnE_follicle_morphometrics/generalfunctions/handle_light.m
- ImSAnE_follicle_morphometrics/generalfunctions/ClockWiseSort.m
- ImSAnE_follicle_morphometrics/generalfunctions/interpSurfTriLinear.m
- ImSAnE_follicle_morphometrics/generalfunctions/LatticePresentationEccentricity.m
- __MACOSX/ImSAnE_follicle_morphometrics/generalfunctions/._LatticePresentationEccentricity.m
- ImSAnE_follicle_morphometrics/generalfunctions/getConjCell.m
- ImSAnE_follicle_morphometrics/generalfunctions/isposdef.m
- ImSAnE_follicle_morphometrics/generalfunctions/GaussGeometry.m
- ImSAnE_follicle_morphometrics/+surfaceDetection/
- ImSAnE_follicle_morphometrics/+surfaceDetection/fastCylinderDetector.m
- ImSAnE_follicle_morphometrics/+surfaceDetection/pointCloudDetector.m
- ImSAnE_follicle_morphometrics/+surfaceDetection/cylinderDetector.m
- ImSAnE_follicle_morphometrics/+surfaceDetection/Stack.m
- __MACOSX/ImSAnE_follicle_morphometrics/+surfaceDetection/
- __MACOSX/ImSAnE_follicle_morphometrics/+surfaceDetection/._Stack.m
- ImSAnE_follicle_morphometrics/+surfaceDetection/ilastikDetector.m
- __MACOSX/ImSAnE_follicle_morphometrics/+surfaceDetection/._ilastikDetector.m
- ImSAnE_follicle_morphometrics/+surfaceDetection/RegionOfInterest.m
- ImSAnE_follicle_morphometrics/+surfaceDetection/radialEdgeDetector.m
- ImSAnE_follicle_morphometrics/+surfaceDetection/MIPDetector.m
- ImSAnE_follicle_morphometrics/+surfaceDetection/planarDetector.m
- ImSAnE_follicle_morphometrics/+surfaceDetection/PointCloud.m
- __MACOSX/ImSAnE_follicle_morphometrics/+surfaceDetection/._PointCloud.m
- ImSAnE_follicle_morphometrics/+surfaceDetection/surfaceDetector.m
- __MACOSX/ImSAnE_follicle_morphometrics/+surfaceDetection/._surfaceDetector.m
- ImSAnE_follicle_morphometrics/+surfaceDetection/planarEdgeDetector.m
- ImSAnE_follicle_morphometrics/+surfaceAnalysis/
- ImSAnE_follicle_morphometrics/+surfaceAnalysis/.DS_Store
- __MACOSX/ImSAnE_follicle_morphometrics/+surfaceAnalysis/
- __MACOSX/ImSAnE_follicle_morphometrics/+surfaceAnalysis/._.DS_Store
- ImSAnE_follicle_morphometrics/+surfaceAnalysis/twoDSegmentor.m
- ImSAnE_follicle_morphometrics/+surfaceAnalysis/latticeExtractor.m
- __MACOSX/ImSAnE_follicle_morphometrics/+surfaceAnalysis/._latticeExtractor.m
- ImSAnE_follicle_morphometrics/+surfaceAnalysis/ilastikSegmentor.m
- __MACOSX/ImSAnE_follicle_morphometrics/+surfaceAnalysis/._ilastikSegmentor.m
- ImSAnE_follicle_morphometrics/+surfaceAnalysis/ilastikSegmentorLoad.m
- __MACOSX/ImSAnE_follicle_morphometrics/+surfaceAnalysis/._ilastikSegmentorLoad.m
- ImSAnE_follicle_morphometrics/+surfaceAnalysis/@SurfaceOfInterest/
- ImSAnE_follicle_morphometrics/+surfaceAnalysis/@SurfaceOfInterest/SurfaceOfInterest.m
- ImSAnE_follicle_morphometrics/+surfaceAnalysis/@SurfaceOfInterest/partition.m
- ImSAnE_follicle_morphometrics/+project/
- ImSAnE_follicle_morphometrics/+project/Experiment.m
- __MACOSX/ImSAnE_follicle_morphometrics/+project/
- __MACOSX/ImSAnE_follicle_morphometrics/+project/._Experiment.m
- ImSAnE_follicle_morphometrics/setup.m
- ImSAnE_follicle_morphometrics/sample/
- ImSAnE_follicle_morphometrics/sample/control_stage8.lsm
- ImSAnE_follicle_morphometrics/sample/.DS_Store
- __MACOSX/ImSAnE_follicle_morphometrics/sample/
- __MACOSX/ImSAnE_follicle_morphometrics/sample/._.DS_Store
- ImSAnE_follicle_morphometrics/sample/ilastik/
- ImSAnE_follicle_morphometrics/sample/ilastik/pred/
- ImSAnE_follicle_morphometrics/sample/ilastik/pred/control_stage8_t1_c1_cylinder1_Probabilities.h5
- ImSAnE_follicle_morphometrics/sample/ilastik/pred/control_stage8_t1_c1_posteriorEquidistant_Probabilities.h5
- ImSAnE_follicle_morphometrics/sample/ilastik/pred/control_stage8_t1_c1_cylinder1_proper_Probabilities.h5
- ImSAnE_follicle_morphometrics/sample/ilastik/pred/control_stage8_t1_c1_cylinder2_Probabilities.h5
- ImSAnE_follicle_morphometrics/sample/ilastik/pred/control_stage8_t1_c1_anteriorEquidistant_Probabilities.h5
- ImSAnE_follicle_morphometrics/sample/ilastik/.DS_Store
- __MACOSX/ImSAnE_follicle_morphometrics/sample/ilastik/
- __MACOSX/ImSAnE_follicle_morphometrics/sample/ilastik/._.DS_Store
- ImSAnE_follicle_morphometrics/sample/ilastik/control_stage8_t1_c1_cylinder2.h5
- ImSAnE_follicle_morphometrics/sample/ilastik/control_stage8_t1_c1_cylinder1.h5
- ImSAnE_follicle_morphometrics/sample/ilastik/control_stage8_t1_c1_posteriorEquidistant.h5
- ImSAnE_follicle_morphometrics/sample/ilastik/control_stage8_t1_c1_cylinder1_proper.h5
- ImSAnE_follicle_morphometrics/sample/ilastik/control_stage8_t1_c1_anteriorEquidistant.h5
- ImSAnE_follicle_morphometrics/README.txt
- __MACOSX/ImSAnE_follicle_morphometrics/._README.txt
- ImSAnE_follicle_morphometrics/external/
- ImSAnE_follicle_morphometrics/external/bfmatlab/
- ImSAnE_follicle_morphometrics/external/bfmatlab/bfUpgradeCheck.m
- ImSAnE_follicle_morphometrics/external/bfmatlab/bfCheckJavaPath.m
- ImSAnE_follicle_morphometrics/external/bfmatlab/createMinimalOMEXMLMetadata.m
- ImSAnE_follicle_morphometrics/external/bfmatlab/bfopen.m
- ImSAnE_follicle_morphometrics/external/bfmatlab/bfGetPlane.m
- ImSAnE_follicle_morphometrics/external/bfmatlab/bfsave.m
- ImSAnE_follicle_morphometrics/external/bfmatlab/bfCheckJavaMemory.m
- ImSAnE_follicle_morphometrics/external/bfmatlab/bfGetFileExtensions.m
- ImSAnE_follicle_morphometrics/external/bfmatlab/loci_tools.jar
- ImSAnE_follicle_morphometrics/external/bfmatlab/bfOpen3DVolume.m
- ImSAnE_follicle_morphometrics/external/bfmatlab/bfGetReader.m
- ImSAnE_follicle_morphometrics/external/Fseries.m
- ImSAnE_follicle_morphometrics/external/rotationmat3D.m
- ImSAnE_follicle_morphometrics/external/.DS_Store
- ImSAnE_follicle_morphometrics/external/vec2str.m
- ImSAnE_follicle_morphometrics/external/ellipseFit.m
- ImSAnE_follicle_morphometrics/external/toolbox_graph/
- ImSAnE_follicle_morphometrics/external/toolbox_graph/compute_mesh_weight.m
- ImSAnE_follicle_morphometrics/external/toolbox_graph/check_face_vertex.m
- ImSAnE_follicle_morphometrics/external/toolbox_graph/progressbar.m
- ImSAnE_follicle_morphometrics/external/toolbox_graph/compute_vertex_face_ring.m
- ImSAnE_follicle_morphometrics/external/write_wobj.m
- ImSAnE_follicle_morphometrics/external/tripick.m
- ImSAnE_follicle_morphometrics/external/fast_marching/
- ImSAnE_follicle_morphometrics/external/fast_marching/perform_front_propagation_mesh.mexmaci64
- ImSAnE_follicle_morphometrics/external/fast_marching/perform_front_propagation_mesh.cpp
- ImSAnE_follicle_morphometrics/external/fast_marching/config.h
- ImSAnE_follicle_morphometrics/external/fast_marching/compile_mex.m
- ImSAnE_follicle_morphometrics/external/fast_marching/getoptions.m
- ImSAnE_follicle_morphometrics/external/fast_marching/gw/
- ImSAnE_follicle_morphometrics/external/fast_marching/gw/gw.suo
- ImSAnE_follicle_morphometrics/external/fast_marching/gw/gw_toolkit/
- ImSAnE_follicle_morphometrics/external/fast_marching/gw/gw_toolkit/trackball.h
- ImSAnE_follicle_morphometrics/external/fast_marching/gw/gw_toolkit/ply/
- ImSAnE_follicle_morphometrics/external/fast_marching/gw/gw_toolkit/ply/plyfile.cpp
- ImSAnE_follicle_morphometrics/external/fast_marching/gw/gw_toolkit/ply/ply.h
- ImSAnE_follicle_morphometrics/external/fast_marching/gw/gw_toolkit/ply/plytest.c
- ImSAnE_follicle_morphometrics/external/fast_marching/gw/gw_toolkit/ply/ply.c
- ImSAnE_follicle_morphometrics/external/fast_marching/gw/gw_toolkit/ply/ply_docs
- ImSAnE_follicle_morphometrics/external/fast_marching/gw/gw_toolkit/ply/CVS/
- ImSAnE_follicle_morphometrics/external/fast_marching/gw/gw_toolkit/ply/CVS/Repository
- ImSAnE_follicle_morphometrics/external/fast_marching/gw/gw_toolkit/ply/CVS/Entries
- ImSAnE_follicle_morphometrics/external/fast_marching/gw/gw_toolkit/ply/CVS/Root
- ImSAnE_follicle_morphometrics/external/fast_marching/gw/gw_toolkit/GW_GeodesicDisplayer.inl
- ImSAnE_follicle_morphometrics/external/fast_marching/gw/gw_toolkit/GW_OpenGLHelper.h
- ImSAnE_follicle_morphometrics/external/fast_marching/gw/gw_toolkit/GW_CSVLoader.h
- ImSAnE_follicle_morphometrics/external/fast_marching/gw/gw_toolkit/stdafx.h
- ImSAnE_follicle_morphometrics/external/fast_marching/gw/gw_toolkit/GW_GeodesicDisplayer.h
- ImSAnE_follicle_morphometrics/external/fast_marching/gw/gw_toolkit/GW_Toolkit.cpp
- ImSAnE_follicle_morphometrics/external/fast_marching/gw/gw_toolkit/GW_ASELoader.h
- ImSAnE_follicle_morphometrics/external/fast_marching/gw/gw_toolkit/GW_BasicDisplayer.h
- ImSAnE_follicle_morphometrics/external/fast_marching/gw/gw_toolkit/GW_OBJLoader.cpp
- ImSAnE_follicle_morphometrics/external/fast_marching/gw/gw_toolkit/GW_VRMLLoader.cpp
- ImSAnE_follicle_morphometrics/external/fast_marching/gw/gw_toolkit/GW_BasicDisplayer.inl
- ImSAnE_follicle_morphometrics/external/fast_marching/gw/gw_toolkit/GW_ASELoader.cpp
- ImSAnE_follicle_morphometrics/external/fast_marching/gw/gw_toolkit/gw_toolkit.vcproj
- ImSAnE_follicle_morphometrics/external/fast_marching/gw/gw_toolkit/GW_Toolkit.h
- ImSAnE_follicle_morphometrics/external/fast_marching/gw/gw_toolkit/GW_PLYLoader.cpp
- ImSAnE_follicle_morphometrics/external/fast_marching/gw/gw_toolkit/GW_InputOutput.cpp
- ImSAnE_follicle_morphometrics/external/fast_marching/gw/gw_toolkit/GW_OFFLoader.h
- ImSAnE_follicle_morphometrics/external/fast_marching/gw/gw_toolkit/GW_OFFLoader.cpp
- ImSAnE_follicle_morphometrics/external/fast_marching/gw/gw_toolkit/GW_OBJLoader.h
- ImSAnE_follicle_morphometrics/external/fast_marching/gw/gw_toolkit/GW_GeodesicDisplayer.cpp
- ImSAnE_follicle_morphometrics/external/fast_marching/gw/gw_toolkit/GW_PLYLoader.h
- ImSAnE_follicle_morphometrics/external/fast_marching/gw/gw_toolkit/CVS/
- ImSAnE_follicle_morphometrics/external/fast_marching/gw/gw_toolkit/CVS/Repository
- ImSAnE_follicle_morphometrics/external/fast_marching/gw/gw_toolkit/CVS/Entries
- ImSAnE_follicle_morphometrics/external/fast_marching/gw/gw_toolkit/CVS/Root
- ImSAnE_follicle_morphometrics/external/fast_marching/gw/gw_toolkit/trackball.cpp
- ImSAnE_follicle_morphometrics/external/fast_marching/gw/gw_toolkit/stdafx.cpp
- ImSAnE_follicle_morphometrics/external/fast_marching/gw/gw_toolkit/GW_BasicDisplayer.cpp
- ImSAnE_follicle_morphometrics/external/fast_marching/gw/gw_toolkit/GW_VRMLLoader.h
- ImSAnE_follicle_morphometrics/external/fast_marching/gw/gw_toolkit/GW_InputOutput.h
- ImSAnE_follicle_morphometrics/external/fast_marching/gw/gw_maths/
- ImSAnE_follicle_morphometrics/external/fast_marching/gw/gw_maths/GW_Matrix2x2.h
- ImSAnE_follicle_morphometrics/external/fast_marching/gw/gw_maths/test/
- ImSAnE_follicle_morphometrics/external/fast_marching/gw/gw_maths/test/test.vcproj
- ImSAnE_follicle_morphometrics/external/fast_marching/gw/gw_maths/test/CVS/
- ImSAnE_follicle_morphometrics/external/fast_marching/gw/gw_maths/test/CVS/Repository
- ImSAnE_follicle_morphometrics/external/fast_marching/gw/gw_maths/test/CVS/Entries
- ImSAnE_follicle_morphometrics/external/fast_marching/gw/gw_maths/test/CVS/Root
- ImSAnE_follicle_morphometrics/external/fast_marching/gw/gw_maths/test/main.cpp
- ImSAnE_follicle_morphometrics/external/fast_marching/gw/gw_maths/GW_Maths.h
- ImSAnE_follicle_morphometrics/external/fast_marching/gw/gw_maths/GW_VectorStatic.h
- ImSAnE_follicle_morphometrics/external/fast_marching/gw/gw_maths/tnt/
- ImSAnE_follicle_morphometrics/external/fast_marching/gw/gw_maths/tnt/tnt_fortran_array3d.h
- ImSAnE_follicle_morphometrics/external/fast_marching/gw/gw_maths/tnt/tnt_math_utils.h
- ImSAnE_follicle_morphometrics/external/fast_marching/gw/gw_maths/tnt/tnt_array1d.h
- ImSAnE_follicle_morphometrics/external/fast_marching/gw/gw_maths/tnt/tnt_fortran_array2d.h
- ImSAnE_follicle_morphometrics/external/fast_marching/gw/gw_maths/tnt/tnt_version.h
- ImSAnE_follicle_morphometrics/external/fast_marching/gw/gw_maths/tnt/tnt_array3d_utils.h
- ImSAnE_follicle_morphometrics/external/fast_marching/gw/gw_maths/tnt/tnt_array2d_utils.h
- ImSAnE_follicle_morphometrics/external/fast_marching/gw/gw_maths/tnt/jama_svd.h
- ImSAnE_follicle_morphometrics/external/fast_marching/gw/gw_maths/tnt/tnt_fortran_array1d_utils.h
- ImSAnE_follicle_morphometrics/external/fast_marching/gw/gw_maths/tnt/tnt_cmat.h
- ImSAnE_follicle_morphometrics/external/fast_marching/gw/gw_maths/tnt/tnt_vec.h
- ImSAnE_follicle_morphometrics/external/fast_marching/gw/gw_maths/tnt/tnt.h
- ImSAnE_follicle_morphometrics/external/fast_marching/gw/gw_maths/tnt/jama_qr.h
- ImSAnE_follicle_morphometrics/external/fast_marching/gw/gw_maths/tnt/jama_cholesky.h
- ImSAnE_follicle_morphometrics/external/fast_marching/gw/gw_maths/tnt/tnt_stopwatch.h
- ImSAnE_follicle_morphometrics/external/fast_marching/gw/gw_maths/tnt/tnt_subscript.h
- ImSAnE_follicle_morphometrics/external/fast_marching/gw/gw_maths/tnt/CVS/
- ImSAnE_follicle_morphometrics/external/fast_marching/gw/gw_maths/tnt/CVS/Repository
- ImSAnE_follicle_morphometrics/external/fast_marching/gw/gw_maths/tnt/CVS/Entries
- ImSAnE_follicle_morphometrics/external/fast_marching/gw/gw_maths/tnt/CVS/Root
- ImSAnE_follicle_morphometrics/external/fast_marching/gw/gw_maths/tnt/tnt_array3d.h
- ImSAnE_follicle_morphometrics/external/fast_marching/gw/gw_maths/tnt/tnt_fortran_array1d.h
- ImSAnE_follicle_morphometrics/external/fast_marching/gw/gw_maths/tnt/jama_lu.h
- ImSAnE_follicle_morphometrics/external/fast_marching/gw/gw_maths/tnt/tnt_fortran_array3d_utils.h
- ImSAnE_follicle_morphometrics/external/fast_marching/gw/gw_maths/tnt/tnt_fortran_array2d_utils.h
- ImSAnE_follicle_morphometrics/external/fast_marching/gw/gw_maths/tnt/tnt_sparse_matrix_csr.h
- ImSAnE_follicle_morphometrics/external/fast_marching/gw/gw_maths/tnt/jama_eig.h
- ImSAnE_follicle_morphometrics/external/fast_marching/gw/gw_maths/tnt/tnt_array1d_utils.h
- ImSAnE_follicle_morphometrics/external/fast_marching/gw/gw_maths/tnt/tnt_array2d.h
- ImSAnE_follicle_morphometrics/external/fast_marching/gw/gw_maths/GW_Vector4D.h
- ImSAnE_follicle_morphometrics/external/fast_marching/gw/gw_maths/gw_complex.h
- ImSAnE_follicle_morphometrics/external/fast_marching/gw/gw_maths/GW_Matrix4x4.h
- ImSAnE_follicle_morphometrics/external/fast_marching/gw/gw_maths/GW_MatrixStatic.h
- ImSAnE_follicle_morphometrics/external/fast_marching/gw/gw_maths/GW_Vector3D.h
- ImSAnE_follicle_morphometrics/external/fast_marching/gw/gw_maths/GW_SparseMatrix.h
- ImSAnE_follicle_morphometrics/external/fast_marching/gw/gw_maths/CVS/
- ImSAnE_follicle_morphometrics/external/fast_marching/gw/gw_maths/CVS/Repository
- ImSAnE_follicle_morphometrics/external/fast_marching/gw/gw_maths/CVS/Entries
- ImSAnE_follicle_morphometrics/external/fast_marching/gw/gw_maths/CVS/Root
- ImSAnE_follicle_morphometrics/external/fast_marching/gw/gw_maths/GW_Vector2D.h
- ImSAnE_follicle_morphometrics/external/fast_marching/gw/gw_maths/GW_VectorND.h
- ImSAnE_follicle_morphometrics/external/fast_marching/gw/gw_maths/GW_Quaternion.h
- ImSAnE_follicle_morphometrics/external/fast_marching/gw/gw_maths/GW_MatrixNxP.h
- ImSAnE_follicle_morphometrics/external/fast_marching/gw/gw_maths/GW_Matrix3x3.h
- ImSAnE_follicle_morphometrics/external/fast_marching/gw/gw_maths/GW_MathsConfig.h
- ImSAnE_follicle_morphometrics/external/fast_marching/gw/gw_core/
- ImSAnE_follicle_morphometrics/external/fast_marching/gw/gw_core/GW_SmartCounter.inl
- ImSAnE_follicle_morphometrics/external/fast_marching/gw/gw_core/GW_Mesh.h
- ImSAnE_follicle_morphometrics/external/fast_marching/gw/gw_core/GW_Vertex.inl
- ImSAnE_follicle_morphometrics/external/fast_marching/gw/gw_core/GW_Face.cpp
- ImSAnE_follicle_morphometrics/external/fast_marching/gw/gw_core/GW_Mesh.inl
- ImSAnE_follicle_morphometrics/external/fast_marching/gw/gw_core/stdafx.h
- ImSAnE_follicle_morphometrics/external/fast_marching/gw/gw_core/GW_VertexIterator.cpp
- ImSAnE_follicle_morphometrics/external/fast_marching/gw/gw_core/GW_SmartCounter.h
- ImSAnE_follicle_morphometrics/external/fast_marching/gw/gw_core/GW_ProgressBar.h
- ImSAnE_follicle_morphometrics/external/fast_marching/gw/gw_core/GW_MathsWrapper.h
- ImSAnE_follicle_morphometrics/external/fast_marching/gw/gw_core/GW_FaceIterator.h
- ImSAnE_follicle_morphometrics/external/fast_marching/gw/gw_core/GW_FaceIterator.cpp
- ImSAnE_follicle_morphometrics/external/fast_marching/gw/gw_core/GW_Face.h
- ImSAnE_follicle_morphometrics/external/fast_marching/gw/gw_core/GW_PolygonIntersector.h
- ImSAnE_follicle_morphometrics/external/fast_marching/gw/gw_core/GW_Config.h
- ImSAnE_follicle_morphometrics/external/fast_marching/gw/gw_core/GW_Vertex.h
- ImSAnE_follicle_morphometrics/external/fast_marching/gw/gw_core/GW_SmartCounter.cpp
- ImSAnE_follicle_morphometrics/external/fast_marching/gw/gw_core/GW_Mesh.cpp
- ImSAnE_follicle_morphometrics/external/fast_marching/gw/gw_core/GW_Face.inl
- ImSAnE_follicle_morphometrics/external/fast_marching/gw/gw_core/GW_Vertex.cpp
- ImSAnE_follicle_morphometrics/external/fast_marching/gw/gw_core/CVS/
- ImSAnE_follicle_morphometrics/external/fast_marching/gw/gw_core/CVS/Repository
- ImSAnE_follicle_morphometrics/external/fast_marching/gw/gw_core/CVS/Entries
[truncated: 75 more entries]
