# Supplementary material for: Extracellular matrix stiffness cues junctional remodeling for 3D tissue elongation
Source: Nat Commun. 2019 Jul 26;10:3339. doi: 10.1038/s41467-019-10874-x (PMC6659696; doi:10.1038/s41467-019-10874-x)
Supplement: Supplementary file 8 — Supplementary Software [file 41467_2019_10874_MOESM8_ESM.zip › ImSAnE_follicle_morphometrics/Morphometrics_extraction.m]

%% ImSAnE: Tutorial with Ilastik Detector and Spherelike Fitter
%%
doc surfaceDetection.ilastikDetector
%% Initialize ImSAnE project
%
% We start by clearing the memory and closing all figures.
%
clear all; close all;
%% Setup
%
% Setup a working directory for the project, where extracted surfaces,
% metadata and debugging output will be stored. Also specify the directory
% containing the data. 

[scriptPath,~,ext] = fileparts(matlab.desktop.editor.getActiveFilename);
% define the location of data
dataDir    = 'YOUR OWN LOCATION/ImSaNE_follicle_morphometrics/sample/';
projectDir = 'YOUR OWN LOCATION/ImSaNE_follicle_morphometrics/sample/';

xp = project.Experiment(projectDir, dataDir);
cd(dataDir)

fileMeta                 = struct();
fileMeta.dataDir         = dataDir;
fileMeta.filenameFormat  = 'control_stage8.lsm';
fileMeta.timePoints      = 1;
fileMeta.stackResolution = [0.1564451 0.1564451 0.5045187]; 
fileMeta.swapZT          = 0;
expMeta                  = struct();
expMeta.channelsUsed     = 1;
expMeta.channelColor     = 1;
expMeta.description      = 'membrane_stain';
expMeta.dynamicSurface   = 0;
expMeta.jitterCorrection = 0;
expMeta.fitTime          = fileMeta.timePoints(1); 
expMeta.detectorType     = 'surfaceDetection.ilastikDetector';
expMeta.fitterType       = 'surfaceFitting.spherelikeFitter'; 
%
xp.setFileMeta(fileMeta);
xp.setExpMeta(expMeta);
%
xp.initNew();

%% Load data for surface detection and rescale to unit aspect ratio
xp.loadTime(1);

xp.rescaleStackToUnitAspect();

%% Detect the surface

myDetectOpts = struct('channel', 1, 'sigma', 2, 'ssfactor', 4,...
            'rmRadialOutliers', 2,'thresh',.6,'amin',15,'dildisc',5,...
            'fileName',[projectDir,'/ilastik_prep_bin4'],...
            'foreGroundChannel',2,'zdim',2); 
xp.setDetectOptions(myDetectOpts);
%%
% !!!!!!iLastik will crash if file  exsits!!!!!
xp.detector.prepareIlastik(xp.stack); 
%
%%
xp.detectSurface();

%% Inspect the point cloud in a cross section

inspectOptions= struct('dimension', 'z', 'value',300, 'pointCloud', 'y');
xp.detector.inspectQuality(inspectOptions, xp.stack);

%% Inspect pointcloud in 3d
%
% Plot the points on the surface as a three dimensional point cloud.
% The subsampling factor reduces the number of points shown. 
%
ssfactor = 6;
xp.detector.pointCloud.inspect(ssfactor);
%% Fit the surface coarsly to prepare estimate of sample orientation

fitOptions = struct('R',4,'X',4,'Y',4,'e',4,'phase',0,'path',...
                    fullfile(projectDir, 'debugOutput'),'LowestRCuts',0);
xp.setFitOptions(fitOptions);
xp.fitSurface();

%%
% Determine sample orientation and perform fine fit
% only if the ROI has not been determined manully, execute this part; 
xp.determineROIfromFit();  
%%
 fitOptions = struct('R',8,'X',8,'Y',8,'e',8,'phase',0,'shift',0,'LowestRCuts',0);
%
xp.setFitOptions(fitOptions);
xp.fitSurface();
%% Inspect the fit in a cross section
figure
 zval = 250;  
inspectOptions = struct('dimension','z','value',zval,'pointCloud','z' );
xp.fitter.inspectQuality(inspectOptions, xp.detector, xp.stack);
%% inspect alignment %blue vector has to point toward posterior
h=figure;
scale = 100;
subplot(1, 3, 1);
imshow(xp.stack.getSlice('x', xp.currentROI.originp(1)));
view = 'yz';
subplot(1, 3, 2);
imshow(xp.stack.getSlice('y', xp.currentROI.originp(2)));
view = 'zx';

xp.detector.pointCloud.ROI.drawAxes(view, scale);

subplot(1, 3, 3);
imshow(xp.stack.getSlice('z', xp.currentROI.originp(3)));
view = 'xy';

xp.detector.pointCloud.ROI.drawAxes(view, scale);
%% AP length, DVlength, and aspect ratio of entire folicle;
zp = xp.fittedParam.zmin:xp.fittedParam.zmax;
rMax = max(sqrt(polyval(xp.fittedParam.pR,zp,xp.fittedParam.SR,xp.fittedParam.muR)));
APLength = (zp(end)-zp(1))*xp.stack.resolution(1)
DVLength = 2*rMax*xp.stack.resolution(1)
aspectRatio = APLength/DVLength
%% normally evolve
shift = 15;
xp.normallyEvolve(shift);
%% Inspect the fit in a cross section
figure
 zval = 250;  
inspectOptions = struct('dimension','z','value',zval,'pointCloud','z' );
xp.fitter.inspectQuality(inspectOptions, xp.detector, xp.stack);
%% Set the Chart you'd like
xp.fitter.setDesiredChart('cylinder2',1);
xp.fitter.setDesiredChart('cylinder1_proper',1);
xp.fitter.setDesiredChart('cylinder2_proper',0);
xp.fitter.setDesiredChart('polarLowerZ',0);
xp.fitter.setDesiredChart('polarUpperZ',0);
xp.fitter.setDesiredChart('anteriorEquidistant',1);
xp.fitter.setDesiredChart('posteriorEquidistant',1);
xp.generateSOI();
%%
% Pullback the stack to the desired charts
%
% Pass the region of interest and the current time to pull back the stack
% in the desired charts. This generates the data fields containing the
% pullback.
%
% ROI needs to be empty because we chose to work with unaligned points to
% generate meshes

% set the multilayer options; 
onionOpts = struct('nLayers', 3, 'layerDistance', 2, 'sigma', 0,'makeIP','both');
ROI = [];
xp.SOI.pullbackStack(xp.stack, xp.currentROI, xp.currentTime,onionOpts);

%  visualize the pullback on cylinder1_proper 
%
% Now we extract the data field from the surface of interest at the current
% time, which is the time of the fit.
%
data = xp.SOI.getField('data_MIP');
data = data(xp.tIdx(xp.currentTime));

%
% then we specify, which chart over which patch we would like to use to 
% inspect the pullback. The following combinations of patch and transformation 
% are currently possible:
%
% * 'cylinder1_index', 'cylinder1'
% * 'cylinder1_index', 'cylinder1_proper'
% * 'cylinder2_index', 'cylinder2'
% * 'cylinder2_index', 'cylinder2_proper'
% * 'polarLowerZ_index', 'polarLowerZ'
% * 'polarUpperZ_index', 'polarUpperZ'
% * 'posteriorEquidistant_index', 'posteriorEquidistant'
% * 'anteriorEquidistant_index', 'anteriorEquidistant'
% 
% Remember that the chart needs to be specified as a desired chart, if you
% want to inspect the pullback to it. 
%
% This is an example that inspects the cylinder1_proper transform over the
% cylinder1_index patch. 

patchName     = 'cylinder1_index';
transformName = 'cylinder1';
pb = data.getPatch(patchName).getTransform(transformName).apply{1};
figure, imshow(pb',[],'InitialMagnification',66)
%
% check 3D:
h=figure;
eGrids = xp.SOI.embedding.getPatch('cylinder1_index').apply();
im = pb;
surf(double(eGrids{1}),double(eGrids{2}),double(eGrids{3}),double(pb)); shading interp
axis equal 
%% Save the surface of interest to disc
%
% Here we save the SOI using SOI.save. We set the following options:
%
% * dir:            The directory to save the SOI to.
% * imwriteOptions: Pullbacks are saved to image files using imwrite, we
% can pass options to change file format, compression etc. For example we
% could change this option to
% imwriteOptions = {'jp2', 'Mode', 'lossless'}; 
% * make8bit:       Often absolute intensities don't matter and 8 bit offers
% a large enough dynamic range. This options rescales the lookup table and
% converts to 8 bit before saving.
%
imwriteOptions = {'tif'};
saveDir = fullfile(projectDir, 'follicle');

options = struct('dir',saveDir,'imwriteOptions',{imwriteOptions},...
                    'make8bit',false);
xp.SOI.save(options) 

save([saveDir,'/Options.mat'],'onionOpts','myDetectOpts');


%% Prepare segmentation with Ilastik
%
% chart Names are:'cylinder1', 'cylinder2', 'polarLowerZ2', 'polarUpperZ2'
% "posteriorEquidistant" anteriorEquidistant
% transform Names are: 'cylinder1_proper', 'cylinder2_proper';
chartName       = 'cylinder1';
transformName   = 'cylinder1';
time            = xp.tIdx(xp.currentTime);
classifierPath  = [xp.fileMeta.directory,'ilastik'];
image           = xp.SOI.data(time).getPatch([chartName,'_index']).getTransform(transformName);
ilastikSeg      = surfaceAnalysis.ilastikSegmentor(image, classifierPath);
% batch pre process pullbacks to h5 for ilastik segmentation.
time = 1;

if exist(ilastikSeg.classifierPath,'dir')~=7
    mkdir(ilastikSeg.classifierPath)
end
ilastikSeg.batchPreProcess(time,xp,chartName,transformName);
%
% other charts
chartName       = 'cylinder2';
transformName   = 'cylinder2';
time            = xp.tIdx(xp.currentTime);
classifierPath  = [xp.fileMeta.directory,'ilastik'];
image           = xp.SOI.data(time).getPatch([chartName,'_index']).getTransform(transformName);
ilastikSeg      = surfaceAnalysis.ilastikSegmentor(image, classifierPath);
% batch pre process pullbacks to h5 for ilastik segmentation.
ilastikSeg.batchPreProcess(time,xp,chartName,transformName);
%
% other charts
chartName       = 'posteriorEquidistant';
transformName   = 'posteriorEquidistant';
time = 1;
classifierPath  = [xp.fileMeta.directory,'ilastik'];
image           = xp.SOI.data(time).getPatch([chartName,'_index']).getTransform(transformName);
ilastikSeg      = surfaceAnalysis.ilastikSegmentor(image, classifierPath);
% batch pre process pullbacks to h5 for ilastik segmentation.
ilastikSeg.batchPreProcess(time,xp,chartName,transformName)
% other charts
chartName       = 'anteriorEquidistant';
transformName   = 'anteriorEquidistant';
time = 1;
classifierPath  = [xp.fileMeta.directory,'ilastik'];
image           = xp.SOI.data(time).getPatch([chartName,'_index']).getTransform(transformName);
ilastikSeg      = surfaceAnalysis.ilastikSegmentor(image, classifierPath);
% batch pre process pullbacks to h5 for ilastik segmentation.
ilastikSeg.batchPreProcess(time,xp,chartName,transformName)
%
chartName       = 'cylinder1';
transformName   = 'cylinder1_proper';
time            = xp.tIdx(xp.currentTime);
classifierPath  = [xp.fileMeta.directory,'ilastik'];
image           = xp.SOI.data(time).getPatch([chartName,'_index']).getTransform(transformName);
ilastikSeg      = surfaceAnalysis.ilastikSegmentor(image, classifierPath);
% batch pre process pullbacks to h5 for ilastik segmentation.
time = 1;
if exist(ilastikSeg.classifierPath,'dir')~=7
    mkdir(ilastikSeg.classifierPath)
end
ilastikSeg.batchPreProcess(time,xp,chartName,transformName);
%% Determine volume of the follicle
% use embedding Grids to compute Volume;
eGrids = xp.SOI.embedding.getPatch('cylinder1_index').apply();
% translate the embedding grids, this leaves volumes unchanged;
% rounding doesn't remove precision, as our uncertainty is anyway one
% pixel. 

eGrids{1} = round(eGrids{1}-min(eGrids{1}(:)))+1;
eGrids{2} = round(eGrids{2}-min(eGrids{2}(:)))+1;
eGrids{3} = round(eGrids{3}-min(eGrids{3}(:)))+1;

ind = find(~isnan(eGrids{1}(:)));
ind = [ind;find(~isnan(eGrids{2}(:)));find(~isnan(eGrids{3}(:)))];

VolIM = zeros([max(eGrids{1}(ind)),max(eGrids{2}(ind)),max(eGrids{3}(ind))],'uint8'); 
for i = 1 : length(eGrids{1}(ind))
    VolIM(eGrids{1}(ind(i)),eGrids{2}(ind(i)),eGrids{3}(ind(i))) = 1;
end
pad = 20;
seD = strel('disk',pad);

VolIMP = zeros(size(VolIM,1)+2*pad,size(VolIM,2)+2*pad,size(VolIM,3)+2*pad);
VolIMP(pad+1:end-pad,pad+1:end-pad,pad+1:end-pad) = VolIM;
for i = 1 : size(VolIMP,3)
    
    VolIMP(:,:,i) = imerode(imfill(imdilate(VolIMP(:,:,i),seD),'holes'),seD);
end
Volume = sum(VolIMP(:)).*xp.stack.resolution(1)*xp.stack.resolution(2)*xp.stack.resolution(3)
%% import prediction
batchTimePoints   = xp.fileMeta.timePoints;
foregroundChannel = 2;
h5nameDummy       = fullfile([classifierPath,'/pred/',xp.fileMeta.filenameFormat]);
% batch import predictions
ilastikSeg.batchImportPrediction(h5nameDummy,batchTimePoints,xp,foregroundChannel)
%% check import
imshow(ilastikSeg.predictions(1).cylinder1_proper,[])
%% 
ilastikSeg.batchSegmentMembranes();
%% extract the lattices using the new structure;
lattice =  surfaceAnalysis.latticeExtractor(xp.SOI,ilastikSeg);
lattice.batchExtractLattice();
%%
h = figure;
dim = 1; % 1,3;
LatticePresentation(lattice.lattices(1).cylinder2,dim);
%% Number of cells along the AP:
h = figure;
stripeWidth = 23;

g = lattice.lattices(1).cylinder1;
vd = max(g.verts)-min(g.verts);

LatticePresentation(g)
hold on 
ind = intersect(find(g.CoM(:,2) < vd(2)/2+stripeWidth), find(g.CoM(:,2) > vd(2)/2-stripeWidth));
hold on 
plot(g.CoM(ind,1),g.CoM(ind,2),'co','MarkerFaceColor','c','LineWidth',3);
ncellsAP = length(ind);
%% Number of cells along the DV at Equator:
h = figure;
stripeWidth = 19;
g = lattice.lattices(1).cylinder1;
vd = max(g.verts)-min(g.verts);

LatticePresentation(g)
%plot(g.CoM(:,1),g.CoM(:,2),'.');
hold on 
ind = intersect(find(g.CoM(:,1) < vd(1)/2+stripeWidth), find(g.CoM(:,1) > vd(1)/2-stripeWidth));
hold on 
plot(g.CoM(ind,1),g.CoM(ind,2),'co','MarkerFaceColor','c','LineWidth',3);
ncellsDV_50percent = length(ind);
%%  making a grid 
eGrids = xp.SOI.embedding.getPatch([chartName,'_index']).apply();
im  =xp.SOI.data(time).getPatch([chartName,'_index']).getTransform(transformName).apply{1};
%% fuse batch extracted lattice;
fusedLattice = struct([]);
         
                
for t = 1: length(batchTimePoints)
    lattice.fuseSphereLikeLattices(t)

    fusedLattice(t).latt = lattice.currLatt;
   
end

scrsz = get(0,'ScreenSize');
h = figure('Position',[1 scrsz(4)/1 scrsz(3)/1 scrsz(4)/1])
pause(1)
for t = 1 
    

    latt = fusedLattice(t).latt;
    

    LatticePresentation(latt,3)
    

end
%% Measure the neighbor number
latt = fusedLattice(t).latt;
nn = zeros(size(latt.cells));

for i = 1 : length(latt.cells)
    nn(i) = length(latt.cells{i});
end
neighbors = 4:9;
nfreq = histc(nn,neighbors);
ncells = length(latt.cells)
%% Check surface area
cellSurfaceArea = lattice.lattices(1).cylinder1.area * xp.stack.resolution(1)^2;
meanArea = mean(cellSurfaceArea) 
stdArea  = std(cellSurfaceArea)
%% surface area map
fontSize = 18;
h= figure, 
LatticePresentationArea(lattice.lattices(1).cylinder1,min(fileMeta.stackResolution),[5 150]/min(fileMeta.stackResolution)^2,fontSize)

surfarea = lattice.lattices(1).cylinder1.area;
dx = min(xp.fileMeta.stackResolution);

%% plot the eccentricity
h = figure, 
LatticePresentationEccentricity(lattice.lattices(1).cylinder1)
eccentricity = lattice.lattices(1).cylinder1.eccentricity;
%% cell orientation
h = figure;
flag3D = 0; % set to 1 nad see in 3D !
LatticePresentationOrientation(lattice.lattices(1).cylinder1,1,flag3D)
%quiver;
if flag3D
    mi = nanmin(lattice.lattices(1).cylinder1.CoM3);
    ma = nanmax(lattice.lattices(1).cylinder1.CoM3);
    axis([mi(1) ma(1) mi(2) ma(2) mi(3) ma(3)])
end
%axis tight
angle = lattice.lattices(1).cylinder1.orientation;
CoM   = lattice.lattices(1).cylinder1.CoM;
hold on 
r = 10;
quiver(CoM(:,1),CoM(:,2),r*sin(angle)',r*cos(angle)',0,'.','color','w')
quiver(CoM(:,1),CoM(:,2),-r*sin(angle)',-r*cos(angle)',0,'.','color','w')
