# Supplementary material for: Extracellular matrix stiffness cues junctional remodeling for 3D tissue elongation
Source: Nat Commun. 2019 Jul 26;10:3339. doi: 10.1038/s41467-019-10874-x (PMC6659696; doi:10.1038/s41467-019-10874-x)
Supplement: Supplementary file 8 — Supplementary Software [file 41467_2019_10874_MOESM8_ESM.zip › ImSAnE_follicle_morphometrics/+surfaceFitting/@spherelikeFitter/populateSOI.m]

function  populateSOI(this, SOI, varargin)
    % populate SOI for spherelikeFitter
    % populateSOI(SOI)
    % populateSOI(SOI, t)
    % if SOI is dynamic, time needs to be provided
    
    % gti : geometric time index (one for static geometry, time index for
    % dynamic geometry)
    if SOI.dynamic == false
        gti = 1;
        if length(varargin) == 1
            disp('static SOI: ignoring time provided');
        end
    else
        if length(varargin) == 1
            gti = SOI.tIdx(varargin{1});
        else
            error('for dynamic SOI, time argument needs to be provided');
        end
    end
    
    % part of the embedding parametrization that is required here:
    % polyeval can have trouble with single precision variables -> Convert
    % to double;
    X0  = @(Z) polyval(this.fittedParam.pX, double(Z), this.fittedParam.SX, this.fittedParam.muX);
    Y0  = @(Z) polyval(this.fittedParam.pY, double(Z), this.fittedParam.SY, this.fittedParam.muY);
    e   = @(Z) polyval(this.fittedParam.pe, double(Z), this.fittedParam.Se, this.fittedParam.mue); 

    %-----------------------------------------------------------------
    % Deal with desired chart dependencies
    %-----------------------------------------------------------------
    
    desCharts = struct();
    for i = 1:length(this.charts)
        desCharts.(this.charts(i).name) = this.charts(i).desired;
    end
    
    % cylinder2 requires cylinder1
    if desCharts.cylinder2 == 1
        desCharts.cylinder1 = 1;
    end
    
    % if polar is desired, both cylinders will be required
    if desCharts.polarLowerZ == 1 || desCharts.polarUpperZ == 1
        desCharts.cylinder1 = 1;
        desCharts.cylinder2 = 1;
    end
    
    %-----------------------------------------------------------------
    % Define cylinder1 
    %-----------------------------------------------------------------
        
    % define the image of the chart
    name       = 'cylinder1';
    if desCharts.(name) == 1
        
        debugMsg(2, 'generating cylinder1 chart\n');
        
        [embedding1, chart1] = this.generateEmbedding(name);
        
        intersects = {};
        SOI.topologicalSpace(gti).addSet(chart1.domain, intersects);
        SOI.atlas(gti).addChart(chart1);
        SOI.embedding(gti).addPatch(embedding1);        
        
        % we also set fitter.embedding to cylinder1 (for quality inspection
        % etc)
        embedding = embedding1;
    end
    
    %-----------------------------------------------------------------
    % Define cylinder2 
    %-----------------------------------------------------------------

    % define the image of the chart
    name       = 'cylinder2';
    if desCharts.(name) == 1
        
        debugMsg(2, 'generating cylinder2 chart\n');
        
        [embedding2, chart2] = this.generateEmbedding(name);
        
        intersects = {'cylinder1_index'};
        SOI.topologicalSpace(gti).addSet(chart2.domain, intersects);
        SOI.atlas(gti).addChart(chart2);
        SOI.embedding(gti).addPatch(embedding2);
        
        % generate transition map between first and second cylinder.    
        % analytic definition of the transition map: shift by - pi, mod 2 pi
        % mod is not actually needed the way it is implemented here
        phi_12   = { @(u)(u{1}), @(u)( u{2} + (u{2} < pi).*pi - (u{2} > pi).*pi ) };
        tmap12   = diffgeometry.CoordinateMap(chart1.image, chart2.image, phi_12);

        % generate transition map between second an first cylinder.    
        phi_21 = { @(u)(u{1}), @(u) mod( u{2} + (u{2} < pi).*pi + (u{2} > pi).*pi ,2*pi) };           
        tmap21   = diffgeometry.CoordinateMap(chart2.image, chart1.image, phi_21); 
        
        % add transition maps to the atlas
        SOI.atlas(gti).addTransitionMap(tmap12);
        SOI.atlas(gti).addTransitionMap(tmap21);
    end
    
    %-----------------------------------------------------------------
    % Define polarLowerZ 
    %-----------------------------------------------------------------
    
    name       = 'polarLowerZ';
    if desCharts.(name) == 1
        
        debugMsg(2, 'generating polarLowerZ chart\n');
        
        [embeddingPLZ, chartPLZ] = this.generateEmbedding(name);
       
        intersects = {'cylinder1_index', 'cylinder2_index'};
        SOI.topologicalSpace(gti).addSet(chartPLZ.domain, intersects);
        SOI.atlas(gti).addChart(chartPLZ);
        SOI.embedding(gti).addPatch(embeddingPLZ);

        % generate transition map between polarLowerZ and cylinder1    
        % this takes x,y to z, phi
        % z(x,y) is already part of the embedding, phi(x,y) still has to be
        % computed
        
        PLZGrids = embeddingPLZ.apply;

        % the embedding is defined as
        % X = R cos(phi) + X0, Y = R sin(phi)/sqrt(1-e^2) + Y0
        cosphi = PLZGrids{1} - X0(PLZGrids{3});
        sinphi = sqrt( 1- e(PLZGrids{3}).^2 ).*( PLZGrids{2} - Y0(PLZGrids{3}) );
        % this phi is the angle, the next phi is a transition map!
        phiPLZ = atan2(sinphi, cosphi);
        
        % tmapLZ1 : polarLowerZ (x,y) -> cylinder1 (z, phi)
        phi_PLZ1 = { PLZGrids{3}, phiPLZ };           
        tmapPLZ1   = diffgeometry.CoordinateMap(chartPLZ.image, chart1.image, phi_PLZ1); 

        % now generate the transition map from cylinder1 to polarLowerZ,
        % taking z,phi -> x,y, this is trivial because it is just the
        % cylinder1 embedding over the lower half
        
        embedding1Grids = embedding1.apply;
        
        x   = embedding1Grids{1};
        x(embedding1Grids{3}> this.fittedParam.zRmaxLower) = NaN;
        y   = embedding1Grids{2};
        y(embedding1Grids{3}> this.fittedParam.zRmaxLower) = NaN;
        
        % tmapLZ1 : cylinder1 -> polarLowerZ
        phi_1PLZ = {x,y};
        tmap1PLZ   = diffgeometry.CoordinateMap(chart1.image, chartPLZ.image, phi_1PLZ); 
        
        % add both transition maps to the atlas
        SOI.atlas(gti).addTransitionMap(tmapPLZ1);
        SOI.atlas(gti).addTransitionMap(tmap1PLZ);

        % mow define transition map between cylinder2 and polarLowerZ 
        % this is much shorter, since we can use the tmap from cylinder1
        % to cylinder2. 

        % tmapLZ2: polarLowerZ -> cylinder2
        tmapPLZ2   = tmap12.compose(tmapPLZ1);
        % tmap2LZ: cylinder2 -> polarLowerZ
        tmap2PLZ   = tmap1PLZ.compose(tmap21);
        
        % add to the atlas
        SOI.atlas(gti).addTransitionMap(tmapPLZ2);
        SOI.atlas(gti).addTransitionMap(tmap2PLZ);
    end
    
    %-----------------------------------------------------------------
    % Define polarUpperZ
    %-----------------------------------------------------------------

	name       = 'polarUpperZ';
    if desCharts.(name) == 1
        
        debugMsg(2, 'generating polarUpperZ chart\n');
        
        [embeddingPUZ, chartPUZ] = this.generateEmbedding(name);
       
        intersects = {'cylinder1_index', 'cylinder2_index'};
        SOI.topologicalSpace(gti).addSet(chartPUZ.domain, intersects);
        SOI.atlas(gti).addChart(chartPUZ);
        SOI.embedding(gti).addPatch(embeddingPUZ);

        % generate transition map between polarUpperZ and cylinder1    
        % this takes x,y to z, phi
        % z(x,y) is already part of the embedding, phi(x,y) still has to be
        % computed
        
        PUZGrids = embeddingPUZ.apply;

        % the embedding is defined as
        % X = R cos(phi) + X0, Y = R sin(phi)/sqrt(1-e^2) + Y0
        cosphi = real(PUZGrids{1} - X0(PUZGrids{3}));
        sinphi = real(sqrt( 1- e(PUZGrids{3}).^2 ).*( PUZGrids{2} - Y0(PUZGrids{3}) ));
        % this phi is the angle, the next phi is a transition map!
        phiPUZ = atan2(sinphi, cosphi);
        
        % tmapLZ1 : polarUpperZ (x,y) -> cylinder1 (z, phi)
        phi_PUZ1 = { PUZGrids{3}, phiPUZ };           
        tmapPUZ1   = diffgeometry.CoordinateMap(chartPUZ.image, chart1.image, phi_PUZ1); 

        % now generate the transition map from cylinder1 to polarUpperZ,
        % taking z,phi -> x,y, this is trivial because it is just the
        % cylinder1 embedding over the upper half
        
        embedding1Grids = embedding1.apply;
        
        x   = embedding1Grids{1};
        x(embedding1Grids{3} < this.fittedParam.zRmaxUpper) = NaN;
        y   = embedding1Grids{2};
        y(embedding1Grids{3} < this.fittedParam.zRmaxUpper) = NaN;
        
        % tmapLZ1 : cylinder1 -> polarLowerZ
        phi_1PUZ = {x,y};
        tmap1PUZ   = diffgeometry.CoordinateMap(chart1.image,...
                                chartPUZ.image, phi_1PUZ); 
        
        % add both transition maps to the atlas
        SOI.atlas(gti).addTransitionMap(tmapPUZ1);
        SOI.atlas(gti).addTransitionMap(tmap1PUZ);

        % mow define transition map between cylinder2 and polarLowerZ 
        % this is much shorter, since we can use the tmap from cylinder1
        % to cylinder2. 

        % tmapLZ2: polarLowerZ -> cylinder2
        tmapPUZ2   = tmap12.compose(tmapPUZ1);
        % tmap2LZ: cylinder2 -> polarLowerZ
        tmap2PUZ   = tmap1PUZ.compose(tmap21);
        
        % add to the atlas
        SOI.atlas(gti).addTransitionMap(tmapPUZ2);
        SOI.atlas(gti).addTransitionMap(tmap2PUZ);
    end
    
	%-----------------------------------------------------------------
    % Calculate induced metric
    %-----------------------------------------------------------------

    % after having added the embeddings in different charts we can now
    % calculate the induced metric
    
    SOI.NCalcInducedMetric(gti);
	
    %-----------------------------------------------------------------
    % Proper charts cylinder1
    %-----------------------------------------------------------------
    
    origChartNames = {};
    
    if desCharts.('cylinder1_proper') == 1 
        origChartNames = [origChartNames, 'cylinder1'];
    end
    
    if desCharts.('cylinder2_proper') == 1    
        origChartNames = [origChartNames, 'cylinder2'];
    end
    
    if ~isempty(origChartNames)
        
        for i = 1:length(origChartNames)

            origChart = SOI.atlas(gti).getChart(origChartNames{i});
            domain = origChart.domain;

            dz = origChart.image.stepSize(1);
            df = origChart.image.stepSize(2);

            gzz = SOI.g(gti).getPatch(domain.name).cmp({1,1});
            gff = SOI.g(gti).getPatch(domain.name).cmp({2,2});

            % zp = int_0^z dz sqrt(gzz)
            % z is first coordinate so second index
            zp = real(cumsum(sqrt(gzz)*dz, 2)); 
            
            % non-monotonous behaviour of z' as a function of z for phip ==
            % const lead to a re-definiton of z': z' = int
            % sqrt(gzz(z,phi_with_max_distance)) dz;
            % Identify the phip with maximum distance zp;
            [~,maxind] =  max(zp(:));
            [II,~] = ind2sub(size(zp),maxind);
            % generate a grid that replicates this zp; 
            [zp,~] = meshgrid(zp(II,:),1:size(zp,1));
            

            % fp = int_0^f df sqrt(gff) + c(z) (see egggeometry)
            intdphi = real(cumsum(sqrt(gff)*df, 1));
            mid = round(size(gff,1)/2); % mid ~ pi
            cz = pi - real(sum(sqrt(gff(1:mid,:))*df, 1));
            cz = repmat(cz, size(intdphi,1), 1);
            fp = intdphi + cz; 

            % use the same stepsize for the proper chart image
            bdry = {[min(zp(:)), max(zp(:))], [min(fp(:)), max(fp(:))]};

            image = diffgeometry.FiniteSet([origChartNames{i} '_proper'], bdry, [dz dz]);
            pumpkin = diffgeometry.CoordinateMap(domain, image, {zp, fp});

            SOI.atlas(gti).addChart(pumpkin);
            
            if i == 1 && desCharts.('anteriorEquidistant') == 1
            
                %-----------------------------------------------------------------
                % Proper charts polarUpperZ and polarLowerZ
                %-----------------------------------------------------------------
                
                % above origChart is defined as a cylinder chart;
                
% %                 phi      = origChart.apply{2};
% %                 z        = origChart.apply{1};
% %                 
% %                 origPLZChart = SOI.atlas(gti).getChart('polarLowerZ');
% %                 domainPLZ = origPLZChart.domain;
% % 
% %                 dx = origPLZChart.image.stepSize(1);
% %                 dy = origPLZChart.image.stepSize(2);
% % 
% %                 % take z', z and phi 
% %                 
% %                 fac   = 0.4;
% %                 inzp  = find(zp(:)<=max(zp(:))*fac);
% %                 inzpR = find(all(zp<=max(zp(:))*fac)); 
% %                 
% %                 %z_zp_phi = TriScatteredInterp(double(zp(inzp)),double(phi(inzp)),double(z(inzp)));
% %                 z_zp_phi = interp2(double(zp(:,inzpR)),double(phi(:,inzpR)),double(z(:,inzpR)),...
% %                     double(zp(:,inzpR)),double(phi(:,inzpR)));
% %                 
% %               
% %                 % treat z_zp_phi as radius in a plane, compute the
% %                 % cartesian coordinates of that plance
% %                 [XP,YP] = pol2cart(double(phi(:,inzpR)),z_zp_phi-min(z_zp_phi(:))); 
% %                 
% %                 PLZGrids = origPLZChart.apply;
% %                
% %                 
% %                 [XPP,YPP] = pol2cart(double(phi(:,inzpR)),double(zp(:,inzpR)));
% %                 
% %                 
% %                 XP_X_Y = TriScatteredInterp(double(XP(:)),double(YP(:)),double(XPP(:)));%,double(PLZGrids{1}),double(PLZGrids{2}));
% %                 YP_X_Y = TriScatteredInterp(double(XP(:)),double(YP(:)),double(YPP(:)));%,double(PLZGrids{1}),double(PLZGrids{2}));
% %                 
% %                 XP_X_Y = XP_X_Y(double(PLZGrids{1}),double(PLZGrids{2}));
% %                 YP_X_Y = YP_X_Y(double(PLZGrids{1}),double(PLZGrids{2}));
% %                 
% %                
% %                 XP_X_Y(isnan(XP_X_Y)) = median(XP_X_Y(~isnan(XP_X_Y)));
% %                 YP_X_Y(isnan(YP_X_Y)) = median(YP_X_Y(~isnan(YP_X_Y)));
% %                 
% %                 bdry = {[min(XP_X_Y(:)), max(XP_X_Y(:))], [min(YP_X_Y(:)), max(YP_X_Y(:))]};
% % 
% %                 image = diffgeometry.FiniteSet(['polarLowerZ_proper'], bdry, [dx dy]);
% %                 pumpkinPole = diffgeometry.CoordinateMap(domainPLZ, image, {XP_X_Y, YP_X_Y});
% % 
% %                 SOI.atlas(gti).addChart(pumpkinPole);
% %                 
% %                 % next we should evaluate z_zp_phi_ofXY
% %                 
% %                 
% %                 
% %                 eGrids   = SOI.embedding.getPatch(origChart.domain.name).apply();
% %                 
% %                 
% %                 
% %                 x_zp_phi = TriScatteredInterp(double(zp(inzp)),double(phi(inzp)),double(eGrids{1}(inzp)));
% %                 y_zp_phi = TriScatteredInterp(double(zp(inzp)),double(phi(inzp)),double(eGrids{2}(inzp)));
% %                 
% % 
% %                 PLZGrids = origPLZChart.apply;
% %                 
% %                 [phiG_xG_yG,rG_xG_yG] = cart2pol(PLZGrids{1},PLZGrids{2});
% %                 
% %                 phiG_xG_yG = phiG_xG_yG+pi;
% %                 %figure, imshow(phiG_xG_yG,[]);
% %                 %figure, imshow(rG_xG_yG,[]);
% %                 
% %                 
% %                 xp = x_zp_phi(double(rG_xG_yG),double(phiG_xG_yG));
% %                 xpnn = find(~isnan(xp));
% %                 xp = single(griddata(double(PLZGrids{1}(xpnn)),double(PLZGrids{2}(xpnn)),xp(xpnn),double(PLZGrids{1}),double(PLZGrids{2})));
% %                 yp = y_zp_phi(double(rG_xG_yG),double(phiG_xG_yG));
% %                 xpnn = find(~isnan(yp));
% %                 yp = single(griddata(double(PLZGrids{1}(xpnn)),double(PLZGrids{2}(xpnn)),yp(xpnn),double(PLZGrids{1}),double(PLZGrids{2})));
% %                 
% %                 %figure, imshow(xp,[])
% %                 
% %                 bdry = {[min(xp(:)), max(xp(:))], [min(yp(:)), max(yp(:))]};
% % 
% %                 image = diffgeometry.FiniteSet(['polarLowerZ_proper'], bdry, [dx dy]);
% %                 pumpkinPole = diffgeometry.CoordinateMap(domainPLZ, image, {xp, yp});
% % 
% %                 SOI.atlas(gti).addChart(pumpkinPole);
                
                %propChart = xp.SOI.atlas(gti).getChart('cylinder1_proper');
                % define a new chart, that contains the z' as z and phi as phi; 
                phi      = origChart.apply{2};
                z        = origChart.apply{1};

                % perform a tri scattered interpolation to obtain z(zp,phi);
                % for upper chart?
              
                % this at the moment interpolates the whole embedding over
                % the whole zp, phi space. This is not favorable, we would
                % like to constrain. 
                
                fac  = .5;
                inzp = find(zp(:)<=max(zp(:))*fac);
                
                z_zp_phi = TriScatteredInterp(double(zp(inzp)),double(phi(inzp)),double(z(inzp)));

                eGrids   = SOI.embedding.getPatch(origChart.domain.name).apply();
                
                x_zp_phi = TriScatteredInterp(double(zp(inzp)),double(phi(inzp)),double(eGrids{1}(inzp)));
                y_zp_phi = TriScatteredInterp(double(zp(inzp)),double(phi(inzp)),double(eGrids{2}(inzp)));
                
                
                % now define a meshgrid xG,yG, compute rG and phiG in this meshgrid and plug this 
                % into z_zp_phi
                
                [xG,yG] = meshgrid(-max(zp(:))*fac:dz:max(zp(:))*fac);
                % get r and phi
                [phiG,rG] = cart2pol(xG,yG);
                phiG = phiG+pi;
                phiG(phiG>max(phi(:))) = max(phi(:));
                zG = z_zp_phi(double(rG),double(phiG));
                
                xGE = x_zp_phi(double(rG),double(phiG));
                yGE = y_zp_phi(double(rG),double(phiG));
                 
                clear z_zp_phi;
                clear x_zp_phi;
                clear y_yp_phi;
                
                zG  = griddata(double(xG(~isnan(zG))),double(yG(~isnan(zG))),double(zG(~isnan(zG))),double(xG),double(yG));
                xGE = griddata(double(xG(~isnan(xGE))),double(yG(~isnan(xGE))),double(xGE(~isnan(xGE))),double(xG),double(yG));
                yGE = griddata(double(xG(~isnan(yGE))),double(yG(~isnan(yGE))),double(yGE(~isnan(yGE))),double(xG),double(yG));
                
                zG(isnan(zG)) = 0;
                
                
                % there are better ways of dealing with nans in zG! 


                bdry = {[1, size(zG,1)], [1, size(zG,2)]};
                domain = diffgeometry.FiniteSet(['anteriorEquidistant_index'], bdry, [1 1]);
            
                bdry = {[-max(zp(:))*fac, max(zp(:))*fac], [-max(zp(:))*fac, max(zp(:))*fac]};
                image = diffgeometry.FiniteSet(['anteriorEquidistant'], bdry, [1 1]);
                chartPLZ = diffgeometry.CoordinateMap(domain, image, {xG, yG});
                
                
                bdry = {[min(z(:)), max(z(:))], [0, 2*pi]};
                image = diffgeometry.FiniteSet(['anteriorEquidistant_proper'], bdry, [dz df]);
                properPole = diffgeometry.CoordinateMap(domain, image, {zG, phiG});


                bdry      = {[1, size(zG,1)], [1, size(zG,2)]};
                domain    = diffgeometry.FiniteSet('anteriorEquidistant_index', bdry, [1 1]);

                bdry      = ({[min(xG(:)),max(xG(:))],[min(yG(:)),max(yG(:))]});
                image     = diffgeometry.FiniteSet('anteriorEquidistant',bdry,[1 1]);
                chart     = diffgeometry.CoordinateMap(domain, image, {xG, yG});


                embeddingPLZ = diffgeometry.CoordinateMap(chart.domain, this.fitDomain,...
                             {xGE, yGE, zG});
                         
                intersects = {};
                SOI.topologicalSpace(gti).addSet(chartPLZ.domain, intersects);
                SOI.atlas(gti).addChart(chartPLZ);
                SOI.embedding(gti).addPatch(embeddingPLZ);         
                 
                
                
                
                
                
                
                
                
                %%%%%
                % Polar upper Z;         
                %%%%% 
                if desCharts.('posteriorEquidistant') == 1
                % this line below needs to be replaced for better upper
                % poles;
                %zp = zp(:,end:-1:1);
                % invert the direction of zp; 
                %zp = real(cumsum(sqrt(gzz(:,end:-1:1))*dz, 2));
                %zp = zp(:,end:-1:1);
                % this is only correct for perfectly symmetric bodies!
                % Therefore we change the definition. 
                zp = max(zp(:))-zp;
                
                % non-monotonous behaviour of z' as a function of z for phip ==
                % const lead to a re-definiton of z': z' = int
                % sqrt(gzz(z,phi_with_max_distance)) dz;
                % Identify the phip with maximum distance zp;
                [~,maxind] =  max(zp(:));
                [II,~] = ind2sub(size(zp),maxind);
                % generate a grid that replicates this zp; 
                [zp,~] = meshgrid(zp(II,:),1:size(zp,1));
               
                inzp = find(zp(:)<=max(zp(:))*fac);
                z_zp_phi = TriScatteredInterp(double(zp(inzp)),double(phi(inzp)),double(z(inzp)));

                %eGrids   = SOI.embedding.getPatch(origChart.domain.name).apply();
                
                x_zp_phi = TriScatteredInterp(double(zp(inzp)),double(phi(inzp)),double(eGrids{1}(inzp)));
                y_zp_phi = TriScatteredInterp(double(zp(inzp)),double(phi(inzp)),double(eGrids{2}(inzp)));
                
                
                % now define a meshgrid xG,yG, compute rG and phiG in this meshgrid and plug this 
                % into z_zp_phi
               % fac = 0.3;
                [xG,yG] = meshgrid(-max(zp(:))*fac:dz:max(zp(:))*fac);
                % get r and phi
                [phiG,rG] = cart2pol(xG,yG);
                phiG = phiG+pi;
                phiG(phiG>max(phi(:))) = max(phi(:));
                zG = z_zp_phi(double(rG),double(phiG));
                
                xGE = x_zp_phi(double(rG),double(phiG));
                yGE = y_zp_phi(double(rG),double(phiG));
                 
                clear z_zp_phi;
                clear x_zp_phi;
                clear y_yp_phi;
                zG  = griddata(double(xG(~isnan(zG))),double(yG(~isnan(zG))),double(zG(~isnan(zG))),double(xG),double(yG));
                xGE = griddata(double(xG(~isnan(xGE))),double(yG(~isnan(xGE))),double(xGE(~isnan(xGE))),double(xG),double(yG));
                yGE = griddata(double(xG(~isnan(yGE))),double(yG(~isnan(yGE))),double(yGE(~isnan(yGE))),double(xG),double(yG));
                
                zG(isnan(zG)) = 0;
                
                
                % there are better ways of dealing with nans in zG! 


                bdry = {[1, size(zG,1)], [1, size(zG,2)]};
                domain = diffgeometry.FiniteSet(['posteriorEquidistant_index'], bdry, [1 1]);
            
                bdry = {[-max(zp(:))*fac, max(zp(:))*fac], [-max(zp(:))*fac, max(zp(:))*fac]};
                image = diffgeometry.FiniteSet(['posteriorEquidistant'], bdry, [dz dz]);
                chartPUZ = diffgeometry.CoordinateMap(domain, image, {xG, yG});
                
                
%                 bdry = {[min(z(:)), max(z(:))], [0, 2*pi]};
%                 image = diffgeometry.FiniteSet(['posteriorEquidistant_proper'], bdry, [dz df]);
%                 properPole = diffgeometry.CoordinateMap(domain, image, {zG, phiG});


                bdry      = {[1, size(zG,1)], [1, size(zG,2)]};
                domain    = diffgeometry.FiniteSet('posteriorEquidistant_index', bdry, [1 1]);

                bdry      = ({[min(xG(:)),max(xG(:))],[min(yG(:)),max(yG(:))]});
                image     = diffgeometry.FiniteSet('posteriorEquidistant',bdry,[1 1]);
                chart     = diffgeometry.CoordinateMap(domain, image, {xG, yG});


                embeddingPUZ = diffgeometry.CoordinateMap(chart.domain, this.fitDomain,...
                             {xGE, yGE, zG});   
                
                
                
                         
%                 chartName = 'anteriorEquidistant';
                
                
                intersects = {};
                SOI.topologicalSpace(gti).addSet(chartPUZ.domain, intersects);
                SOI.atlas(gti).addChart(chartPUZ);
                SOI.embedding(gti).addPatch(embeddingPUZ);
 %               SOI.atlas(gti).addChart(properPole);
                
                
                end
%                  
% %                 
% %                 [embeddingPLZ, chartPLZ] = generateEmbedding(this, chartName);
% %                 
% %                 
%                 % embedding 
% %                 intersects = {};
% %                 SOI.topologicalSpace(gti).addSet(chartPLZ.domain, intersects);
% %                 SOI.atlas(gti).addChart(chartPLZ);
% %                 SOI.embedding(gti).addPatch(embeddingPLZ);
% %                 
% %                 
% %                 phi       = origChart.apply{2};
% %                 z         = origChart.apply{1};
% % 
% %                 uG        = chartPLZ.apply{1};
% %                 vG        = chartPLZ.apply{2};
% %                 [phiG,rG] = cart2pol(uG,vG);
% %                 phiG      = phiG+pi;
% %                           
% %                 % perform a tri scattered interpolation to obtain z(zp,phi);
% %                 z_zp_phi  = TriScatteredInterp(double(zp(:)),double(phi(:)),double(zp(:)));                
% %                 zG        = z_zp_phi(double(rG),double(phiG));
% %                 
% %                 clear z_zp_phi;
% %                 zG  = griddata(double(uG(~isnan(zG))),double(vG(~isnan(zG))),double(zG(~isnan(zG))),double(uG),double(vG));
% %                % zE  = griddata(double(z(:)-mz),double(phi(:)),double(eGrids{3}(:)),double(rG),double(phiG));
% %                 
% %                 
% %                 zG(isnan(zG)) = 0;
% %                 
% %                 domain = chartPLZ.domain;
% %             
% %                  
% %                 
% %                 bdry = {[min(zG(:)), max(zG(:))], [0, 2*pi]};
% %                 image = diffgeometry.FiniteSet('anteriorEquidistant_proper', bdry, [dz df]);
% %                 properPole = diffgeometry.CoordinateMap(domain, image, {zG, phiG});
%                 
% %                SOI.atlas(gti).addChart(properPole);

            end
        end
    end
    
    
%     %-----------------------------------------------------------------
%     % Proper charts polarUpperZ and polarLowerZ
%     %-----------------------------------------------------------------
%     
%     [xG,yG] = meshgrid(-max(zp(:))/2:4*dz:max(zp(:))/2);
%     % get r and phi
%     [phiG,rG] = cart2pol(xG,yG);
%     phiG = phiG+pi;
% 
%     zG = z_zp_phi(double(rG),double(phiG));
%     % 
%     zG(isnan(zG)) = 0;
%     % there are better ways of dealing with nans in zG! 
% 
% 
%     bdry = {[1, size(zG,1)], [1, size(zG,2)]};
%     domain = diffgeometry.FiniteSet(['polarUpperZ_index'], bdry, [1 1]);
% 
%     bdry = {[min(zG(:)), max(zG(:))], [min(fp(:)), max(fp(:))]};
%     image = diffgeometry.FiniteSet(['polarUpperZ_proper'], bdry, [4*dz df]);
%     properPole = diffgeometry.CoordinateMap(domain, image, {zG, phiG});
%      
%             
%     SOI.atlas(gti).addChart(properPole);
    
    
end
