# Supplementary material for: Extracellular matrix stiffness cues junctional remodeling for 3D tissue elongation
Source: Nat Commun. 2019 Jul 26;10:3339. doi: 10.1038/s41467-019-10874-x (PMC6659696; doi:10.1038/s41467-019-10874-x)
Supplement: Supplementary file 8 — Supplementary Software [file 41467_2019_10874_MOESM8_ESM.zip › ImSAnE_follicle_morphometrics/generalfunctions/mesh/clip_mesh.m]

function [newface, newfaceIdx] = clip_mesh(face)
% remove dangling triangles and ears from a mesh
%
% [newface, newfaceIdx] = clip_mesh(face)
%
% face:         triangulation
% newface:      clipped triangulation 
% newfaceIdx:   indices of new faces in old triangulation
%
% partially based on compute_boundary by Gabriel Peyre

%---------------------------------------------------------------------
% license
%---------------------------------------------------------------------

% Copyright 2015 Idse Heemskerk and Sebastian Streichan
%
% This file is part of ImSAnE.
% 
% ImSAnE is free software: you can redistribute it and/or modify
% it under the terms of the GNU General Public License as published by
% the Free Software Foundation, either version 3 of the License, or
% (at your option) any later version.
% 
% ImSAnE is distributed in the hope that it will be useful,
% but WITHOUT ANY WARRANTY; without even the implied warranty of
% MERCHANTABILITY or FITNESS FOR A PARTICULAR PURPOSE.  See the
% GNU General Public License for more details.
% 
% You should have received a copy of the GNU General Public License
% along with ImSAnE.  If not, see <http://www.gnu.org/licenses/>.
%
% We make an explicit exception giving permission to link this code
% with GPL-incompatible matlab facilities.

if size(face,1)<size(face,2)
    face=face';
end

nvert=max(max(face));
nface=size(face,1);

% each position in the matrix A is a directed edge connecting two vertices
% the value is increased if it is part of a face
% if it part of only one face, it is on the boundary
A=sparse(nvert,nvert);
for i=1:nface
    f=face(i,:);
    A(f(1),f(2))=A(f(1),f(2))+1;
    A(f(1),f(3))=A(f(1),f(3))+1;
    A(f(3),f(2))=A(f(3),f(2))+1;
end
A=A+A';

% find ears (bdry triangles sharing one edge with mesh) and triangles
% sharing only a vertex with the mesh
% the former have S == 4, the latter S==3, the good ones S == 6
newfaceIdx = false([nface 1]);
for i=1:nface
    
    f=face(i,:);
    S = A(f(1),f(2)) + A(f(1),f(3)) + A(f(3),f(2));
    newfaceIdx(i) = S>=5;
end

% make new face list
newface = face(newfaceIdx,:);


    
