# Supplementary material for: Extracellular matrix stiffness cues junctional remodeling for 3D tissue elongation
Source: Nat Commun. 2019 Jul 26;10:3339. doi: 10.1038/s41467-019-10874-x (PMC6659696; doi:10.1038/s41467-019-10874-x)
Supplement: Supplementary file 8 — Supplementary Software [file 41467_2019_10874_MOESM8_ESM.zip › ImSAnE_follicle_morphometrics/generalfunctions/assignBonds.m]

function [ix,dist] = assignBonds(x2,y2,z2,x1,y1,z1,maxD)
    
    if nargin < 7
        maxD = 95;
    end
    

    % Change the interface to two matrices Centroids2, Centroids1. Then
    % This is a general N-D PointMatcher. Call this function pointMatch. 
    % Tracking then happens around it. This will be a method of the
    % tracking class. 

    templateIndex = [1:length(x1),1:length(x1)];
    dist = zeros(1,length(x1));
    for i = 1 : length(x1)
        
        id = templateIndex(i:(i+length(x1)-1));
        dist(i) = sum(sqrt((x1-x2(id)).^2+(y1-y2(id)).^2+(z1-z2(id)).^2));
    end
    
    [md,i] = min(dist);
    ix = templateIndex(i:(i+length(x1)-1));
    
    
    %try reversing the order; 
   
    if md>maxD
    
        x3 = x2;
        y3 = y2;
        z3 = z2;

        templateIndex = [length(x1):-1:1,length(x1):-1:1];
        dist = zeros(1,length(x1));
        for i = 1 : length(x1)

            id = templateIndex(i:(i+length(x1)-1));
            dist(i) = sum(sqrt((x1-x3(id)).^2+(y1-y3(id)).^2+(z1-z3(id)).^2));
        end
        %dist = dist(end:-1:1);
        [~,i] = min(dist);
        ix = templateIndex(i:(i+length(x1)-1)); 
    end
end
