# Supplementary material for: Extracellular matrix stiffness cues junctional remodeling for 3D tissue elongation
Source: Nat Commun. 2019 Jul 26;10:3339. doi: 10.1038/s41467-019-10874-x (PMC6659696; doi:10.1038/s41467-019-10874-x)
Supplement: Supplementary file 8 — Supplementary Software [file 41467_2019_10874_MOESM8_ESM.zip › ImSAnE_follicle_morphometrics/generalfunctions/fastLinearInterp.m]

function result = fastLinearInterp(inputGrids,image,ss)


image = single(image);


imageInterp = zeros(size(image,1)*ss,size(image,2)*ss,'single');
% divSum      = ones(size(image,1)*ss,size(image,2)*ss,'single');

imageInterp(1:2:end,1:2:end)   = image;
% 
% interpolate colums;
imageInterp(1:2:end,2:2:end)   = imageInterp(1:2:end,2:2:end)+image*.5;
imageInterp(1:2:end,2:2:end-1) = imageInterp(1:2:end,2:2:end-1)+image(:,2:end)*.5;

% interpolate rows; 
imageInterp(2:2:end-2,:)     = (imageInterp(1:2:end-2,:) + imageInterp(3:2:end,:))*.5;

result = imageInterp(1:size(inputGrids{1},1),1:size(inputGrids{1},2));


end
