# Supplementary material for: Extracellular matrix stiffness cues junctional remodeling for 3D tissue elongation
Source: Nat Commun. 2019 Jul 26;10:3339. doi: 10.1038/s41467-019-10874-x (PMC6659696; doi:10.1038/s41467-019-10874-x)
Supplement: Supplementary file 8 — Supplementary Software [file 41467_2019_10874_MOESM8_ESM.zip › ImSAnE_follicle_morphometrics/generalfunctions/LatticePresentationOrientation.m]

function LatticePresentationOrientation(g,res,proj,bdry) % g is a GLattice structure. 
   
    if nargin <3
        proj = 0; %0 = cylinder, 1 = surface in 3d
    end
    
    if nargin < 4
        amin = min(g.orientation)*180/pi;
        amax = max(g.orientation)*180/pi;
    else 
        amin = bdry(1);
        amax = bdry(2);
    end
    
    edges   =amin*res^2:(amax*res^2-amin*res^2)/20:amax*res^2;
    [~,bin] = histc(g.orientation*180/pi,edges);
    
    %bin(bin == 0) = length(edges)+1;
    bin = bin+1;
    cmp = jet(length(edges)+1);
        
    
    for i = 1 : length(g.cells)

        if ~isempty(g.cells{i})
        verts = (g.bonds(g.cells{i}(:),1:2));
        verts = verts(:,1);
        if proj == 1
%         if length(verts)<12
            patch(g.verts3(verts,1),g.verts3(verts,2),g.verts3(verts,3),cmp(bin(i),:),'EdgeColor',[0 0 0],'FaceColor',cmp(bin(i),:),'LineWidth',1);
         else
           patch(g.verts(verts,1),g.verts(verts,2),g.verts(verts,3),cmp(bin(i),:),'EdgeColor',[0 0 0],'FaceColor',cmp(bin(i),:),'LineWidth',1);
         end
        end
    end
    axis equal
    colorbar('YTickLabel',...
    {round(((amax-amin)/10*0+amin)*res^2),round(((amax-amin)/10*1+amin)*res^2),round(((amax-amin)/10*2+amin)*res^2),round(((amax-amin)/10*3+amin)*res^2),...
     round(((amax-amin)/10*4+amin)*res^2),round(((amax-amin)/10*5+amin)*res^2),round(((amax-amin)/10*6+amin)*res^2),round(((amax-amin)/10*7+amin)*res^2),...
     round(((amax-amin)/10*8+amin)*res^2),round(((amax-amin)/10*9+amin)*res^2),round(((amax-amin)/10*10+amin)*res^2)})

    colormap jet
end
