# Supplementary material for: Extracellular matrix stiffness cues junctional remodeling for 3D tissue elongation
Source: Nat Commun. 2019 Jul 26;10:3339. doi: 10.1038/s41467-019-10874-x (PMC6659696; doi:10.1038/s41467-019-10874-x)
Supplement: Supplementary file 8 — Supplementary Software [file 41467_2019_10874_MOESM8_ESM.zip › ImSAnE_follicle_morphometrics/generalfunctions/LatticePresentation.m]

function LatticePresentation(g,proj) % g is a GLattice structure. 
   
    if nargin <2
        proj = 1; %1 =  pumpkin, 2 = cylinder, 3 = surface in 3d
    end
    %h = figure;
    hold on 
     %cmp = lines(12);
    cmp = [         0         0    1.0000
         0    0.5000         0
    1.0000         0         0
         0    0.7500    0.7500
    0.7500         0    0.7500
    0.7500    0.7500         0
    0.2500    0.2500    0.2500
         0         0    1.0000
         0    0.5000         0
    1.0000         0         0
         0    0.7500    0.7500
    0.7500         0    0.7500];
    if proj == 1
        for i = 1 : length(g.cells)

            if ~isempty(g.cells{i})
            verts = (g.bonds(g.cells{i}(:),1:2));
            verts = verts(:,1);
             if length(verts)<12
                patch(g.verts(verts,1),g.verts(verts,2),g.verts(verts,3),cmp(length(verts),:),'EdgeColor',[0 0 0],'FaceColor',cmp(length(verts),:),'LineWidth',1);
             else
                patch(g.verts(verts,1),g.verts(verts,2),g.verts(verts,3),[0,0,0],'EdgeColor','none','FaceColor',[0 0 0],'LineWidth',1);
             end
            end
        end
        axis equal
    elseif proj == 2
       for i = 1 : length(g.cells)

            if ~isempty(g.cells{i})
            verts = (g.bonds(g.cells{i}(:),1:2));
            verts = verts(:,1);
             if length(verts)<12
                patch(g.verts(verts,1),g.verts(verts,2),cmp(length(verts),:),'EdgeColor',[0 0 0],'FaceColor',cmp(length(verts),:),'LineWidth',1);
             else
                patch(g.verts(verts,1),g.verts(verts,2),[0,0,0],'EdgeColor','none','FaceColor',[0 0 0],'LineWidth',1);
             end
            end
       end 
        axis normal
    elseif proj == 3
       for i = 2 : length(g.cells)

            if ~isempty(g.cells{i})
            verts = (g.bonds(g.cells{i}(:),1:2));
            verts = verts(:,1);
             if length(verts)<12
                patch(g.verts3(verts,3),g.verts3(verts,1),g.verts3(verts,2),cmp(length(verts),:),'EdgeColor',[0 0 0],'FaceColor',cmp(length(verts),:),'LineWidth',1);
             else
                patch(g.verts3(verts,3),g.verts3(verts,1),g.verts3(verts,2),[0,0,0],'EdgeColor','none','FaceColor',[0 0 0],'LineWidth',1);
             end
            end
       end 
        axis equal
    end
    

end
