# Supplementary material for: Extracellular matrix stiffness cues junctional remodeling for 3D tissue elongation
Source: Nat Commun. 2019 Jul 26;10:3339. doi: 10.1038/s41467-019-10874-x (PMC6659696; doi:10.1038/s41467-019-10874-x)
Supplement: Supplementary file 8 — Supplementary Software [file 41467_2019_10874_MOESM8_ESM.zip › ImSAnE_follicle_morphometrics/generalfunctions/track3D.m]

function [ix,dist] = track3D(x2,y2,z2,x1,y1,z1,dmax)
    
    % Change the interface to two matrices Centroids2, Centroids1. Then
    % This is a general N-D PointMatcher. Call this function pointMatch. 
    % Tracking then happens around it. This will be a method of the
    % tracking class. 

    if nargin < 7
        dmax = 30;
    end

    ix = zeros(size(x1));
    D  = pdist2([x1,y1,z1],[x2,y2,z2]);
    D(D>dmax)   = dmax;
    D(isnan(D)) = dmax;
    % step 1) generate template index vector for rows and cols; 
    
    indVec1 = 1 : length(x1);
    indVec2=  1 : length(x2); 
    
    % step 2) Check for rows and columns with values only dmax; remove from
    % the template index vectors; 
    
    m1 = min(D,[],2);
    m2 = min(D,[],1);
    
    indVec1 = setdiff(indVec1,find(m1 >= dmax));
    indVec2 = setdiff(indVec2,find(m2 >= dmax));
    
    % step 3) For the remaining rows and columns check minima index;
    % Compare that row and column match. Remove matching pairs from
    % template index vectors; repeat until length of template index vectors
    % unchanged. 

    flag = 0;
    
    while flag ~= 1;
        
        lold = [length(indVec1),length(indVec2)];
        [~,ind1] = min(D(indVec1,indVec2),[],2);
        [~,ind2] = min(D(indVec1,indVec2),[],1);
        
        if any([isempty(ind1),isempty(ind2)]==1)
            flag = 1;
        elseif any([length(ind1) length(ind2)] == 1)
        
            ix(indVec1(ind2(1))) = indVec2(ind1(1));
            flag = 1;
        else
            agree = find(ind2(ind1) - (1:length(ind1)) == 0);
            ix(indVec1(agree)) = indVec2(ind1(agree));

            indVec1 = setdiff(indVec1,indVec1(agree));
            indVec2 = setdiff(indVec2,indVec2(ind1(agree)));

            % also now with rows and cols removed, we can observe new rows/cols
            % with only dmax; remove them! 

            m1 = min(D(indVec1,indVec2),[],1);
            m2 = min(D(indVec1,indVec2),[],2);

            indVec1 = setdiff(indVec1,indVec1(m2 >= dmax));
            indVec2 = setdiff(indVec2,indVec2(m1 >= dmax));


            if all(lold == [length(indVec1),length(indVec2)]) || ...
                    any([length(indVec1) == 0, length(indVec2) == 0]) 
                    
                flag = 1;
            end
        end
    end
    
    dist = NaN*ones(size(ix));
    
    for i = 1 : length(ix)
        if ix(i)>0
            dist(i) = D(i,ix(i));
        end
    end
     
end
