# Supplementary material for: Extracellular matrix stiffness cues junctional remodeling for 3D tissue elongation
Source: Nat Commun. 2019 Jul 26;10:3339. doi: 10.1038/s41467-019-10874-x (PMC6659696; doi:10.1038/s41467-019-10874-x)
Supplement: Supplementary file 8 — Supplementary Software [file 41467_2019_10874_MOESM8_ESM.zip › ImSAnE_follicle_morphometrics/generalfunctions/GetDir.m]

function [vx,vy,x,y] = GetDir(image,EdgeLength,bwMask)
    
    if nargin < 2
        EdgeLength = 15;
    end
    
    if nargin <3
        % no mask supplied
        noCellOutline = 1;
    else
        noCellOutline = 0;
        
    end
        
        
    
    imageS  = stdfilt(image);
    si      = size(imageS);
    
    if noCellOutline
    
        nb      = ceil(si/EdgeLength);
        counter = 0;
        shiftx  = zeros(1,nb(1)*nb(2));
        shifty  = shiftx;
        x       = shiftx;
        y       = shifty;
        vx      = shiftx;
        vy      = shifty;

        for i = 1 : nb(1)
            for j = 1 : nb(2)

                counter = counter+1;
                somecell = imageS(max(1,((i-1)*EdgeLength+1)):min((i+1)*EdgeLength,si(1)),(max(1,(j-1)*EdgeLength+1)):min((j+1)*EdgeLength,si(2)));

                %[shiftx(counter),shifty(counter)] = xcorr2fft(temp1,temp2);
                x(counter) = (i-.5)*EdgeLength;
                y(counter) = (j-.5)*EdgeLength;

                F = fft2(somecell - mean(somecell(:)));
                F = fftshift(F); % Center FFT
                F = abs(F); % Get the magnitude
                F = log(F+1); % Use log, for perceptual scaling, and +1 since log(0) is undefined
                F = mat2gray(F); % Use mat2gray to scale the image between 0 and 1
                %imshow(F,[]); % Display the result

                % threshhold F
                n = histc(F(:),0:0.01:1);
                thresh = 0.01*find(cumsum(n)>.95*sum(n),1,'first');

                % calculate geometric moments

                halfsizeY = (size(F,1)-1)/2;
                halfsizeX = (size(F,2)-1)/2;
                [X,Y] = meshgrid(-halfsizeX:halfsizeX, -halfsizeY:halfsizeY);

                F = F > thresh;
                CM = [sum(F(:).*X(:)), sum(F(:).*Y(:))]/sum(F(:));
                cov = [ sum(F(:).*(X(:)-CM(1)).^2),                sum(F(:).*(X(:)-CM(1)).*(Y(:)-CM(2)));...
                        sum(F(:).*(X(:)-CM(1)).*(Y(:)-CM(2))),     sum(F(:).*(Y(:)-CM(2)).^2)];

                if ~any(isnan(cov))    
                [V,~] = eigs(cov,1);
                orthog = cross([V' 0], [0 0 1]);
                orthog = orthog(1:2);
                %v(i,1) = orthog(1);
                %v(i,2) = orthog(2);
                else
                    orthog = [0,0];
                end

                vx(counter) = orthog(1);
                vy(counter) = orthog(2);
            end
        end
        
    else
        % based on the segmentation, extract each region and calculate the
        % FFT in there. 
        
        %imageS  = image;% standard deviation filtered image; 
        % bwMask is a bw mask of the cell interior; 

        s = regionprops(bwMask,'Centroid','BoundingBox');

        Centroids = cat(1,s.Centroid);

        x       = round(Centroids(:,2))';
        y       = round(Centroids(:,1))';
        vx      = 0*x;
        vy      = 0*y;


        % loop through all 


        for ii = 1 : length(s); 


            %cornersx = round([s(ii).BoundingBox(1),s(ii).BoundingBox(1)+s(ii).BoundingBox(3),...
            %    s(ii).BoundingBox(1)+s(ii).BoundingBox(3),s(ii).BoundingBox(1)]);
            %cornersy = round([s(ii).BoundingBox(2),s(ii).BoundingBox(2),...
            %    s(ii).BoundingBox(2)+s(ii).BoundingBox(4),s(ii).BoundingBox(2)+s(ii).BoundingBox(4)]);

            cornersx = round([s(ii).Centroid(1)-EdgeLength,s(ii).Centroid(1)+EdgeLength,...
                s(ii).Centroid(1)+EdgeLength,s(ii).Centroid(1)-EdgeLength]);
            cornersy = round([s(ii).Centroid(2)-EdgeLength,s(ii).Centroid(2)-EdgeLength,...
                s(ii).Centroid(2)+EdgeLength,s(ii).Centroid(2)+EdgeLength]);
            
            % check that the box is bigger than 1 pixel! 

            miniMask = bwMask(max(1,min(cornersy)):min(end,max(cornersy)),...
                              max(1,min(cornersx)):min(end,max(cornersx)))>0;

            miniImage = imageS(max(1,min(cornersy)):min(end,max(cornersy)),...
                              max(1,min(cornersx)):min(end,max(cornersx)));

            % mask out the membrane; 
            somecell = miniImage;%.*double(miniMask);

            % now get the moments of the image; 

            F = fft2(somecell - mean(somecell(:)));
            F = fftshift(F); % Center FFT
            F = abs(F); % Get the magnitude
            F = log(F+1); % Use log, for perceptual scaling, and +1 since log(0) is undefined
            F = mat2gray(F); % Use mat2gray to scale the image between 0 and 1
            %imshow(F,[]); % Display the result

            % threshhold F
            n = histc(F(:),0:0.01:1);
            thresh = 0.01*find(cumsum(n)>.95*sum(n),1,'first');

            % calculate geometric moments

            halfsizeY = (size(F,1)-1)/2;
            halfsizeX = (size(F,2)-1)/2;
            [X,Y] = meshgrid(-halfsizeX:halfsizeX, -halfsizeY:halfsizeY);

            F = F > thresh;
            CM = [sum(F(:).*X(:)), sum(F(:).*Y(:))]/sum(F(:));
            cov = [ sum(F(:).*(X(:)-CM(1)).^2),                sum(F(:).*(X(:)-CM(1)).*(Y(:)-CM(2)));...
                    sum(F(:).*(X(:)-CM(1)).*(Y(:)-CM(2))),     sum(F(:).*(Y(:)-CM(2)).^2)];

            if ~any(isnan(cov))    
            [V,~] = eigs(cov,1);
            orthog = cross([V' 0], [0 0 1]);
            orthog = orthog(1:2);
            %v(i,1) = orthog(1);
            %v(i,2) = orthog(2);
            else
                orthog = [0,0];
            end

            vx(ii) = orthog(1);
            vy(ii) = orthog(2);


        end
        
    end
    
    
