# Supplementary material for: Extracellular matrix stiffness cues junctional remodeling for 3D tissue elongation
Source: Nat Commun. 2019 Jul 26;10:3339. doi: 10.1038/s41467-019-10874-x (PMC6659696; doi:10.1038/s41467-019-10874-x)
Supplement: Supplementary file 8 — Supplementary Software [file 41467_2019_10874_MOESM8_ESM.zip › ImSAnE_follicle_morphometrics/generalfunctions/LatticePresentationAPPolarity.m]

function LatticePresentationAPPolarity(g,eMax) % g is a GLattice structure. 
   
    if nargin <2
        eMax = .07;
    end
    
    
    
    edges   = 0:(eMax/11):eMax;
    [~,bin] = histc(g.appolarity,edges);
    
    %bin(bin == 0) = length(edges)+1;
    bin = bin+1;
    cmp = jet(length(edges)+1);
        
    
    for i = 1 : length(g.cells)

        if ~isempty(g.cells{i})
        verts = (g.bonds(g.cells{i}(:),1:2));
        verts = verts(:,1);
%         if length(verts)<12
            patch(g.verts(verts,1),g.verts(verts,2),g.verts(verts,3),cmp(bin(i),:),'EdgeColor',[0 0 0],'FaceColor',cmp(bin(i),:),'LineWidth',1);
%         else
%            patch(g.verts(verts,1),g.verts(verts,2),g.verts(verts,3),[0,0,0],'EdgeColor','none','FaceColor',[0 0 0],'LineWidth',1);
%         end
        end
    end
    axis equal
    res = 1;
    colorbar('YTickLabel',...
    {round(edges(1)*1000)/1000,round(edges(2)*1000)/1000,round(edges(3)*1000)/1000,...
    round(edges(4)*1000)/1000,round(edges(5)*1000)/1000,round(edges(6)*1000)/1000,...
    round(edges(7)*1000)/1000,round(edges(8)*1000)/1000,round(edges(9)*1000)/1000,...
    round(edges(10)*1000)/1000,round(edges(11)*1000)/1000,round(edges(12)*1000)/1000})
    %{(1/120*0)*res^2,(1/120*1)*res^2,(1/120*2)*res^2,(1/120*3)*res^2,...
    % (1/120*4)*res^2,(1/120*5)*res^2,(1/120*6)*res^2,(1/120*7)*res^2,...
    % (1/120*8)*res^2,(1/120*9)*res^2,(1/120*10)*res^2,(1/120*11)*res^2,...
    % (1/120*12)*res^2})
    colormap jet

end
