# Supplementary material for: Extracellular matrix stiffness cues junctional remodeling for 3D tissue elongation
Source: Nat Commun. 2019 Jul 26;10:3339. doi: 10.1038/s41467-019-10874-x (PMC6659696; doi:10.1038/s41467-019-10874-x)
Supplement: Supplementary file 8 — Supplementary Software [file 41467_2019_10874_MOESM8_ESM.zip › ImSAnE_follicle_morphometrics/generalfunctions/handle_light.m]

classdef handle_light < handle
    % handle class hiding some methods to not lose overview in list of
    % methods of a class
    
    %---------------------------------------------------------------------
    % license
    %---------------------------------------------------------------------

    % Copyright 2015 Idse Heemskerk and Sebastian Streichan
    %
    % This file is part of ImSAnE.
    % 
    % ImSAnE is free software: you can redistribute it and/or modify
    % it under the terms of the GNU General Public License as published by
    % the Free Software Foundation, either version 3 of the License, or
    % (at your option) any later version.
    % 
    % ImSAnE is distributed in the hope that it will be useful,
    % but WITHOUT ANY WARRANTY; without even the implied warranty of
    % MERCHANTABILITY or FITNESS FOR A PARTICULAR PURPOSE.  See the
    % GNU General Public License for more details.
    % 
    % You should have received a copy of the GNU General Public License
    % along with ImSAnE.  If not, see <http://www.gnu.org/licenses/>.
    %
    % We make an explicit exception giving permission to link this code
    % with GPL-incompatible matlab facilities. 
    
   methods(Hidden)
      function lh = addlistener(varargin)
         lh = addlistener@handle(varargin{:});
      end
      function notify(varargin)
         notify@handle(varargin{:});
      end
      function delete(varargin)
         delete@handle(varargin{:});
      end
      function Hmatch = findobj(varargin)
         Hmatch = findobj@handle(varargin{:});
      end
      function p = findprop(varargin)
         p = findprop@handle(varargin{:});
      end
      function TF = eq(varargin)
         TF = eq@handle(varargin{:});
      end
      function TF = ne(varargin)
         TF = ne@handle(varargin{:});
      end
      function TF = lt(varargin)
         TF = lt@handle(varargin{:});
      end
      function TF = le(varargin)
         TF = le@handle(varargin{:});
      end
      function TF = gt(varargin)
         TF = gt@handle(varargin{:});
      end
      function TF = ge(varargin)
         TF = ge@handle(varargin{:});
      end
   end
end
