# Supplementary material for: Extracellular matrix stiffness cues junctional remodeling for 3D tissue elongation
Source: Nat Commun. 2019 Jul 26;10:3339. doi: 10.1038/s41467-019-10874-x (PMC6659696; doi:10.1038/s41467-019-10874-x)
Supplement: Supplementary file 8 — Supplementary Software [file 41467_2019_10874_MOESM8_ESM.zip › ImSAnE_follicle_morphometrics/generalfunctions/ClockWiseSort.m]

function [ClockSorted,Index] = ClockWiseSort(NewVertices)

    NewCell = 1 : size(NewVertices,1);   
    NewCellLength = length(NewCell);
    %   first we need to find the center of mass of the vertices
    if NewCellLength == 1
        Center = NewVertices(NewCell,:);
    else
        Center = sum(NewVertices(NewCell,:))/NewCellLength;
    end
    %   Now take the NewVertices, and subtract the Center from each entry
    MovedVertices = NewVertices(NewCell,:);
    MovedVertices(:,2) = MovedVertices(:,2) - Center(2);
    MovedVertices(:,1) = MovedVertices(:,1) - Center(1);
    [~,Index] = sort(cart2pol(MovedVertices(:,1),MovedVertices(:,2))); 
    % Now we actually sort counter clock, just invert.
    Index = Index(length(Index):-1:1);
    ClockSorted = NewVertices(NewCell(Index),:); 
end
