# Supplementary material for: Extracellular matrix stiffness cues junctional remodeling for 3D tissue elongation
Source: Nat Commun. 2019 Jul 26;10:3339. doi: 10.1038/s41467-019-10874-x (PMC6659696; doi:10.1038/s41467-019-10874-x)
Supplement: Supplementary file 8 — Supplementary Software [file 41467_2019_10874_MOESM8_ESM.zip › ImSAnE_follicle_morphometrics/generalfunctions/getConjCell.m]

function [conjBondIndex,conjCurrBonds1,currBonds1] = getConjCell(lattice1,bondIndex)
    
    % retreive the bonds of bondIndex of in Lattice1, and their
    % conjugates; 
    
    currBonds1     = lattice1.bonds(bondIndex,:);
    conjCurrBonds1 = 0*currBonds1;
    conjBondIndex  = zeros(size(bondIndex));
    for k = 1 : length(bondIndex)
        
        seeker = [lattice1.bonds(:,1)-currBonds1(k,2),lattice1.bonds(:,2)-currBonds1(k,1),...
            lattice1.bonds(:,3)-currBonds1(k,4),lattice1.bonds(:,4)-currBonds1(k,3)];        
        %k
        temp = find(sum(seeker.^2,2) == 0);
        if isempty(temp)
            currBonds1(k,:)
            k
            disp('aborting getConjCell as one bond doesnt have a conjugate')
            break;
        end
        if length(temp)>1
            %temp
            %currBonds1(k,:)
            temp = min(temp);
        end
        conjBondIndex(k)  = temp;              
        conjCurrBonds1(k,:) = lattice1.bonds(conjBondIndex(k),:);
    end
    
end
