# Supplementary material for: Extracellular matrix stiffness cues junctional remodeling for 3D tissue elongation
Source: Nat Commun. 2019 Jul 26;10:3339. doi: 10.1038/s41467-019-10874-x (PMC6659696; doi:10.1038/s41467-019-10874-x)
Supplement: Supplementary file 8 — Supplementary Software [file 41467_2019_10874_MOESM8_ESM.zip › ImSAnE_follicle_morphometrics/generalfunctions/isposdef.m]

function s = isposdef(M)
    % Is matrix positive definite?
    %
    % s = isposdef(M)
    %
    % s:    boolean
    % M:    matrix

    [~,s] = chol(M);
    s = ~s;
end
