# Supplementary material for: Extracellular matrix stiffness cues junctional remodeling for 3D tissue elongation
Source: Nat Commun. 2019 Jul 26;10:3339. doi: 10.1038/s41467-019-10874-x (PMC6659696; doi:10.1038/s41467-019-10874-x)
Supplement: Supplementary file 8 — Supplementary Software [file 41467_2019_10874_MOESM8_ESM.zip › ImSAnE_follicle_morphometrics/+surfaceAnalysis/twoDSegmentor.m]

classdef twoDSegmentor < handle
    %twoDSegmentor Segmentation of pullbacks  
    
    properties 
        image   % Component patch containing pullback data. 
        %bwMask  % black-white mask 
       
    end

    %---------------------------------------------------------------------
    % public methods
    %---------------------------------------------------------------------
    
    methods
        
        %------------------------------------------------------
        % constructor
        %------------------------------------------------------
        
        function this = twoDSegmentor(image)%chartName, SOI, transformName, time)
            % Constructor 
            % twoDSegmentor(chartName, SOI)  % Specify chartName of pullback for
            % Segmentation
            % twoDSegmentor(chartName, SOI, transformName)
            % twoDSegmentor(chartName, SOI, transformName, time)
            
%             if nargin < 3
%                 transformName = chartName;
%                 time = 1;
%             end
            
            this.image  = image;%SOI.data(time).getPatch([chartName,'_index']).getTransform(transformName);

        end
        
        %------------------------------------------------------
        % threshold segmentation
        %------------------------------------------------------
        
        function threshold(this,th)
            % threshold Segmentation of image by threhold; 
            
            tempImage = this.image.apply();
            if nargin < 2
                th = mean(tempImage{1}(:));
            end
            
            this.bwMask = tempImage{1} > th;
        end
       
    end
end
