# Supplementary material for: Extracellular matrix stiffness cues junctional remodeling for 3D tissue elongation
Source: Nat Commun. 2019 Jul 26;10:3339. doi: 10.1038/s41467-019-10874-x (PMC6659696; doi:10.1038/s41467-019-10874-x)
Supplement: Supplementary file 8 — Supplementary Software [file 41467_2019_10874_MOESM8_ESM.zip › ImSAnE_follicle_morphometrics/README.txt]

%% ImSAnE V1.2 installation instructions

Copy the folder ImSAnE to wherever you want it. 
E.g. C:\ImSAnE in windows or /User/Shared/ImSAnE

Open setup.m in matlab and run each block with command + enter
The last block contain settings that can be changed or left to their default.

Install time: <5 min

%% MATLAB versions successfully tested:

Certain functions used require Matlab version 2012a or later. 
Tested combinations of Matlab and operating system sorted by Matlab version:

Matlab 2014a
	- Mac OS X 10.10.2

Matlab 2013a
	- Mac OS X 10.10.2
	- Ubuntu LTS 12.04 & 14.04
        - Windows 7 Professional
%% Demo
One control stage 8 follicle with confocal stack and membrane segmented files are located in the sample folder

Running this demo will give morphometrics output of this follicle

Expected run time: 30 minutes to 1 hour

%% Instructions

Follow the instructions in the file Morphometrics_extraction.m

%% Bioformats to automatically read metadata

The reading of raw data assumes tif format and requires specification of number of channels by hand.
To read more formats and detect some metadata automatically, one can download the bioformats package from

http://downloads.openmicroscopy.org/bio-formats/5.1.3/

and place the jar file in the folder external/bfmatlab
