# Supplementary material for: Extracellular matrix stiffness cues junctional remodeling for 3D tissue elongation
Source: Nat Commun. 2019 Jul 26;10:3339. doi: 10.1038/s41467-019-10874-x (PMC6659696; doi:10.1038/s41467-019-10874-x)
Supplement: Supplementary file 8 — Supplementary Software [file 41467_2019_10874_MOESM8_ESM.zip › ImSAnE_follicle_morphometrics/external/ellipseFit.m]

function a = ellipseFit(X,Y)

    % FITELLIPSE  Least-squares fit of ellipse to 2D points.
    %        A = FITELLIPSE(X,Y) returns the parameters of the best-fit
    %        ellipse to 2D points (X,Y).
    %        The returned vector A contains the center, radii, and orientation
    %        of the ellipse, stored as (Cx, Cy, Rx, Ry, theta_radians)
    %
    % Authors: Andrew Fitzgibbon, Maurizio Pilu, Bob Fisher
    % Reference: "Direct Least Squares Fitting of Ellipses", IEEE T-PAMI, 1999
    %
    %  @Article{Fitzgibbon99,
    %   author = "Fitzgibbon, A.~W.and Pilu, M. and Fisher, R.~B.",
    %   title = "Direct least-squares fitting of ellipses",
    %   journal = pami,
    %   year = 1999,
    %   volume = 21,
    %   number = 5,
    %   month = may,
    %   pages = "476--480"
    %  }
    % 
    % This is a more bulletproof version than that in the paper, incorporating
    % scaling to reduce roundoff error, correction of behaviour when the input 
    % data are on a perfect hyperbola, and returns the geometric parameters
    % of the ellipse, rather than the coefficients of the quadratic form.
    %

    % normalize data
    mx = mean(X);
    my = mean(Y);
    sx = (max(X)-min(X))/2;
    sy = (max(Y)-min(Y))/2; 

    x = (X-mx)/sx;
    y = (Y-my)/sy;

    % Force to column vectors
    x = x(:);
    y = y(:);

    % Build design matrix
    D = [ x.*x  x.*y  y.*y  x  y  ones(size(x)) ];

    % Build scatter matrix
    S = D'*D;

    % Build 6x6 constraint matrix
    C(6,6) = 0; C(1,3) = -2; C(2,2) = 1; C(3,1) = -2;

    % Solve eigensystem
    if 0
      % Old way, numerically unstable if not implemented in matlab
      [gevec, geval] = eig(S,C);

      % Find the negative eigenvalue
      I = find(real(diag(geval)) < 1e-8 & ~isinf(diag(geval)));

      % Extract eigenvector corresponding to negative eigenvalue
      A = real(gevec(:,I));
    else
      % New way, numerically stabler in C [gevec, geval] = eig(S,C);

      % Break into blocks
      tmpA = S(1:3,1:3); 
      tmpB = S(1:3,4:6); 
      tmpC = S(4:6,4:6); 
      tmpD = C(1:3,1:3);
      tmpE = inv(tmpC)*tmpB';
      [evec_x, eval_x] = eig(inv(tmpD) * (tmpA - tmpB*tmpE));

      % Find the positive (as det(tmpD) < 0) eigenvalue
      I = find(real(diag(eval_x)) < 1e-8 & ~isinf(diag(eval_x)));

      % Extract eigenvector corresponding to negative eigenvalue
      A = real(evec_x(:,I));

      % Recover the bottom half...
      evec_y = -tmpE * A;
      A = [A; evec_y];
    end

    % unnormalize
    if ~isempty(A)
    par = [
      A(1)*sy*sy,   ...
          A(2)*sx*sy,   ...
          A(3)*sx*sx,   ...
          -2*A(1)*sy*sy*mx - A(2)*sx*sy*my + A(4)*sx*sy*sy,   ...
          -A(2)*sx*sy*mx - 2*A(3)*sx*sx*my + A(5)*sx*sx*sy,   ...
          A(1)*sy*sy*mx*mx + A(2)*sx*sy*mx*my + A(3)*sx*sx*my*my   ...
          - A(4)*sx*sy*sy*mx - A(5)*sx*sx*sy*my   ...
          + A(6)*sx*sx*sy*sy   ...
          ]';

    % Convert to geometric radii, and centers

    thetarad = 0.5*atan2(par(2),par(1) - par(3));
    cost = cos(thetarad);
    sint = sin(thetarad);
    sin_squared = sint.*sint;
    cos_squared = cost.*cost;
    cos_sin = sint .* cost;

    Ao = par(6);
    Au =   par(4) .* cost + par(5) .* sint;
    Av = - par(4) .* sint + par(5) .* cost;
    Auu = par(1) .* cos_squared + par(3) .* sin_squared + par(2) .* cos_sin;
    Avv = par(1) .* sin_squared + par(3) .* cos_squared - par(2) .* cos_sin;

    % ROTATED = [Ao Au Av Auu Avv]

    tuCentre = - Au./(2.*Auu);
    tvCentre = - Av./(2.*Avv);
    wCentre = Ao - Auu.*tuCentre.*tuCentre - Avv.*tvCentre.*tvCentre;

    uCentre = tuCentre .* cost - tvCentre .* sint;
    vCentre = tuCentre .* sint + tvCentre .* cost;

    Ru = -wCentre./Auu;
    Rv = -wCentre./Avv;

    Ru = sqrt(abs(Ru)).*sign(Ru);
    Rv = sqrt(abs(Rv)).*sign(Rv);

    if Ru > Rv
        thetarad = thetarad-pi/2;
    end
    % determine the residual; 
%{		
    xpp(:,1) = X-uCentre;
    xpp(:,2) = Y-vCentre;
    rot = @(a)[cos(a) sin(a); -sin(a) cos(a)];
    xpp = (rot(thetarad)*xpp')';
    res = mean(sum((xpp-[X,Y]).^2,2));
%}
    a = [uCentre, vCentre, Ru, Rv, thetarad];
    else
        a = NaN;
    end
end
