# Supplementary material for: Extracellular matrix stiffness cues junctional remodeling for 3D tissue elongation
Source: Nat Commun. 2019 Jul 26;10:3339. doi: 10.1038/s41467-019-10874-x (PMC6659696; doi:10.1038/s41467-019-10874-x)
Supplement: Supplementary file 8 — Supplementary Software [file 41467_2019_10874_MOESM8_ESM.zip › ImSAnE_follicle_morphometrics/external/toolbox_graph/check_face_vertex.m]

function [vertex,face] = check_face_vertex(vertex,face, options)

% check_face_vertex - check that vertices and faces have the correct size
%
%   [vertex,face] = check_face_vertex(vertex,face);
%
%   Copyright (c) 2007 Gabriel Peyre

vertex = check_size(vertex,2,4);
face = check_size(face,3,4);

%%%%%%%%%%%%%%%%%%%%%%%%%%%%%
function a = check_size(a,vmin,vmax)
if isempty(a)
    return;
end
if size(a,1)>size(a,2)
    a = a';
end
if size(a,1)<3 && size(a,2)==3
    a = a';
end
if size(a,1)<=3 && size(a,2)>=3 && sum(abs(a(:,3)))==0
    % for flat triangles
    a = a';
end
if size(a,1)<vmin ||  size(a,1)>vmax
    error('face or vertex is not of correct size');
end
