# Supplementary material for: Extracellular matrix stiffness cues junctional remodeling for 3D tissue elongation
Source: Nat Commun. 2019 Jul 26;10:3339. doi: 10.1038/s41467-019-10874-x (PMC6659696; doi:10.1038/s41467-019-10874-x)
Supplement: Supplementary file 8 — Supplementary Software [file 41467_2019_10874_MOESM8_ESM.zip › ImSAnE_follicle_morphometrics/external/toolbox_graph/progressbar.m]

function progressbar(n,N,w)

% progressbar - display a progress bar
%
%    progressbar(n,N,w);
%
% displays the progress of n out of N.
% n should start at 1.
% w is the width of the bar (default w=20).
%
%   Copyright (c) Gabriel Peyr� 2006

if nargin<3
    w = 20;
end

% progress char
cprog = '.';
cprog1 = '*';
% begining char
cbeg = '[';
% ending char
cend = ']';

p = min( floor(n/N*(w+1)), w);

global pprev;
if isempty(pprev)
    pprev = -1;
end

if not(p==pprev)
    ps = repmat(cprog, [1 w]);
    ps(1:p) = cprog1;
    ps = [cbeg ps cend];
    if n>1
        % clear previous string
        fprintf( repmat('\b', [1 length(ps)]) );
    end
    fprintf(ps);
end
pprev = p;
if n==N
    fprintf('\n');
end
