# Supplementary material for: Extracellular matrix stiffness cues junctional remodeling for 3D tissue elongation
Source: Nat Commun. 2019 Jul 26;10:3339. doi: 10.1038/s41467-019-10874-x (PMC6659696; doi:10.1038/s41467-019-10874-x)
Supplement: Supplementary file 8 — Supplementary Software [file 41467_2019_10874_MOESM8_ESM.zip › ImSAnE_follicle_morphometrics/external/toolbox_graph/compute_vertex_face_ring.m]

function ring = compute_vertex_face_ring(face)

% compute_vertex_face_ring - compute the faces adjacent to each vertex
%
%   ring = compute_vertex_face_ring(face);
%
%   Copyright (c) 2007 Gabriel Peyr?

[tmp,face] = check_face_vertex([],face);

nfaces = size(face,2);
nverts = max(face(:));

ring{nverts} = [];

for i=1:nfaces
    for k=1:3
        ring{face(k,i)}(end+1) = i;
    end
end
