# Supplementary material for: Extracellular matrix stiffness cues junctional remodeling for 3D tissue elongation
Source: Nat Commun. 2019 Jul 26;10:3339. doi: 10.1038/s41467-019-10874-x (PMC6659696; doi:10.1038/s41467-019-10874-x)
Supplement: Supplementary file 8 — Supplementary Software [file 41467_2019_10874_MOESM8_ESM.zip › ImSAnE_follicle_morphometrics/external/tripick.m]

function [ j, k ] = tripick( face, i )
% [j,k] = tripick(face,i)  
%   pick [j,k] != i from face, preserving cw/ccw ordering
   
fi = find(face==i);
face = circshift(face,[0,1-fi]);
j = face(2);
k = face(3);

end
