# Supplementary material for: Extracellular matrix stiffness cues junctional remodeling for 3D tissue elongation
Source: Nat Commun. 2019 Jul 26;10:3339. doi: 10.1038/s41467-019-10874-x (PMC6659696; doi:10.1038/s41467-019-10874-x)
Supplement: Supplementary file 8 — Supplementary Software [file 41467_2019_10874_MOESM8_ESM.zip › ImSAnE_follicle_morphometrics/external/fast_marching/compile_mex.m]

% compile mex file
disp('Compiling perform_front_propagation_mesh, might time some time.');

files =  { ...
    'perform_front_propagation_mesh.cpp', ...
    'gw/gw_core/GW_Config.cpp',           ...
    'gw/gw_core/GW_FaceIterator.cpp',     ...
    'gw/gw_core/GW_SmartCounter.cpp',     ...
    'gw/gw_core/GW_VertexIterator.cpp',   ...
    'gw/gw_core/GW_Face.cpp',             ...
    'gw/gw_core/GW_Mesh.cpp',             ...
    'gw/gw_core/GW_Vertex.cpp',       ...
    'gw/gw_geodesic/GW_GeodesicFace.cpp', ...                                              
    'gw/gw_geodesic/GW_GeodesicMesh.cpp',     ...                                 
    'gw/gw_geodesic/GW_GeodesicPath.cpp',         ...                       
    'gw/gw_geodesic/GW_GeodesicPoint.cpp',            ...           
    'gw/gw_geodesic/GW_TriangularInterpolation_Cubic.cpp', ...      
    'gw/gw_geodesic/GW_GeodesicVertex.cpp',                    ...  
    'gw/gw_geodesic/GW_TriangularInterpolation_Linear.cpp',      ...
    'gw/gw_geodesic/GW_TriangularInterpolation_Quadratic.cpp',  ...
};
str = 'mex ';
for i=1:length(files)
    str = [str files{i} ' '];
end
eval(str);
