# Supplementary material for: Extracellular matrix stiffness cues junctional remodeling for 3D tissue elongation
Source: Nat Commun. 2019 Jul 26;10:3339. doi: 10.1038/s41467-019-10874-x (PMC6659696; doi:10.1038/s41467-019-10874-x)
Supplement: Supplementary file 8 — Supplementary Software [file 41467_2019_10874_MOESM8_ESM.zip › ImSAnE_follicle_morphometrics/external/fast_marching/getoptions.m]

function v = getoptions(options, name, v, mendatory)

% getoptions - retrieve options parameter
%
%   v = getoptions(options, 'entry', v0);
% is equivalent to the code:
%   if isfield(options, 'entry')
%       v = options.entry;
%   else
%       v = v0;
%   end
%
%   Copyright (c) 2007 Gabriel Peyre

if nargin<4
    mendatory = 0;
end

if isfield(options, name)
    v = eval(['options.' name ';']);
elseif mendatory
    error(['You have to provide options.' name '.']);
end 
