# Supplementary material for: Extracellular matrix stiffness cues junctional remodeling for 3D tissue elongation
Source: Nat Commun. 2019 Jul 26;10:3339. doi: 10.1038/s41467-019-10874-x (PMC6659696; doi:10.1038/s41467-019-10874-x)
Supplement: Supplementary file 8 — Supplementary Software [file 41467_2019_10874_MOESM8_ESM.zip › ImSAnE_follicle_morphometrics/external/fast_marching/gw/gw_toolkit/ply/CVS/Entries]

/ply_docs/1.1.1.1/Tue Apr 01 19:41:07 2003//
/plyfile.cpp/1.1.1.1/Tue Apr 01 19:41:06 2003//
/plytest.c/1.1.1.1/Tue Apr 01 19:41:06 2003//
/ply.h/1.3/Sun Dec 21 14:25:48 2003//
D
