# Supplementary material for: Extracellular matrix stiffness cues junctional remodeling for 3D tissue elongation
Source: Nat Commun. 2019 Jul 26;10:3339. doi: 10.1038/s41467-019-10874-x (PMC6659696; doi:10.1038/s41467-019-10874-x)
Supplement: Supplementary file 8 — Supplementary Software [file 41467_2019_10874_MOESM8_ESM.zip › ImSAnE_follicle_morphometrics/external/fast_marching/gw/gw_toolkit/GW_GeodesicDisplayer.inl]

/*------------------------------------------------------------------------------*/
/** 
 *  \file   GW_GeodesicDisplayer.inl
 *  \brief  Inlined methods for \c GW_GeodesicDisplayer
 *  \author Gabriel Peyré
 *  \date   4-10-2003
 */ 
/*------------------------------------------------------------------------------*/

#include "GW_GeodesicDisplayer.h"

namespace GW {

/*------------------------------------------------------------------------------*/
// Name : GW_GeodesicDisplayer::SetColorStreamFixedRadius
/**
 *  \param  val [GW_Float] <0 => scale the stream to the current distance map.
 *  \author Gabriel Peyré
 *  \date   9-29-2003
 * 
 *  Set the length of the stream.
 */
/*------------------------------------------------------------------------------*/
GW_INLINE
void GW_GeodesicDisplayer::SetColorStreamFixedRadius( GW_Float val )
{
	rColorStreamFixedRadius_ = val;
}


} // End namespace GW


///////////////////////////////////////////////////////////////////////////////
//  Copyright (c) Gabriel Peyré
///////////////////////////////////////////////////////////////////////////////
//                               END OF FILE                                 //
///////////////////////////////////////////////////////////////////////////////
