# Supplementary material for: Extracellular matrix stiffness cues junctional remodeling for 3D tissue elongation
Source: Nat Commun. 2019 Jul 26;10:3339. doi: 10.1038/s41467-019-10874-x (PMC6659696; doi:10.1038/s41467-019-10874-x)
Supplement: Supplementary file 8 — Supplementary Software [file 41467_2019_10874_MOESM8_ESM.zip › ImSAnE_follicle_morphometrics/external/fast_marching/gw/gw_toolkit/GW_OpenGLHelper.h]

/*------------------------------------------------------------------------------*/
/** 
 *  \file   GW_OpenGLHelper.h
 *  \brief  Somme cool function for OpenGL linking
 *  \author Gabriel Peyr�
 *  \date   5-30-2003
 */ 
/*------------------------------------------------------------------------------*/

#ifndef _GW_OPENGLHELPER_H_
#define _GW_OPENGLHELPER_H_

#include "../gw_core/GW_Config.h"
#include "../gw_core/GW_Vertex.h"
#include <GL/gl.h>

namespace GW {


/** some opengl cool linking features */
inline
void glVertex( GW::GW_VectorStatic<3,GW_Float> &v )
{
	glVertex3f( (GLfloat) v[0], (GLfloat) v[1], (GLfloat) v[2] );
}

inline
void glNormal( GW::GW_VectorStatic<3,GW_Float> &v )
{
	glNormal3f( (GLfloat) v[0], (GLfloat) v[1], (GLfloat) v[2] );
}


inline
void glColor( GW::GW_VectorStatic<3,GW_Float> &v )
{
	glColor3f( (GLfloat) v[0], (GLfloat) v[1], (GLfloat) v[2] );
}

inline
void glVertex( GW::GW_Vertex &vert )
{
	glVertex( vert.GetPosition() );
}

inline
void glNormal( GW::GW_Vertex &vert )
{
	glNormal( vert.GetNormal() );
}

inline
void glTexCoord( GW::GW_Vertex &vert )
{
	GLfloat u = (GLfloat) vert.GetTexCoordU();
	GLfloat v = (GLfloat) vert.GetTexCoordV();
	glTexCoord2f( u, v );
}


} // End namespace GW

#endif // _GW_OPENGLHELPER_H_


///////////////////////////////////////////////////////////////////////////////
//  Copyright (c) Gabriel Peyr�
///////////////////////////////////////////////////////////////////////////////
//                               END OF FILE                                 //
///////////////////////////////////////////////////////////////////////////////
