# Supplementary material for: Extracellular matrix stiffness cues junctional remodeling for 3D tissue elongation
Source: Nat Commun. 2019 Jul 26;10:3339. doi: 10.1038/s41467-019-10874-x (PMC6659696; doi:10.1038/s41467-019-10874-x)
Supplement: Supplementary file 8 — Supplementary Software [file 41467_2019_10874_MOESM8_ESM.zip › ImSAnE_follicle_morphometrics/external/fast_marching/gw/gw_toolkit/GW_OBJLoader.h]

/*------------------------------------------------------------------------------*/
/** 
 *  \file   GW_OBJLoader.h
 *  \brief  Definition of class \c GW_OBJLoader
 *  \author Gabriel Peyr�
 *  \date   4-9-2003
 */ 
/*------------------------------------------------------------------------------*/

#ifndef __GW_OBJLoader__
#define __GW_OBJLoader__

#include "../gw_core/GW_Config.h"
#include "../gw_core/GW_Mesh.h"

GW_BEGIN_NAMESPACE

class GW_OBJLoader
{
public:

	static GW_I32 Load(GW_Mesh& Mesh, const char *name, const char* mode = "rt", GW_Bool bFlipFaces = GW_False );
	static GW_I32 Save( GW_Mesh& Mesh, const char *name );

};

GW_END_NAMESPACE

#endif	// #ifdef __GW_OBJLoader__


///////////////////////////////////////////////////////////////////////////////
//  Copyright (c) Gabriel Peyr�
///////////////////////////////////////////////////////////////////////////////
//                               END OF FILE                                 //
///////////////////////////////////////////////////////////////////////////////
