# Supplementary material for: Extracellular matrix stiffness cues junctional remodeling for 3D tissue elongation
Source: Nat Commun. 2019 Jul 26;10:3339. doi: 10.1038/s41467-019-10874-x (PMC6659696; doi:10.1038/s41467-019-10874-x)
Supplement: Supplementary file 8 — Supplementary Software [file 41467_2019_10874_MOESM8_ESM.zip › ImSAnE_follicle_morphometrics/external/fast_marching/gw/gw_toolkit/CVS/Entries]

D/ply////
/GW_ASELoader.h/1.5/Sun Jun 15 00:39:30 2003//
/GW_BasicDisplayer.cpp/1.10/Mon Oct 13 15:57:16 2003//
/GW_BasicDisplayer.h/1.12/Mon Sep 29 18:28:18 2003//
/GW_BasicDisplayer.inl/1.4/Tue May 20 19:12:50 2003//
/GW_CSVLoader.h/1.1/Fri Jul 04 09:22:38 2003//
/GW_GeodesicDisplayer.h/1.5/Mon Sep 29 21:28:30 2003//
/GW_GeodesicDisplayer.inl/1.2/Mon Sep 29 19:48:50 2003//
/GW_OFFLoader.h/1.1/Fri Jul 04 09:22:38 2003//
/GW_OpenGLHelper.h/1.2/Sun Jun 15 00:39:30 2003//
/GW_PLYLoader.cpp/1.6/Sun Dec 21 14:23:22 2003//
/GW_PLYLoader.h/1.5/Sun Jun 15 00:39:30 2003//
/GW_VRMLLoader.cpp/1.1/Fri May 30 15:46:24 2003//
/GW_VRMLLoader.h/1.3/Sun Jun 15 00:39:30 2003//
/stdafx.cpp/1.2/Sat May 03 16:56:41 2003//
/stdafx.h/1.4/Sun Jun 15 00:39:30 2003//
/trackball.cpp/1.1/Fri Jul 04 09:22:38 2003//
/trackball.h/1.1/Fri Jul 04 09:22:38 2003//
/GW_ASELoader.cpp/1.6/Wed May 21 08:35:37 2003//
/GW_GeodesicDisplayer.cpp/1.10/Wed Feb 04 12:59:42 2004//
/GW_OBJLoader.cpp/1.1/Wed Feb 04 10:59:12 2004//
/GW_OBJLoader.h/1.1/Wed Feb 04 10:05:00 2004//
/GW_OFFLoader.cpp/1.2/Wed Jan 14 18:45:30 2004//
/GW_Toolkit.cpp/1.11/Thu Feb 05 01:52:19 2004//
/GW_Toolkit.h/1.10/Thu Feb 05 01:51:05 2004//
/gw_toolkit.vcproj/1.13/Wed Feb 04 10:27:28 2004//
/GW_InputOutput.cpp/1.4/Sat Feb 07 01:13:04 2004//
/GW_InputOutput.h/1.5/Thu Feb 26 16:29:46 2004//
