# Supplementary material for: Extracellular matrix stiffness cues junctional remodeling for 3D tissue elongation
Source: Nat Commun. 2019 Jul 26;10:3339. doi: 10.1038/s41467-019-10874-x (PMC6659696; doi:10.1038/s41467-019-10874-x)
Supplement: Supplementary file 8 — Supplementary Software [file 41467_2019_10874_MOESM8_ESM.zip › ImSAnE_follicle_morphometrics/external/fast_marching/gw/gw_toolkit/trackball.cpp]

/*
 * (c) Copyright 1993, 1994, Silicon Graphics, Inc.
 * ALL RIGHTS RESERVED
 * Permission to use, copy, modify, and distribute this software for
 * any purpose and without fee is hereby granted, provided that the above
 * copyright notice appear in all copies and that both the copyright notice
 * and this permission notice appear in supporting documentation, and that
 * the name of Silicon Graphics, Inc. not be used in advertising
 * or publicity pertaining to distribution of the software without specific,
 * written prior permission.
 *
 * THE MATERIAL EMBODIED ON THIS SOFTWARE IS PROVIDED TO YOU "AS-IS"
 * AND WITHOUT WARRANTY OF ANY KIND, EXPRESS, IMPLIED OR OTHERWISE,
 * INCLUDING WITHOUT LIMITATION, ANY WARRANTY OF MERCHANTABILITY OR
 * FITNESS FOR A PARTICULAR PURPOSE.  IN NO EVENT SHALL SILICON
 * GRAPHICS, INC.  BE LIABLE TO YOU OR ANYONE ELSE FOR ANY DIRECT,
 * SPECIAL, INCIDENTAL, INDIRECT OR CONSEQUENTIAL DAMAGES OF ANY
 * KIND, OR ANY DAMAGES WHATSOEVER, INCLUDING WITHOUT LIMITATION,
 * LOSS OF PROFIT, LOSS OF USE, SAVINGS OR REVENUE, OR THE CLAIMS OF
 * THIRD PARTIES, WHETHER OR NOT SILICON GRAPHICS, INC.  HAS BEEN
 * ADVISED OF THE POSSIBILITY OF SUCH LOSS, HOWEVER CAUSED AND ON
 * ANY THEORY OF LIABILITY, ARISING OUT OF OR IN CONNECTION WITH THE
 * POSSESSION, USE OR PERFORMANCE OF THIS SOFTWARE.
 *
 * US Government Users Restricted Rights
 * Use, duplication, or disclosure by the Government is subject to
 * restrictions set forth in FAR 52.227.19(c)(2) or subparagraph
 * (c)(1)(ii) of the Rights in Technical Data and Computer Software
 * clause at DFARS 252.227-7013 and/or in similar or successor
 * clauses in the FAR or the DOD or NASA FAR Supplement.
 * Unpublished-- rights reserved under the copyright laws of the
 * United States.  Contractor/manufacturer is Silicon Graphics,
 * Inc., 2011 N.  Shoreline Blvd., Mountain View, CA 94039-7311.
 *
 * OpenGL(TM) is a trademark of Silicon Graphics, Inc.
 */
/*
 * Trackball code:
 *
 * Implementation of a virtual trackball.
 * Implemented by Gavin Bell, lots of ideas from Thant Tessman and
 *   the August '88 issue of Siggraph's "Computer Graphics," pp. 121-129.
 *
 * TB_Vector manip code:
 *
 * Original code from:
 * David M. Ciemiewicz, Mark Grossman, Henry Moreton, and Paul Haeberli
 *
 * Much mucking with by:
 * Gavin Bell
 */


#include "stdafx.h"

#if defined(_WIN32)
#pragma warning (disable:4244)          /* disable bogus conversion warnings */
#endif
#include <stdio.h>
#include <math.h>
#include "trackball.h"

/*
 * This size should really be based on the distance from the center of
 * rotation to the point on the object underneath the mouse.  That
 * point would then track the mouse as closely as possible.  This is a
 * simple example, though, so that is left as an Exercise for the
 * Programmer.
 */
#define TRACKBALLSIZE  (0.8f)

/*
 * Local function prototypes (not defined in trackball.h)
 */
static float tb_project_to_sphere(float, float, float);
static void normalize_quat(float [4]);

void
vzero(float *v)
{
    v[0] = 0.0;
    v[1] = 0.0;
    v[2] = 0.0;
}

void
vset(float *v, float x, float y, float z)
{
    v[0] = x;
    v[1] = y;
    v[2] = z;
}

void
vsub(const float *src1, const float *src2, float *dst)
{
    dst[0] = src1[0] - src2[0];
    dst[1] = src1[1] - src2[1];
    dst[2] = src1[2] - src2[2];
}

void
vcopy(const float *v1, float *v2)
{
    register int i;
    for (i = 0 ; i < 3 ; i++)
        v2[i] = v1[i];
}

void
vcross(const float *v1, const float *v2, float *cross)
{
    float temp[3];

    temp[0] = (v1[1] * v2[2]) - (v1[2] * v2[1]);
    temp[1] = (v1[2] * v2[0]) - (v1[0] * v2[2]);
    temp[2] = (v1[0] * v2[1]) - (v1[1] * v2[0]);
    vcopy(temp, cross);
}

float
vlength(const float *v)
{
    return sqrt(v[0] * v[0] + v[1] * v[1] + v[2] * v[2]);
}

void
vscale(float *v, float div)
{
    v[0] *= div;
    v[1] *= div;
    v[2] *= div;
}

void
vnormal(float *v)
{
    vscale(v,1.0/vlength(v));
}

float
vdot(const float *v1, const float *v2)
{
    return v1[0]*v2[0] + v1[1]*v2[1] + v1[2]*v2[2];
}

void
vadd(const float *src1, const float *src2, float *dst)
{
    dst[0] = src1[0] + src2[0];
    dst[1] = src1[1] + src2[1];
    dst[2] = src1[2] + src2[2];
}

/*
 * Ok, simulate a track-ball.  Project the points onto the virtual
 * trackball, then figure out the axis of rotation, which is the cross
 * product of P1 P2 and O P1 (O is the center of the ball, 0,0,0)
 * Note:  This is a deformed trackball-- is a trackball in the center,
 * but is deformed into a hyperbolic sheet of rotation away from the
 * center.  This particular function was chosen after trying out
 * several variations.
 *
 * It is assumed that the arguments to this routine are in the range
 * (-1.0 ... 1.0)
 */
void
trackball(float q[4], float p1x, float p1y, float p2x, float p2y)
{
    float a[3]; /* Axis of rotation */
    float phi;  /* how much to rotate about axis */
    float p1[3], p2[3], d[3];
    float t;

    if (p1x == p2x && p1y == p2y) {
        /* Zero rotation */
        vzero(q);
        q[3] = 1.0;
        return;
    }

    /*
     * First, figure out z-coordinates for projection of P1 and P2 to
     * deformed sphere
     */
    vset(p1,p1x,p1y,tb_project_to_sphere(TRACKBALLSIZE,p1x,p1y));
    vset(p2,p2x,p2y,tb_project_to_sphere(TRACKBALLSIZE,p2x,p2y));

    /*
     *  Now, we want the cross product of P1 and P2
     */
    vcross(p2,p1,a);

    /*
     *  Figure out how much to rotate around that axis.
     */
    vsub(p1,p2,d);
    t = vlength(d) / (2.0*TRACKBALLSIZE);

    /*
     * Avoid problems with out-of-control values...
     */
    if (t > 1.0) t = 1.0;
    if (t < -1.0) t = -1.0;
    phi = 2.0 * asin(t);

    axis_to_quat(a,phi,q);
}

/*
 *  Given an axis and angle, compute quaternion.
 */
void
axis_to_quat(float a[3], float phi, float q[4])
{
    vnormal(a);
    vcopy(a,q);
    vscale(q,sin(phi/2.0));
    q[3] = cos(phi/2.0);
}

/*
 * Project an x,y pair onto a sphere of radius r OR a hyperbolic sheet
 * if we are away from the center of the sphere.
 */
static float
tb_project_to_sphere(float r, float x, float y)
{
    float d, t, z;

    d = sqrt(x*x + y*y);
    if (d < r * 0.70710678118654752440) {    /* Inside sphere */
        z = sqrt(r*r - d*d);
    } else {           /* On hyperbola */
        t = r / 1.41421356237309504880;
        z = t*t / d;
    }
    return z;
}

/*
 * Given two rotations, e1 and e2, expressed as quaternion rotations,
 * figure out the equivalent single rotation and stuff it into dest.
 *
 * This routine also normalizes the result every RENORMCOUNT times it is
 * called, to keep error from creeping in.
 *
 * NOTE: This routine is written so that q1 or q2 may be the same
 * as dest (or each other).
 */

#define RENORMCOUNT 97

void
negate_quat(float q[4], float nq[4])
{
    nq[0] = -q[0];
    nq[1] = -q[1];
    nq[2] = -q[2];
    nq[3] = q[3];
}

void
add_quats(float q1[4], float q2[4], float dest[4])
{
    static int count=0;
    float t1[4], t2[4], t3[4];
    float tf[4];

#if 0
printf("q1 = %f %f %f %f\n", q1[0], q1[1], q1[2], q1[3]);
printf("q2 = %f %f %f %f\n", q2[0], q2[1], q2[2], q2[3]);
#endif

    vcopy(q1,t1);
    vscale(t1,q2[3]);

    vcopy(q2,t2);
    vscale(t2,q1[3]);

    vcross(q2,q1,t3);
    vadd(t1,t2,tf);
    vadd(t3,tf,tf);
    tf[3] = q1[3] * q2[3] - vdot(q1,q2);

#if 0
printf("tf = %f %f %f %f\n", tf[0], tf[1], tf[2], tf[3]);
#endif

    dest[0] = tf[0];
    dest[1] = tf[1];
    dest[2] = tf[2];
    dest[3] = tf[3];

    if (++count > RENORMCOUNT) {
        count = 0;
        normalize_quat(dest);
    }
}

/*
 * Quaternions always obey:  a^2 + b^2 + c^2 + d^2 = 1.0
 * If they don't add up to 1.0, dividing by their magnitued will
 * renormalize them.
 *
 * Note: See the following for more information on quaternions:
 *
 * - Shoemake, K., Animating rotation with quaternion curves, Computer
 *   Graphics 19, No 3 (Proc. SIGGRAPH'85), 245-254, 1985.
 * - Pletinckx, D., Quaternion calculus as a basic tool in computer
 *   graphics, The Visual Computer 5, 2-13, 1989.
 */
static void
normalize_quat(float q[4])
{
    int i;
    float mag;

    mag = sqrt(q[0]*q[0] + q[1]*q[1] + q[2]*q[2] + q[3]*q[3]);
    for (i = 0; i < 4; i++) q[i] /= mag;
}

/*
 * Build a rotation matrix, given a quaternion rotation.
 *
 */
void
build_rotmatrix(float m[4][4], float q[4])
{
    m[0][0] = 1.0 - 2.0 * (q[1] * q[1] + q[2] * q[2]);
    m[0][1] = 2.0 * (q[0] * q[1] - q[2] * q[3]);
    m[0][2] = 2.0 * (q[2] * q[0] + q[1] * q[3]);
    m[0][3] = 0.0;

    m[1][0] = 2.0 * (q[0] * q[1] + q[2] * q[3]);
    m[1][1]= 1.0 - 2.0 * (q[2] * q[2] + q[0] * q[0]);
    m[1][2] = 2.0 * (q[1] * q[2] - q[0] * q[3]);
    m[1][3] = 0.0;

    m[2][0] = 2.0 * (q[2] * q[0] - q[1] * q[3]);
    m[2][1] = 2.0 * (q[1] * q[2] + q[0] * q[3]);
    m[2][2] = 1.0 - 2.0 * (q[1] * q[1] + q[0] * q[0]);
    m[2][3] = 0.0;

    m[3][0] = 0.0;
    m[3][1] = 0.0;
    m[3][2] = 0.0;
    m[3][3] = 1.0;
}


/*
 * Compute inverse of 4x4 transformation SINGLE-PRECISION matrix.
 * Code contributed by Jacques Leroy <jle@star.be>
 * Code lifted from Brian Paul's Mesa freeware OpenGL implementation.
 * Return GL_TRUE for success, GL_FALSE for failure (singular matrix)
 */
GLboolean invertMatrixf(GLfloat *out, const GLfloat *m)
{
/* NB. OpenGL Matrices are COLUMN major. */
#define SWAP_ROWS(a, b) { GLdouble *_tmp = a; (a)=(b); (b)=_tmp; }
#define MAT(m,r,c) (m)[(c)*4+(r)]

  GLdouble wtmp[4][8];
  GLdouble m0, m1, m2, m3, s;
  GLdouble *r0, *r1, *r2, *r3;

  r0 = wtmp[0], r1 = wtmp[1], r2 = wtmp[2], r3 = wtmp[3];

  r0[0] = MAT(m,0,0), r0[1] = MAT(m,0,1),
  r0[2] = MAT(m,0,2), r0[3] = MAT(m,0,3),
  r0[4] = 1.0, r0[5] = r0[6] = r0[7] = 0.0,

  r1[0] = MAT(m,1,0), r1[1] = MAT(m,1,1),
  r1[2] = MAT(m,1,2), r1[3] = MAT(m,1,3),
  r1[5] = 1.0, r1[4] = r1[6] = r1[7] = 0.0,

  r2[0] = MAT(m,2,0), r2[1] = MAT(m,2,1),
  r2[2] = MAT(m,2,2), r2[3] = MAT(m,2,3),
  r2[6] = 1.0, r2[4] = r2[5] = r2[7] = 0.0,

  r3[0] = MAT(m,3,0), r3[1] = MAT(m,3,1),
  r3[2] = MAT(m,3,2), r3[3] = MAT(m,3,3),
  r3[7] = 1.0, r3[4] = r3[5] = r3[6] = 0.0;

  /* choose pivot - or die */
  if (fabs(r3[0])>fabs(r2[0])) SWAP_ROWS(r3, r2);
  if (fabs(r2[0])>fabs(r1[0])) SWAP_ROWS(r2, r1);
  if (fabs(r1[0])>fabs(r0[0])) SWAP_ROWS(r1, r0);
  if (0.0 == r0[0]) {
    return GL_FALSE;
  }

  /* eliminate first variable     */
  m1 = r1[0]/r0[0]; m2 = r2[0]/r0[0]; m3 = r3[0]/r0[0];
  s = r0[1]; r1[1] -= m1 * s; r2[1] -= m2 * s; r3[1] -= m3 * s;
  s = r0[2]; r1[2] -= m1 * s; r2[2] -= m2 * s; r3[2] -= m3 * s;
  s = r0[3]; r1[3] -= m1 * s; r2[3] -= m2 * s; r3[3] -= m3 * s;
  s = r0[4];
  if (s != 0.0) { r1[4] -= m1 * s; r2[4] -= m2 * s; r3[4] -= m3 * s; }
  s = r0[5];
  if (s != 0.0) { r1[5] -= m1 * s; r2[5] -= m2 * s; r3[5] -= m3 * s; }
  s = r0[6];
  if (s != 0.0) { r1[6] -= m1 * s; r2[6] -= m2 * s; r3[6] -= m3 * s; }
  s = r0[7];
  if (s != 0.0) { r1[7] -= m1 * s; r2[7] -= m2 * s; r3[7] -= m3 * s; }

  /* choose pivot - or die */
  if (fabs(r3[1])>fabs(r2[1])) SWAP_ROWS(r3, r2);
  if (fabs(r2[1])>fabs(r1[1])) SWAP_ROWS(r2, r1);
  if (0.0 == r1[1]) {
    return GL_FALSE;
  }

  /* eliminate second variable */
  m2 = r2[1]/r1[1]; m3 = r3[1]/r1[1];
  r2[2] -= m2 * r1[2]; r3[2] -= m3 * r1[2];
  r2[3] -= m2 * r1[3]; r3[3] -= m3 * r1[3];
  s = r1[4]; if (0.0 != s) { r2[4] -= m2 * s; r3[4] -= m3 * s; }
  s = r1[5]; if (0.0 != s) { r2[5] -= m2 * s; r3[5] -= m3 * s; }
  s = r1[6]; if (0.0 != s) { r2[6] -= m2 * s; r3[6] -= m3 * s; }
  s = r1[7]; if (0.0 != s) { r2[7] -= m2 * s; r3[7] -= m3 * s; }

  /* choose pivot - or die */
  if (fabs(r3[2])>fabs(r2[2])) SWAP_ROWS(r3, r2);
  if (0.0 == r2[2]) {
    return GL_FALSE;
  }

  /* eliminate third variable */
  m3 = r3[2]/r2[2];
  r3[3] -= m3 * r2[3], r3[4] -= m3 * r2[4],
  r3[5] -= m3 * r2[5], r3[6] -= m3 * r2[6],
  r3[7] -= m3 * r2[7];

  /* last check */
  if (0.0 == r3[3]) {
    return GL_FALSE;
  }

  s = 1.0/r3[3];              /* now back substitute row 3 */
  r3[4] *= s; r3[5] *= s; r3[6] *= s; r3[7] *= s;

  m2 = r2[3];                 /* now back substitute row 2 */
  s  = 1.0/r2[2];
  r2[4] = s * (r2[4] - r3[4] * m2), r2[5] = s * (r2[5] - r3[5] * m2),
  r2[6] = s * (r2[6] - r3[6] * m2), r2[7] = s * (r2[7] - r3[7] * m2);
  m1 = r1[3];
  r1[4] -= r3[4] * m1, r1[5] -= r3[5] * m1,
  r1[6] -= r3[6] * m1, r1[7] -= r3[7] * m1;
  m0 = r0[3];
  r0[4] -= r3[4] * m0, r0[5] -= r3[5] * m0,
  r0[6] -= r3[6] * m0, r0[7] -= r3[7] * m0;

  m1 = r1[2];                 /* now back substitute row 1 */
  s  = 1.0/r1[1];
  r1[4] = s * (r1[4] - r2[4] * m1), r1[5] = s * (r1[5] - r2[5] * m1),
  r1[6] = s * (r1[6] - r2[6] * m1), r1[7] = s * (r1[7] - r2[7] * m1);
  m0 = r0[2];
  r0[4] -= r2[4] * m0, r0[5] -= r2[5] * m0,
  r0[6] -= r2[6] * m0, r0[7] -= r2[7] * m0;

  m0 = r0[1];                 /* now back substitute row 0 */
  s  = 1.0/r0[0];
  r0[4] = s * (r0[4] - r1[4] * m0), r0[5] = s * (r0[5] - r1[5] * m0),
  r0[6] = s * (r0[6] - r1[6] * m0), r0[7] = s * (r0[7] - r1[7] * m0);

  MAT(out,0,0) = r0[4]; MAT(out,0,1) = r0[5],
  MAT(out,0,2) = r0[6]; MAT(out,0,3) = r0[7],
  MAT(out,1,0) = r1[4]; MAT(out,1,1) = r1[5],
  MAT(out,1,2) = r1[6]; MAT(out,1,3) = r1[7],
  MAT(out,2,0) = r2[4]; MAT(out,2,1) = r2[5],
  MAT(out,2,2) = r2[6]; MAT(out,2,3) = r2[7],
  MAT(out,3,0) = r3[4]; MAT(out,3,1) = r3[5],
  MAT(out,3,2) = r3[6]; MAT(out,3,3) = r3[7]; 

  return GL_TRUE;

#undef MAT
#undef SWAP_ROWS
}

/* Transform "in" vector by "m" transform to compute "out" vector. */
void
transformPosition(TB_Vector *out, TB_Vector *in, float m[4][4])
{
  float w;

  w = in->x * m[0][3] + in->y * m[1][3] + in->z * m[2][3] + m[3][3];
  out->x = (in->x * m[0][0] + in->y * m[1][0] + in->z * m[2][0] + m[3][0])/w;
  out->y = (in->x * m[0][1] + in->y * m[1][1] + in->z * m[2][1] + m[3][1])/w;
  out->z = (in->x * m[0][2] + in->y * m[1][2] + in->z * m[2][2] + m[3][2])/w;
}

/* dst = transpose(src) */
void
transposeMatrix(GLdouble dst[16], GLdouble src[16])
{
  dst[0] = src[0];
  dst[1] = src[4];
  dst[2] = src[8];
  dst[3] = src[12];

  dst[4] = src[1];
  dst[5] = src[5];
  dst[6] = src[9];
  dst[7] = src[13];

  dst[8] = src[2];
  dst[9] = src[6];
  dst[10] = src[10];
  dst[11] = src[14];

  dst[12] = src[3];
  dst[13] = src[7];
  dst[14] = src[11];
  dst[15] = src[15];
}

/* dst = a + b */
void
addMatrices(GLdouble dst[16], GLdouble a[16], GLdouble b[16])
{
  dst[0] = a[0] + b[0];
  dst[1] = a[1] + b[1];
  dst[2] = a[2] + b[2];
  dst[3] = a[3] + b[3];

  dst[4] = a[4] + b[4];
  dst[5] = a[5] + b[5];
  dst[6] = a[6] + b[6];
  dst[7] = a[7] + b[7];

  dst[8] = a[8] + b[8];
  dst[9] = a[9] + b[9];
  dst[10] = a[10] + b[10];
  dst[11] = a[11] + b[11];

  dst[12] = a[12] + b[12];
  dst[13] = a[13] + b[13];
  dst[14] = a[14] + b[14];
  dst[15] = a[15] + b[15];
}

/* Build a 4x4 matrix transform based on the parameters for gluLookAt.
 * Code lifted from Brian Paul's MesaGLU.
 */
void
buildLookAtMatrix(GLdouble eyex, GLdouble eyey, GLdouble eyez,
                  GLdouble centerx, GLdouble centery, GLdouble centerz,
                  GLdouble upx, GLdouble upy, GLdouble upz, GLdouble m[16])
{
   GLdouble x[3], y[3], z[3];
   GLdouble mag;

   /* Make rotation matrix */

   /* Z vector */
   z[0] = eyex - centerx;
   z[1] = eyey - centery;
   z[2] = eyez - centerz;
   mag = sqrt( z[0]*z[0] + z[1]*z[1] + z[2]*z[2] );
   if (mag) {  /* mpichler, 19950515 */
      z[0] /= mag;
      z[1] /= mag;
      z[2] /= mag;
   }

   /* Y vector */
   y[0] = upx;
   y[1] = upy;
   y[2] = upz;

   /* X vector = Y cross Z */
   x[0] =  y[1]*z[2] - y[2]*z[1];
   x[1] = -y[0]*z[2] + y[2]*z[0];
   x[2] =  y[0]*z[1] - y[1]*z[0];

   /* Recompute Y = Z cross X */
   y[0] =  z[1]*x[2] - z[2]*x[1];
   y[1] = -z[0]*x[2] + z[2]*x[0];
   y[2] =  z[0]*x[1] - z[1]*x[0];

   /* mpichler, 19950515 */
   /* cross product gives area of parallelogram, which is < 1.0 for
    * non-perpendicular unit-length vectors; so normalize x, y here
    */

   mag = sqrt( x[0]*x[0] + x[1]*x[1] + x[2]*x[2] );
   if (mag) {
      x[0] /= mag;
      x[1] /= mag;
      x[2] /= mag;
   }

   mag = sqrt( y[0]*y[0] + y[1]*y[1] + y[2]*y[2] );
   if (mag) {
      y[0] /= mag;
      y[1] /= mag;
      y[2] /= mag;
   }

#define M(row,col)  m[col*4+row]
   M(0,0) = x[0];  M(0,1) = x[1];  M(0,2) = x[2];  M(0,3) = -x[0]*eyex + -x[1]*eyey + -x[2]*eyez;
   M(1,0) = y[0];  M(1,1) = y[1];  M(1,2) = y[2];  M(1,3) = -y[0]*eyex + -y[1]*eyey + -y[2]*eyez;
   M(2,0) = z[0];  M(2,1) = z[1];  M(2,2) = z[2];  M(2,3) = -z[0]*eyex + -z[1]*eyey + -z[2]*eyez;
   M(3,0) = 0.0;   M(3,1) = 0.0;   M(3,2) = 0.0;   M(3,3) = 1.0;
#undef M
}

/*** FAST INVERSE SQUARE ROOT ***/

/* From "Graphics Gems V", Alan Paeth (Editor)
 * ISBN 0125434553/9649-1547332-306386
 * Published by Ap Profession, 1995
 */

/* Compute the Inverse Square Root
 * of an IEEE Single Precision Floating-Point number.
 *
 * Written by Ken Turkowski.
 */

/* Specified parameters */
#define LOOKUP_BITS    6   /* Number of mantissa bits for lookup */
#define EXP_POS       23   /* Position of the exponent */
#define EXP_BIAS     127   /* Bias of exponent */
/* The mantissa is assumed to be just down from the exponent */

/* Derived parameters */
#define LOOKUP_POS   (EXP_POS-LOOKUP_BITS)  /* Position of mantissa lookup */
#define SEED_POS     (EXP_POS-8)            /* Position of mantissa seed */
#define TABLE_SIZE   (2 << LOOKUP_BITS)     /* Number of entries in table */
#define LOOKUP_MASK  (TABLE_SIZE - 1)           /* Mask for table input */
#define GET_EXP(a)   (((a) >> EXP_POS) & 0xFF)  /* Extract exponent */
#define SET_EXP(a)   ((a) << EXP_POS)           /* Set exponent */
#define GET_EMANT(a) (((a) >> LOOKUP_POS) & LOOKUP_MASK)  /* Extended mantissa
                                                           * MSB's */
#define SET_MANTSEED(a) (((unsigned long)(a)) << SEED_POS)  /* Set mantissa
                                                             * 8 MSB's */

static unsigned char iSqrt[TABLE_SIZE];

union _flint {
  unsigned long    i;
  float            f;
} _fi, _fo;

void makeInverseSqrtLookupTable()
{
  register long f;
  register unsigned char *h;
  union _flint fi, fo;

  h = iSqrt;
  for (f = 0, h = iSqrt; f < TABLE_SIZE; f++) {
    fi.i = ((EXP_BIAS-1) << EXP_POS) | (f << LOOKUP_POS);
    fo.f = (float) (1.0 / sqrt(fi.f));
    *h++ = (unsigned char)
           (((fo.i + (1<<(SEED_POS-2))) >> SEED_POS) & 0xFF); /* rounding */
  }
  iSqrt[TABLE_SIZE / 2] = 0xFF;    /* Special case for 1.0 */
}

/* The following returns the inverse square root. */
static float invSqrt(float x)
{
  unsigned long a = ((union _flint*)(&x))->i;
  float arg = x;
  union _flint seed;
  float r;

  seed.i = SET_EXP(((3*EXP_BIAS-1) - GET_EXP(a)) >> 1)
         | SET_MANTSEED(iSqrt[GET_EMANT(a)]);

  /* Seed: accurate to LOOKUP_BITS */
  r = seed.f;

  /* First iteration: accurate to 2*LOOKUP_BITS */
  r = (float) ((3.0 - r * r * arg) * r * 0.5);

#if 0  /* Wow!  We don't need this much precision! */
  /* Second iteration: accurate to 4*LOOKUP_BITS */
  r = (float) ((3.0 - r * r * arg) * r * 0.5);
#endif

  return r;
}
