# Supplementary material for: Extracellular matrix stiffness cues junctional remodeling for 3D tissue elongation
Source: Nat Commun. 2019 Jul 26;10:3339. doi: 10.1038/s41467-019-10874-x (PMC6659696; doi:10.1038/s41467-019-10874-x)
Supplement: Supplementary file 8 — Supplementary Software [file 41467_2019_10874_MOESM8_ESM.zip › ImSAnE_follicle_morphometrics/external/fast_marching/gw/gw_maths/GW_Matrix2x2.h]

/*------------------------------------------------------------------------------*/
/** 
 *  \file  GW_Matrix2x2.h
 *  \brief Definition of class \c GW_Matrix2x2
 *  \author Gabriel Peyré 2001-09-18
 */ 
/*------------------------------------------------------------------------------*/

#ifndef __GW_Matrix2x2_h_
#define __GW_Matrix2x2_h_

#include "GW_MathsConfig.h"
#include "GW_Maths.h"
#include "GW_MatrixStatic.h"

namespace GW {

/*------------------------------------------------------------------------------*/
/** 
 *  \class  GW_Matrix2x2
 *  \brief  A matrix of dimension 3.
 *  \author Gabriel Peyré 2001-09-18
 *
 *	A 3x3 transformation matrix. Warning : NOT THE SAME PACKING THAN OPENGL
 *	(here we use *row* major convention)
 */ 
/*------------------------------------------------------------------------------*/

class GW_Matrix2x2:	public GW_MatrixStatic<2,2,GW_Float>
{

public:

	GW_Matrix2x2():	GW_MatrixStatic<2,2,GW_Float>()		{}
	GW_Matrix2x2(const GW_MatrixStatic<2,2,GW_Float>& m):	GW_MatrixStatic<2,2,GW_Float>(m) {}

	/*------------------------------------------------------------------------------*/
	/** 
	* Name : GW_Matrix2x2 constructor
	*
	*  \author Gabriel Peyré 2001-11-06
	*
	*	Initialize the matrix with given coordinates.
	*/ 
	/*------------------------------------------------------------------------------*/
	GW_Matrix2x2(	GW_Float m00, GW_Float m01,
					GW_Float m10, GW_Float m11 )
	{
		aData_[0][0]=m00; aData_[0][1]=m01;
		aData_[1][0]=m10; aData_[1][1]=m11;
	}

	GW_Matrix2x2( GW_Vector2D& v1, GW_Vector2D& v2 )
	{
		aData_[0][0]=v1[0]; aData_[0][1]=v2[0];
		aData_[1][0]=v1[1]; aData_[1][1]=v2[1];
	}

		

	/*------------------------------------------------------------------------------*/
	/** 
	* Name : GW_Matrix2x2::SetData
	*
	*  \author Gabriel Peyré 2001-11-06
	*/ 
	/*------------------------------------------------------------------------------*/
	void SetData(	GW_Float m00, GW_Float m01,
					GW_Float m10, GW_Float m11 )
	{
		aData_[0][0]=m00; aData_[0][1]=m01;
		aData_[1][0]=m10; aData_[1][1]=m11;
	}

	void SetData( GW_U32 i, GW_U32 j, GW_Float r )
	{
		GW_ASSERT( i<2 && j<2 );
		aData_[i][j] = r;
	}


	/*------------------------------------------------------------------------------*/
	/** 
	* Name : GW_Matrix2x2::Invert
	*
	*  \param  a matrix to invert
	*  \param  r result.
	*  \author Gabriel Peyré 2001-11-06
	*
	*	Use of Cramer formula for speed up in dimension 2.
	*/ 
	/*------------------------------------------------------------------------------*/
	static void Invert(const GW_Matrix2x2& a, GW_Matrix2x2& r)
	{
		GW_Float det = a.GetData(0,0)*a.GetData(1,1) - a.GetData(1,0)*a.GetData(0,1);
		if( det==0 )
			return;
		det = 1/det;
		r.SetData(0,0,  det*a.GetData(1,1));
		r.SetData(1,0, -det*a.GetData(1,0));
		r.SetData(0,1, -det*a.GetData(0,1));
		r.SetData(1,1,  det*a.GetData(0,0));
	}
	/*------------------------------------------------------------------------------*/
	/** 
	* Name : GW_Matrix2x2::Invert
	*
	*  \return the inverse of the matrix.
	*  \author Gabriel Peyré 2001-11-06
	*/ 
	/*------------------------------------------------------------------------------*/
	GW_Matrix2x2 Invert() const
	{
		GW_Matrix2x2 r;
		GW_Matrix2x2::Invert(*this, r);
		return r;
	}

	/*------------------------------------------------------------------------------*/
	/** 
	* Name : AutoInvert
	*
	*  \author Gabriel Peyré 2001-11-06
	*
	*	Invert the matrix.
	*/ 
	/*------------------------------------------------------------------------------*/
	void AutoInvert()
	{
		GW_Matrix2x2 r;
		GW_Matrix2x2::Invert(*this, r);
		(*this) = r;
	}
		
	/*------------------------------------------------------------------------------*/
	/** 
	* Name : GW_Matrix2x2::GetX
	*
	*  \return X vector of the basis defined by the matrix.
	*  \author Gabriel Peyré 2001-11-06
	*/ 
	/*------------------------------------------------------------------------------*/
	GW_Vector2D GetX() const
	{
		return this->GetColumn(X);
	}
	/*------------------------------------------------------------------------------*/
	/** 
	* Name : GW_Matrix2x2::GetY
	*
	*  \return Y vector of the basis defined by the matrix.
	*  \author Gabriel Peyré 2001-11-06
	*/ 
	/*------------------------------------------------------------------------------*/
	GW_Vector2D GetY() const
	{
		return this->GetColumn(Y);
	}
	/*------------------------------------------------------------------------------*/
	/** 
	* Name : GW_Matrix2x2::SetX
	*
	*  \param  v X vector of the basis defined by the matrix.
	*  \author Gabriel Peyré 2001-11-06
	*/ 
	/*------------------------------------------------------------------------------*/
	void SetX( const GW_Vector2D& v)
	{
		return this->SetColumn(v,X);
	}
	/*------------------------------------------------------------------------------*/
	/** 
	* Name : GW_Matrix2x2::SetX
	*
	*  \param  v Y vector of the basis defined by the matrix.
	*  \author Gabriel Peyré 2001-11-06
	*/ 
	/*------------------------------------------------------------------------------*/
	void SetY( const GW_Vector2D& v)
	{
		return this->SetColumn(v,Y);
	}

	/** solve the linear system A*x=b */
	void Solve( GW_Vector2D& x, const GW_Vector2D& b ) const
	{
		GW_Matrix2x2 M = this->Invert();
		x = M*b;
	}

	static void TestClass(std::ostream &s = cout)
	{
		TestClassHeader("GW_Matrix2x2", s);
		cout << "Test for matrix inversion : " << endl;
		GW_Matrix2x2 M;
		M.Randomize();
		cout << "Matrix M = " << M << endl;
		GW_Matrix2x2 MM = M.Invert();
		cout << "Matrix M^-1 = " << MM << endl;
		GW_Float err = (M*MM - GW_Matrix2x2()).Norm2();
		cout << "|| MM^-1 - ID ||_2 = " << err << endl;
		GW_ASSERT( err<GW_EPSILON );
		TestClassFooter("GW_Matrix2x2", s);
	}

};


} // End namespace GW


#endif // __GW_Matrix2x2_h_

///////////////////////////////////////////////////////////////////////////////
//  Copyright (C) 2000-2001 The Orion3D Rewiew Board                         //
//---------------------------------------------------------------------------//
//  This file is under the Orion3D licence.                                  //
//  Refer to orion3d_licence.txt for more details about the Orion3D Licence. //
//---------------------------------------------------------------------------//
//  Ce fichier est soumis a la Licence Orion3D.                              //
//  Se reporter a orion3d_licence.txt pour plus de details sur cette licence.//
///////////////////////////////////////////////////////////////////////////////
//                               END OF FILE                                 //
///////////////////////////////////////////////////////////////////////////////
