# Supplementary material for: Extracellular matrix stiffness cues junctional remodeling for 3D tissue elongation
Source: Nat Commun. 2019 Jul 26;10:3339. doi: 10.1038/s41467-019-10874-x (PMC6659696; doi:10.1038/s41467-019-10874-x)
Supplement: Supplementary file 8 — Supplementary Software [file 41467_2019_10874_MOESM8_ESM.zip › ImSAnE_follicle_morphometrics/external/fast_marching/gw/gw_maths/test/test.vcproj]

<?xml version="1.0" encoding = "Windows-1252"?>
<VisualStudioProject
	ProjectType="Visual C++"
	Version="7.00"
	Name="test"
	ProjectGUID="{21471177-FA30-4C8B-AED2-D20A907A321D}"
	Keyword="Win32Proj">
	<Platforms>
		<Platform
			Name="Win32"/>
	</Platforms>
	<Configurations>
		<Configuration
			Name="Debug|Win32"
			OutputDirectory="obj/Debug"
			IntermediateDirectory="obj/Debug"
			ConfigurationType="1"
			CharacterSet="2">
			<Tool
				Name="VCCLCompilerTool"
				AdditionalOptions="/Zm200"
				Optimization="0"
				PreprocessorDefinitions="WIN32;_DEBUG;_CONSOLE"
				MinimalRebuild="TRUE"
				BasicRuntimeChecks="3"
				RuntimeLibrary="3"
				UsePrecompiledHeader="0"
				WarningLevel="3"
				Detect64BitPortabilityProblems="TRUE"
				DebugInformationFormat="4"/>
			<Tool
				Name="VCCustomBuildTool"/>
			<Tool
				Name="VCLinkerTool"
				OutputFile="test.exe"
				LinkIncremental="2"
				AdditionalLibraryDirectories="../../bin; ../../bin/extern"
				GenerateDebugInformation="TRUE"
				ProgramDatabaseFile="$(OutDir)/test.pdb"
				SubSystem="1"
				TargetMachine="1"/>
			<Tool
				Name="VCMIDLTool"/>
			<Tool
				Name="VCPostBuildEventTool"/>
			<Tool
				Name="VCPreBuildEventTool"/>
			<Tool
				Name="VCPreLinkEventTool"/>
			<Tool
				Name="VCResourceCompilerTool"/>
			<Tool
				Name="VCWebServiceProxyGeneratorTool"/>
			<Tool
				Name="VCWebDeploymentTool"/>
		</Configuration>
		<Configuration
			Name="Release|Win32"
			OutputDirectory="obj/Release"
			IntermediateDirectory="obj/Release"
			ConfigurationType="1"
			CharacterSet="2">
			<Tool
				Name="VCCLCompilerTool"
				AdditionalOptions="/Zm200"
				Optimization="2"
				InlineFunctionExpansion="1"
				OmitFramePointers="TRUE"
				PreprocessorDefinitions="WIN32;NDEBUG;_CONSOLE"
				StringPooling="TRUE"
				RuntimeLibrary="2"
				EnableFunctionLevelLinking="TRUE"
				UsePrecompiledHeader="0"
				WarningLevel="3"
				Detect64BitPortabilityProblems="TRUE"
				DebugInformationFormat="3"/>
			<Tool
				Name="VCCustomBuildTool"/>
			<Tool
				Name="VCLinkerTool"
				OutputFile="$(OutDir)/test.exe"
				LinkIncremental="1"
				AdditionalLibraryDirectories="../../bin; ../../bin/extern"
				GenerateDebugInformation="TRUE"
				SubSystem="1"
				OptimizeReferences="2"
				EnableCOMDATFolding="2"
				TargetMachine="1"/>
			<Tool
				Name="VCMIDLTool"/>
			<Tool
				Name="VCPostBuildEventTool"/>
			<Tool
				Name="VCPreBuildEventTool"/>
			<Tool
				Name="VCPreLinkEventTool"/>
			<Tool
				Name="VCResourceCompilerTool"/>
			<Tool
				Name="VCWebServiceProxyGeneratorTool"/>
			<Tool
				Name="VCWebDeploymentTool"/>
		</Configuration>
	</Configurations>
	<Files>
		<File
			RelativePath="main.cpp">
		</File>
	</Files>
	<Globals>
	</Globals>
</VisualStudioProject>
