# Supplementary material for: Extracellular matrix stiffness cues junctional remodeling for 3D tissue elongation
Source: Nat Commun. 2019 Jul 26;10:3339. doi: 10.1038/s41467-019-10874-x (PMC6659696; doi:10.1038/s41467-019-10874-x)
Supplement: Supplementary file 8 — Supplementary Software [file 41467_2019_10874_MOESM8_ESM.zip › ImSAnE_follicle_morphometrics/external/fast_marching/gw/gw_maths/GW_VectorStatic.h]

/*------------------------------------------------------------------------------*/
/** 
 *  \file  GW_VectorStatic.h
 *  \brief Definition of class \c GW_VectorStatic
 *  \author Gabriel Peyré 2001-09-10
 */ 
/*------------------------------------------------------------------------------*/

#ifndef __GW_VectorStatic_h_
#define __GW_VectorStatic_h_

#include "GW_MathsConfig.h"
#include <string.h>
// #include "GW_VectorND.h"// here


GW_BEGIN_NAMESPACE

/*------------------------------------------------------------------------------*/
/** 
 *  \class  GW_VectorStatic
 *  \brief  A vector of fixed size, with usefull operators and methods.
 *  \author Gabriel Peyré 2001-09-10
 *
 *	This class is used every where ...
 *	A lot of operator have been defined to make common maths operations, so use them !
 */ 
/*------------------------------------------------------------------------------*/

template<GW_U32 v_size, class v_type>
class GW_VectorStatic
{

public:

    //-------------------------------------------------------------------------
    /** \name constructors/destructor  */
    //-------------------------------------------------------------------------
    //@{
	GW_VectorStatic()
	{ 
		for( GW_U32 i=0; i<v_size; ++i )
			aCoords_[i] = 0; 
	}
	GW_VectorStatic( const GW_VectorStatic& v )
	{
		memcpy( aCoords_, v.aCoords_, v_size*sizeof(v_type) );
	}
	GW_VectorStatic( v_type a )
	{ 
		for( GW_U32 i=0; i<v_size; ++i )
			aCoords_[i] = a; 
	}
	GW_VectorStatic( v_type* pa )
	{ 
		memcpy( aCoords_, pa, v_size*sizeof(v_type) );
	}
	virtual ~GW_VectorStatic(){}
	/** copy operator */
	GW_VectorStatic& operator=(const GW_VectorStatic& v)
	{
		memcpy( aCoords_, v.aCoords_, v_size*sizeof(v_type) );
		return *this;
	}
    //@}

	/** Substraction
		\return The vector this minus the vector \a V
		\param V Vector to substract
	**/
	GW_VectorStatic operator-( const GW_VectorStatic& V) const
	{ 
		GW_VectorStatic<v_size,v_type> v1;
		for( GW_U32 i=0; i<v_size; ++i )
			v1[i] = aCoords_[i] - V[i];
		return v1;
	}
	/** Addition
		\return The vector this plus the vector \a V
		\param V Vector to add
	**/
	 GW_VectorStatic operator+( const GW_VectorStatic& V) const
	{ 
		GW_VectorStatic<v_size,v_type> v1;
		for( GW_U32 i=0; i<v_size; ++i )
			v1[i] = aCoords_[i] + V[i];
		return v1;
	}
	/** Inversion
		\return The opposed of the vector
	**/
	GW_VectorStatic operator-() const
	{ 
		GW_VectorStatic<v_size,v_type> v1;
		for( GW_U32 i=0; i<v_size; ++i )
			v1[i] = -aCoords_[i];
		return v1;
	}
	/** Dot Product
		\return The dot product between this and \a V
		\param V second vector of the dot product
	*/
	v_type operator*( const GW_VectorStatic& V) const
	{ 
		v_type r = 0;
		for( GW_U32 i=0; i<v_size; ++i )
			r += aCoords_[i]*V.aCoords_[i];
		return r; 
	}
	/** Length
		\return The length of the vector
	**/
	GW_Float operator~() const
	{ 
		return (GW_Float) ::sqrt(this->SquareNorm()); 
	}
	/** Multiplication
		\return The vector this multplied by \a f
		\param f The 'v_type' to multiply the vector by.
	**/
	GW_VectorStatic operator*( v_type f ) const
	{ 
		GW_VectorStatic<v_size,v_type> v1;
		for( GW_U32 i=0; i<v_size; ++i )
			v1[i] = aCoords_[i]*f; 
		return v1;
	}
	/** Normalisation
		\return The vector normalised (i.e. with a length of 1)
	**/
	GW_VectorStatic operator!() const
	{
		GW_Float n = this->Norm();
		GW_Float d;
		if( n!=0 ) d=1/n;
		else d=0;
		return (*this)*( (v_type) d);
	}

	/** Comparison
		\return false if the 2 vectors are the same (with an error of \a EPSILON)
		\param V The vector to compare to
	**/
	/*
	 GW_Bool operator!=( const GW_VectorStatic& V) const 
	{
		for( int i=0; i<v_size )
			if( fabs(aCoords_[i]-V.aCoords_[i])>GW_EPSILON ) return true;
		return false;
	}
	*/

	/** Comparison
		\return true if the 2 vectors are the same (with an error of \a EPSILON)
		\param V The vector to compare to
	**/
	/*
	 GW_Bool operator==( const GW_VectorStatic& V) const 
	{
		for( GW_U32 i=0; i<v_size )
			if( fabs(aCoords_[i]-V.aCoords_[i])>GW_EPSILON ) return false;
		return false;
	}
	*/

	/** Division
		Divide the vector by \a f
		\param f The 'v_type' to divide the vector by
	**/
	void operator/=(v_type f)
	{
		if( f!=0 )
			(*this) *= (v_type) 1/f;
	}

	/** Division
		\return The vector divided by \a f
		\param f The 'v_type' to divide the vector by
	**/
	GW_VectorStatic	operator/(v_type f) const 
	{ 
		if( f!=0 )
		{
			GW_VectorStatic v1(*this);
			v1 /= f;
			return v1; 
		}
		else
			return GW_VectorStatic<v_size,v_type>();
	}

	/** Mulitplication
		Mulitply the vector by \a f
		\param f The 'v_type' to multiply the vector by
	**/
	void operator*=(v_type f)
	{
		for( GW_U32 i=0; i<v_size; ++i )
			aCoords_[i] *= f;
	}

	/** Addition
		Add the vector \a V to the vector this
		\param V The vector to add
	**/
    void operator+=( const GW_VectorStatic& V)
	{
		for( GW_U32 i=0; i<v_size; ++i )
			aCoords_[i] += V.aCoords_[i];
	}

	/** Substraction
		Substract the vector \a V to the vector this
		\param V The vector to substract
	**/
	void operator-=( const GW_VectorStatic& V)
	{
		for( GW_U32 i=0; i<v_size; ++i )
			aCoords_[i] -= V.aCoords_[i];
	}
	
	/**	\return The specified coordinate of the vector. As it is a reference, you can modify it
		\param i The coordinate to retrieve (0=x, 1=y, 2=z)
	**/
	v_type& operator[](GW_U32 i)		//< coordonées
	{ 
		GW_ASSERT( i<v_size );
		return aCoords_[i]; 
	}

	/** \return The specified coordinate of the vector. As it is a const reference, you cannot modify it
		\param i The coordinate to retrieve (0=x, 1=y, 2=z)
	**/
	const v_type& operator[](GW_U32 i) const		//< coordonées
	{ 
		GW_ASSERT( i<v_size ); 
		return aCoords_[i]; 
	}

	/** Normalizes the vector (lentgh = 1) */
	void Normalize()
	{
		GW_Float n = this->Norm();
		if( n<GW_EPSILON )
		{
			this->SetZero();
			aCoords_[0] = 1;
		}
		else
			(*this) /= n;
	}

	GW_Float Norm() const
	{
		return ~(*this);
	}

	/** compute the square of the norm */
	v_type SquareNorm() const
	{ 
		v_type r = 0;
		for( GW_U32 i=0; i<v_size; ++i )
			r += aCoords_[i]*aCoords_[i];
		return r; 
	}
	
	/** return a pointer on the vector datas */
	const v_type* GetCoord(void) const
	{ 
		return aCoords_; 
	}

	/*------------------------------------------------------------------------------*/
	/** 
	* Name : GW_VectorStatic::Interpolate
	*
	*  interpolate between two vectors.
	*/ 
	/*------------------------------------------------------------------------------*/ 
	void Interpolate(const GW_VectorStatic& p1, const GW_VectorStatic& p2, 
						GW_Float valp1, GW_Float valp2, GW_Float IsoLevel,
						GW_VectorStatic& newvertex )
	{
		GW_Float mu; 
		if( GW_ABS(IsoLevel-valp1) < GW_EPSILON )
		{
			newvertex = p1;
			return;
		}
		if( GW_ABS(IsoLevel-valp2) < GW_EPSILON )
		{
			newvertex = p2;
			return;
		}
		if( GW_ABS(valp1-valp2) < GW_EPSILON )
		{
			newvertex = p1;
			return;
		}
		mu = (IsoLevel - valp1) / (valp2 - valp1); 
		newvertex = p1 + (p2 - p1)*mu;
	}

	/*------------------------------------------------------------------------------*/
	// Name : GW_VectorStatic::Rotate
	/**
	*  \param  a [GW_Float] Angle
	*  \return [GW_VectorStatic] Rotated vector.
	*  \author Gabriel Peyré
	*  \date   5-26-2003
	* 
	*  Return a rotated vector.
	*/
	/*------------------------------------------------------------------------------*/
	GW_VectorStatic Rotate( GW_Float a, GW_U32 c1, GW_U32 c2 )
	{
		GW_ASSERT( c1<v_size );
		GW_ASSERT( c2<v_size );
		GW_VectorStatic v;
		v[c1] = (v_type) cos(a)*aCoords_[c1] - sin(a)*aCoords_[c2];
		v[c2] = (v_type) sin(a)*aCoords_[c1] + cos(a)*aCoords_[c2];
		return v;
	}

	/*------------------------------------------------------------------------------*/
	/** 
	* Name : GW_Vector::SetCoord
	*
	*  \param  C array of 2 floats [the 2 corrdonates]
	*  \author Gabriel Peyré 2001-09-10
	*/ 
	/*------------------------------------------------------------------------------*/
	void SetCoord(v_type *c)
	{
		memcpy(aCoords_,c,sizeof(v_type)*v_size);
	}


	/*------------------------------------------------------------------------------*/
	/** 
	* Name : GW_Vector::SetCoord
	*
	*  \param  xy value of the 2 coordonates.
	*  \author Gabriel Peyré 2001-09-10
	*
	*	Assign the same value to each coordonate.
	*/ 
	/*------------------------------------------------------------------------------*/
	void SetCoord(v_type a)
	{
		for( GW_U32 i=0; i<v_size; ++i )
			aCoords_[i] = a;
	}

	/*------------------------------------------------------------------------------*/
	/** 
	* Name : GetData
	*
	*  \return The array of 'v_type' of the vector.
	*  \author Gabriel Peyré 2001-09-29
	*/ 
	/*------------------------------------------------------------------------------*/
	v_type* GetData() const
	{
		return (v_type*) aCoords_;
	}
	/*------------------------------------------------------------------------------*/
	/** 
	* Name : GW_VectorStatic::GetData
	*
	*  \param  i offset in the vector.
	*  \return the value of the given coord.
	*  \author Gabriel Peyré 2001-09-29
	*/ 
	/*------------------------------------------------------------------------------*/
	v_type GetData(GW_I32 i) const
	{
		GW_ASSERT( i<v_size );
		return aCoords_[i];
	}
	/*------------------------------------------------------------------------------*/
	/** 
	* Name : GW_VectorStatic::SetData
	*
	*  \param  i offset in the vector.
	*  \param  rVal value to set to this coord.
	*  \author Gabriel Peyré 2001-09-29
	*/ 
	/*------------------------------------------------------------------------------*/
	void SetData(GW_I32 i, v_type rVal)
	{
		GW_ASSERT( i<v_size );
		aCoords_[i] = rVal;
	}


	/*------------------------------------------------------------------------------*/
	/** 
	* Name : GW_VectorStatic::SetZero
	*
	*  \author Gabriel Peyré 2001-09-29
	*
	*	set the vector to zero.
	*/
	/*------------------------------------------------------------------------------*/
	void SetZero()
	{
		memset( this->GetData(), 0, v_size*sizeof(v_type) );
	}
	/*------------------------------------------------------------------------------*/
	/** 
	* Name : GW_VectorStatic::SetValue
	*
	*  \param  rVal the value to set to the vector.
	*  \author Gabriel Peyré 2001-09-29
	*/ 
	/*------------------------------------------------------------------------------*/
	void SetValue(v_type rVal)
	{
		this->SetCoord(rVal);
	}
	/*------------------------------------------------------------------------------*/
	/** 
	* Name : GW_VectorStatic::Randomize
	*
	*  \param  rMin=0 minimum value.
	*  \param  rMax=1 maximum value.
	*  \author Gabriel Peyré 2001-09-29
	*/ 
	/*------------------------------------------------------------------------------*/
	void Randomize(v_type rMin = 0, v_type rMax = 1)
	{
		for( GW_U32 i=0; i<v_size; ++i )
			this->SetData( i, (v_type) (GW_RAND_RANGE( rMin, rMax )) );
	}

	static void TestClass(std::ostream &s = cout)
	{
		TestClassHeader("GW_VectorStatic", s);
		cout << "Float based vectors ********************" << endl;
		cout << "Test for creation :" << endl;
		GW_VectorStatic<v_size,GW_Float> v;
		v.SetData(0,1);
		v.SetData(1,1);
		cout << v << endl;
		cout << "Test for norm : " << endl;
		cout << v.Norm() << endl;
		cout << "Test for scale : " << endl;
		cout << "v*2 : " << v*2 << " ... norm=" << (v*2).Norm() << "." << endl;
		cout << "Test for rotation : " << endl;
		GW_U32 n_rot = 8;
		for( GW_U32 i=0; i<=n_rot; ++i )
		{
			GW_Float a = GW_TWOPI/n_rot*i;
			cout << "Angle " << a << " : " << v.Rotate(a, 0,1 ) << endl;
		}
		cout << "Test for soustraction : v-2*v" << endl; 
		cout << (v-v*2) << endl;
		cout << "Test for addition : v+2*v" << endl; 
		cout << (v+v*2) << endl;
		cout << "done." << endl;

		cout << "Integer based vectors ********************" << endl;
		cout << "Test for creation (entry in [0,4]) :" << endl;
		GW_VectorStatic<v_size,GW_I32> vi;
		vi.Randomize(0,5);
		cout << vi << endl;
		cout << "Square norm = " << vi.SquareNorm() << endl;
		cout << "Addition v+2*v : " << (vi+vi*2) << endl;
		TestClassFooter("GW_VectorStatic", s);
	}


protected:
	
	/** Space coords (x,y) of the vector  */
	v_type		aCoords_[v_size];

};


template<GW_U32 v_size, class v_type>
inline
std::ostream& operator<<(std::ostream &s, GW_VectorStatic<v_size,v_type> &v)
{
	s << "GW_Vector" << v_size << "D : |";
	for( GW_U32 i=0; i<v_size-1; ++i )
		s << v[i] << " ";
	s << v[v_size-1] << "|";
	return s;
}

GW_END_NAMESPACE


#endif // __GW_VectorStatic_h_

///////////////////////////////////////////////////////////////////////////////
//  Copyright (c) Gabriel Peyré
///////////////////////////////////////////////////////////////////////////////
//                               END OF FILE                                 //
///////////////////////////////////////////////////////////////////////////////
