# Supplementary material for: Extracellular matrix stiffness cues junctional remodeling for 3D tissue elongation
Source: Nat Commun. 2019 Jul 26;10:3339. doi: 10.1038/s41467-019-10874-x (PMC6659696; doi:10.1038/s41467-019-10874-x)
Supplement: Supplementary file 8 — Supplementary Software [file 41467_2019_10874_MOESM8_ESM.zip › ImSAnE_follicle_morphometrics/external/fast_marching/gw/gw_maths/tnt/tnt.h]

/*
*
* Template Numerical Toolkit (TNT): Linear Algebra Module
*
* Mathematical and Computational Sciences Division
* National Institute of Technology,
* Gaithersburg, MD USA
*
*
* This software was developed at the National Institute of Standards and
* Technology (NIST) by employees of the Federal Government in the course
* of their official duties. Pursuant to title 17 Section 105 of the
* United States Code, this software is not subject to copyright protection
* and is in the public domain. NIST assumes no responsibility whatsoever for
* its use by other parties, and makes no guarantees, expressed or implied,
* about its quality, reliability, or any other characteristic.
*
*/


#ifndef TNT_H
#define TNT_H


//---------------------------------------------------------------------
// Define this macro if you want  TNT to track some of the out-of-bounds
// indexing. This can encur a small run-time overhead, but is recommended 
// while developing code.  It can be turned off for production runs.
// 
//       #define TNT_BOUNDS_CHECK
//---------------------------------------------------------------------
//

//#define TNT_BOUNDS_CHECK


#include "tnt_version.h"

#include "tnt_array1d.h"
#include "tnt_array2d.h"
#include "tnt_array3d.h"
#include "tnt_array1d_utils.h"
#include "tnt_array2d_utils.h"
#include "tnt_array3d_utils.h"

#include "tnt_fortran_array1d.h"
#include "tnt_fortran_array2d.h"
#include "tnt_fortran_array3d.h"
#include "tnt_fortran_array1d_utils.h"
#include "tnt_fortran_array2d_utils.h"
#include "tnt_fortran_array3d_utils.h"

#include "tnt_sparse_matrix_csr.h"

#include "tnt_stopwatch.h"
#include "tnt_math_utils.h"

#include "tnt_subscript.h"
#include "tnt_vec.h"
#include "tnt_cmat.h"


#endif
// TNT_H
