# Supplementary material for: Extracellular matrix stiffness cues junctional remodeling for 3D tissue elongation
Source: Nat Commun. 2019 Jul 26;10:3339. doi: 10.1038/s41467-019-10874-x (PMC6659696; doi:10.1038/s41467-019-10874-x)
Supplement: Supplementary file 8 — Supplementary Software [file 41467_2019_10874_MOESM8_ESM.zip › ImSAnE_follicle_morphometrics/external/fast_marching/gw/gw_maths/tnt/tnt_stopwatch.h]

/*
*
* Mathematical and Computational Sciences Division
* National Institute of Technology,
* Gaithersburg, MD USA
*
*
* This software was developed at the National Institute of Standards and
* Technology (NIST) by employees of the Federal Government in the course
* of their official duties. Pursuant to title 17 Section 105 of the
* United States Code, this software is not subject to copyright protection
* and is in the public domain.  NIST assumes no responsibility whatsoever for
* its use by other parties, and makes no guarantees, expressed or implied,
* about its quality, reliability, or any other characteristic.
*
*/


#ifndef STOPWATCH_H
#define STOPWATCH_H

// for clock() and CLOCKS_PER_SEC
#include <time.h>


namespace TNT
{

inline static double seconds(void)
{
    const double secs_per_tick = 1.0 / CLOCKS_PER_SEC;
    return ( (double) clock() ) * secs_per_tick;
}

/**
	Performance Stopwatch  used for benchmarking codes.
	Measure seconds elapsed.
*/
class Stopwatch {
    private:
        int running_;
        double start_time_;
        double total_;

    public:
        Stopwatch();
        inline void start();
        inline double stop();
		inline double read();
		inline void resume();
		inline int running();
};

/**
	Create an instance of a Stopwatch, with its own internal
		counter.
*/
inline
Stopwatch::Stopwatch() : running_(0), start_time_(0.0), total_(0.0) {}

/**
	Start timing from 0.00.  
*/
inline
void Stopwatch::start() 
{
	running_ = 1;
	total_ = 0.0;
	start_time_ = seconds();
}

/**
	
	Stop timing and return elapsed time (in seconds).
*/
inline
double Stopwatch::stop()  
{
	if (running_) 
	{
         total_ += (seconds() - start_time_); 
         running_ = 0;
    }
    return total_; 
}

/**
	Resume timing, if currently stopped.  Operation
	has no effect if Stopwatch is already running_.
*/
inline 
void Stopwatch::resume()
{
	if (!running_)
	{
		start_time_ = seconds();
		running_ = 1;
	}
}
		

/**
	Read current time (in seconds).
*/
inline 
double Stopwatch::read()   
{
	if (running_)
	{
		stop();
		resume();
	}
	return total_;
}


}
#endif
    

            
