# Supplementary material for: Extracellular matrix stiffness cues junctional remodeling for 3D tissue elongation
Source: Nat Commun. 2019 Jul 26;10:3339. doi: 10.1038/s41467-019-10874-x (PMC6659696; doi:10.1038/s41467-019-10874-x)
Supplement: Supplementary file 8 — Supplementary Software [file 41467_2019_10874_MOESM8_ESM.zip › ImSAnE_follicle_morphometrics/external/fast_marching/gw/gw_maths/tnt/CVS/Entries]

/jama_cholesky.h/1.1/Sun Jun 08 18:19:33 2003//
/jama_eig.h/1.2/Tue Jun 10 00:26:43 2003//
/jama_lu.h/1.1/Sun Jun 08 18:19:33 2003//
/jama_qr.h/1.1/Sun Jun 08 18:19:33 2003//
/jama_svd.h/1.2/Tue Jun 10 00:26:43 2003//
/tnt.h/1.1/Sun Jun 08 18:19:33 2003//
/tnt_array1d.h/1.1/Sun Jun 08 18:19:33 2003//
/tnt_array1d_utils.h/1.1/Sun Jun 08 18:19:33 2003//
/tnt_array2d.h/1.1/Sun Jun 08 18:19:33 2003//
/tnt_array2d_utils.h/1.1/Sun Jun 08 18:19:33 2003//
/tnt_array3d.h/1.1/Sun Jun 08 18:19:33 2003//
/tnt_array3d_utils.h/1.1/Sun Jun 08 18:19:33 2003//
/tnt_cmat.h/1.1/Sun Jun 08 18:19:33 2003//
/tnt_fortran_array1d.h/1.1/Sun Jun 08 18:19:33 2003//
/tnt_fortran_array1d_utils.h/1.1/Sun Jun 08 18:19:33 2003//
/tnt_fortran_array2d.h/1.1/Sun Jun 08 18:19:33 2003//
/tnt_fortran_array2d_utils.h/1.1/Sun Jun 08 18:19:33 2003//
/tnt_fortran_array3d.h/1.1/Sun Jun 08 18:19:33 2003//
/tnt_fortran_array3d_utils.h/1.1/Sun Jun 08 18:19:34 2003//
/tnt_math_utils.h/1.2/Tue Jun 10 00:26:43 2003//
/tnt_sparse_matrix_csr.h/1.1/Sun Jun 08 18:19:34 2003//
/tnt_stopwatch.h/1.1/Sun Jun 08 18:19:34 2003//
/tnt_subscript.h/1.1/Sun Jun 08 18:19:34 2003//
/tnt_vec.h/1.1/Sun Jun 08 18:19:34 2003//
/tnt_version.h/1.1/Sun Jun 08 18:19:34 2003//
D
