# Supplementary material for: Extracellular matrix stiffness cues junctional remodeling for 3D tissue elongation
Source: Nat Commun. 2019 Jul 26;10:3339. doi: 10.1038/s41467-019-10874-x (PMC6659696; doi:10.1038/s41467-019-10874-x)
Supplement: Supplementary file 8 — Supplementary Software [file 41467_2019_10874_MOESM8_ESM.zip › ImSAnE_follicle_morphometrics/external/fast_marching/gw/gw_maths/tnt/tnt_fortran_array3d_utils.h]

#ifndef TNT_FORTRAN_ARRAY3D_UTILS_H
#define TNT_FORTRAN_ARRAY3D_UTILS_H

#include <cstdlib>
#include <cassert>

namespace TNT
{


/**
	Write an array to a character outstream.  Output format is one that can
	be read back in via the in-stream operator: three integers
	denoting the array dimensions (m x n x k), followed by m
	(n x k) arrays in "row-major" order.

*/
template <class T>
std::ostream& operator<<(std::ostream &s, const Fortran_Array3D<T> &A)
{
    int M=A.dim1();
    int N=A.dim2();
    int K=A.dim3();

    s << M << " " << N << " " << K << "\n";

    for (int i=1; i<=M; i++)
    {
        for (int j=1; j<=N; j++)
        {
			for (int k=1; k<=K; k++)
            	s << A(i,j,k) << " ";
			s << "\n";
        }
        s << "\n";
    }


    return s;
}

/**
	Read an array from a character stream.  Input format
	is three integers, denoting the dimensions (m x n x k), followed
	by m*n*k whitespace-separated elments in "row-major" order
	(i.e. right-most dimension varying fastest.)  Newlines
	are ignored.

	<p>
	Note: the array being read into references new memory
	storage. If the intent is to fill an existing conformant
	array, use <code> cin >> B;  A.inject(B) ); </code>
	instead or read the elements in one-a-time by hand.

	@param s the charater to read from (typically <code>std::in</code>)
	@param A the array to read into.
*/
template <class T>
std::istream& operator>>(std::istream &s, Fortran_Array3D<T> &A)
{

    int M, N, K;

    s >> M >> N >> K;

	Fortran_Array3D<T> B(M,N,K);

    for (int i=1; i<=M; i++)
        for (int j=1; j<=N; j++)
			for (int k=1; k<=K; k++)
            	s >>  B(i,j,k);

	A = B;
    return s;
}


} // namespace TNT

#endif
