# Supplementary material for: Extracellular matrix stiffness cues junctional remodeling for 3D tissue elongation
Source: Nat Commun. 2019 Jul 26;10:3339. doi: 10.1038/s41467-019-10874-x (PMC6659696; doi:10.1038/s41467-019-10874-x)
Supplement: Supplementary file 8 — Supplementary Software [file 41467_2019_10874_MOESM8_ESM.zip › ImSAnE_follicle_morphometrics/external/fast_marching/gw/gw_maths/tnt/tnt_array1d_utils.h]

#ifndef TNT_ARRAY1D_UTILS_H
#define TNT_ARRAY1D_UTILS_H

#include <cstdlib>
#include <cassert>

namespace TNT
{


/**
	Write an array to a character outstream.  Output format is one that can
	be read back in via the in-stream operator: one integer
	denoting the array dimension (n), followed by n elements,
	one per line.  

*/
template <class T>
std::ostream& operator<<(std::ostream &s, const Array1D<T> &A)
{
    int N=A.dim1();
	s << "GW_VectorND, size " << N << endl;
	s << "|";
	for (int j=0; j<N; j++)
    {
       s << A[j];
	   if( j!=N-1 )
		    s << " ";
    }
	s << "|" << endl;

    return s;
}

/**
	Read an array from a character stream.  Input format
	is one integer, denoting the dimension (n), followed
	by n whitespace-separated elments.  Newlines are ignored

	<p>
	Note: the array being read into references new memory
	storage. If the intent is to fill an existing conformant
	array, use <code> cin >> B;  A.inject(B) ); </code>
	instead or read the elements in one-a-time by hand.

	@param s the charater to read from (typically <code>std::in</code>)
	@param A the array to read into.
*/
template <class T>
std::istream& operator>>(std::istream &s, Array1D<T> &A)
{
	int N;
	s >> N;

	Array1D<T> B(N);
	for (int i=0; i<N; i++)
		s >> B[i];
	A = B;
	return s;
}


} // namespace TNT

#endif
