# Supplementary material for: Extracellular matrix stiffness cues junctional remodeling for 3D tissue elongation
Source: Nat Commun. 2019 Jul 26;10:3339. doi: 10.1038/s41467-019-10874-x (PMC6659696; doi:10.1038/s41467-019-10874-x)
Supplement: Supplementary file 8 — Supplementary Software [file 41467_2019_10874_MOESM8_ESM.zip › ImSAnE_follicle_morphometrics/external/fast_marching/gw/gw_maths/GW_Vector4D.h]

/*------------------------------------------------------------------------------*/
/** 
 *  \file  GW_Vector4D.h
 *  \brief Definition of class \c GW_Vector4D
 *  \author Gabriel Peyr� 2001-09-10
 */ 
/*------------------------------------------------------------------------------*/

#ifndef __GW_Vector4D_h_
#define __GW_Vector4D_h_

#include "GW_MathsConfig.h"
#include "GW_Maths.h"
#include "GW_VectorStatic.h"

namespace GW {

/*------------------------------------------------------------------------------*/
/** 
 *  \class  GW_Vector4D
 *  \brief  A 4D vector, with usefull operators and methods.
 *  \author Gabriel Peyr� 2001-09-10
 *
 *	This class is used every where ...
 *	A constructor makes the conversion GW_Float[4] -> GW_Vector4D
 *	A lot of operator have been defined to make common maths operations, so use them !
 */ 
/*------------------------------------------------------------------------------*/

class GW_Vector4D:	public GW_VectorStatic<4,GW_Float>
{

public:

	GW_Vector4D()											:GW_VectorStatic<4,GW_Float>()	{}	
	GW_Vector4D( const GW_VectorStatic<4,GW_Float>&	v )		:GW_VectorStatic<4,GW_Float>(v)	{}
	GW_Vector4D( GW_Float a )								:GW_VectorStatic<4,GW_Float>(a)	{}
	GW_Vector4D( GW_Float a, GW_Float b, GW_Float c, GW_Float d )
	{
		aCoords_[0] = a;
		aCoords_[1] = b;
		aCoords_[2] = c;
		aCoords_[2] = d;
	}
	void SetCoord( GW_Float a, GW_Float b, GW_Float c, GW_Float d )
	{
		aCoords_[0] = a;
		aCoords_[1] = b;
		aCoords_[2] = c;
		aCoords_[2] = d;
	}

	static void TestClass(std::ostream &s = cout)
	{
		TestClassHeader("GW_Vector4D", s);
		TestClassFooter("GW_Vector4D", s);
	}

};


} // End namespace GW


#endif // __GW_Vector4D_h_

///////////////////////////////////////////////////////////////////////////////
//  Copyright (C) 2000-2001 The Orion3D Rewiew Board                         //
//---------------------------------------------------------------------------//
//  This file is under the Orion3D licence.                                  //
//  Refer to orion3d_licence.txt for more details about the Orion3D Licence. //
//---------------------------------------------------------------------------//
//  Ce fichier est soumis a la Licence Orion3D.                              //
//  Se reporter a orion3d_licence.txt pour plus de details sur cette licence.//
///////////////////////////////////////////////////////////////////////////////
//                               END OF FILE                                 //
///////////////////////////////////////////////////////////////////////////////
