# Supplementary material for: Extracellular matrix stiffness cues junctional remodeling for 3D tissue elongation
Source: Nat Commun. 2019 Jul 26;10:3339. doi: 10.1038/s41467-019-10874-x (PMC6659696; doi:10.1038/s41467-019-10874-x)
Supplement: Supplementary file 8 — Supplementary Software [file 41467_2019_10874_MOESM8_ESM.zip › ImSAnE_follicle_morphometrics/external/fast_marching/gw/gw_maths/gw_complex.h]

/*------------------------------------------------------------------------------*/
/** 
 *  \file   GW_Complex.h
 *  \brief  Definition of class \c GW_Complex
 *  \author Gabriel Peyré
 *  \date   6-11-2003
 */ 
/*------------------------------------------------------------------------------*/

#ifndef _GW_COMPLEX_H_
#define _GW_COMPLEX_H_

#include "GW_MathsConfig.h"

namespace GW {

/*------------------------------------------------------------------------------*/
/** 
 *  \class  GW_Complex
 *  \brief  A complex class.
 *  \author Gabriel Peyré
 *  \date   6-11-2003
 *
 *  Arithmetics on complex fields.
 */ 
/*------------------------------------------------------------------------------*/
template<class T>
class GW_Complex: public std::complex<T>
{

public:

    /*------------------------------------------------------------------------------*/
    /** \name Constructor and destructor */
    /*------------------------------------------------------------------------------*/
    //@{
	GW_Complex(T& a, T& b):std::complex<T>(a,b) {}
	GW_Complex(T& a):std::complex<T>(a,a) {}
	GW_Complex():std::complex<T>(0,0) {}
    //@}

	GW_Complex& operator=(const T& b)
	{
		this->real(b);
		this->imag(b);
		return *this;
	}

	T SquareModulus() const
	{ return this->real()*this->real()+this->imag()*this->imag(); }
	T Modulus() const
	{ return ::sqrt(this->SquareModulus()); }

	GW_Complex Conjugate() const
	{
		return GW_Complex(this->real(),-this->imag());
	}

	
	/** Complex class operators */
	GW_Complex operator/(const GW_Complex& b) const
	{
		GW_Float m = b.Modulus();
		if( m!=0 )
			return (*this)*b.Conjugate()/m;
	}
	void operator/(const GW_Complex& a)
	{
		(*this) = (*this)/a;
	}
	
	static void TestClass(std::ostream &s = cout)
	{
		TestClassHeader("GW_MatrixStatic", s);
		GW_Complex<GW_Float> x(1,1),y(3,2), z;
		z = x/y;
		z *= y;
		GW_ASSERT( (z-x).Modulus()<GW_EPSILON );
		TestClassFooter("GW_MatrixStatic", s);
	}

private:

};

#if 0
template<>
struct gw_basic_type_traits< GW_Complex<GW_Float> >
{
	static double SquareModulus(const GW_Complex<GW_Float>& val)
	{ return (double) val.SquareModulus(); }
	static double Modulus(const GW_Complex<GW_Float>& val)
	{ return (double) val.Modulus(); }
	/** must retrun a number at random between say [0,1] */
	static GW_Complex<GW_Float> Random(const GW_Complex<GW_Float>& min, const GW_Complex<GW_Float>& max)	
	{ 
		GW_Float r = GW_RAND_RANGE(min.real(),max.real());
		GW_Float i = GW_RAND_RANGE(min.imag(),max.imag());
		return  GW_Complex<GW_Float>( r, i ); 
	}
	static const char* GetBasicTypeName()
	{ return "complex"; }
	static GW_Bool IsInvertible(const GW_Complex<GW_Float>& x)
	{ return (x.real()!=0 && x.imag()!=0); }
};
#endif

/** Pretty print. */
template< class c_type >
inline
std::ostream& operator<<(std::ostream &s, GW_Complex<c_type>& c)
{
	s << c.real() << "+i*" << c.imag();
	return s;
}

} // End namespace GW


#endif // _GW_COMPLEX_H_


///////////////////////////////////////////////////////////////////////////////
//  Copyright (c) Gabriel Peyré
///////////////////////////////////////////////////////////////////////////////
//                               END OF FILE                                 //
///////////////////////////////////////////////////////////////////////////////
