# Supplementary material for: Extracellular matrix stiffness cues junctional remodeling for 3D tissue elongation
Source: Nat Commun. 2019 Jul 26;10:3339. doi: 10.1038/s41467-019-10874-x (PMC6659696; doi:10.1038/s41467-019-10874-x)
Supplement: Supplementary file 8 — Supplementary Software [file 41467_2019_10874_MOESM8_ESM.zip › ImSAnE_follicle_morphometrics/external/fast_marching/gw/gw_maths/GW_Matrix4x4.h]

/*------------------------------------------------------------------------------*/
/** 
 *  \file  GW_Matrix4x4.h
 *  \brief Definition of class \c GW_Matrix4x4
 *  \author Gabriel Peyré 2001-08-04
 */ 
/*------------------------------------------------------------------------------*/

#ifndef __GW_Matrix4x4_h_
#define __GW_Matrix4x4_h_

#include "GW_MathsConfig.h"
#include "GW_Maths.h"
#include "GW_MatrixStatic.h"

namespace GW {

/*------------------------------------------------------------------------------*/
/** 
 *  \class  GW_Matrix4x4
 *  \brief  a 4x4 matrix 
 *  \author Gabriel Peyré 2001-08-04
 *  
 *	A 4x4 transformation matrix. Warning : NOT THE SAME PACKING THAN OPENGL
 *	(here we use *row* major convention)
 */ 
/*------------------------------------------------------------------------------*/

class GW_Matrix4x4:	public GW_MatrixStatic<4,4,GW_Float>
{

public:
	
	GW_Matrix4x4():	GW_MatrixStatic<4,4,GW_Float>()		{}
	GW_Matrix4x4(const GW_MatrixStatic<4,4,GW_Float>& m):	GW_MatrixStatic<4,4,GW_Float>(m) {}

	GW_Matrix4x4(	GW_Float m00, GW_Float m01, GW_Float m02, GW_Float m03,
					GW_Float m10, GW_Float m11, GW_Float m12, GW_Float m13, 
					GW_Float m20, GW_Float m21, GW_Float m22, GW_Float m23,
					GW_Float m30, GW_Float m31, GW_Float m32, GW_Float m33  )
	{
		aData_[0][0]=m00; aData_[0][1]=m01; aData_[0][2]=m02; aData_[0][3]=m03;
		aData_[1][0]=m10; aData_[1][1]=m11; aData_[1][2]=m12; aData_[1][3]=m13;
		aData_[2][0]=m20; aData_[2][1]=m21;	aData_[2][2]=m22; aData_[2][3]=m23;
		aData_[3][0]=m30; aData_[3][1]=m31; aData_[3][2]=m32; aData_[3][3]=m33;
	}

	void SetData(	GW_Float m00, GW_Float m01, GW_Float m02, GW_Float m03,
					GW_Float m10, GW_Float m11, GW_Float m12, GW_Float m13, 
					GW_Float m20, GW_Float m21, GW_Float m22, GW_Float m23,
					GW_Float m30, GW_Float m31, GW_Float m32, GW_Float m33  )
	{
		aData_[0][0]=m00; aData_[0][1]=m01; aData_[0][2]=m02; aData_[0][3]=m03;
		aData_[1][0]=m10; aData_[1][1]=m11; aData_[1][2]=m12; aData_[1][3]=m13;
		aData_[2][0]=m20; aData_[2][1]=m21;	aData_[2][2]=m22; aData_[2][3]=m23;
		aData_[3][0]=m30; aData_[3][1]=m31; aData_[3][2]=m32; aData_[3][3]=m33;
	}

	void SetData( GW_U32 i, GW_U32 j, GW_Float r )
	{
		GW_ASSERT( i<4 && j<4 );
		aData_[i][j] = r;
	}
	
	/** Invert, assuming the matrix is *ORTHOGONAL* */
	void AutoOrthoInvert()
	{
		GW_Matrix4x4 r;
		OrthoInvert(*this, r);
		(*this) = r;		
	}

   /*------------------------------------------------------------------------------*/
	/** 
	* Name : OrthoInvert
	*
	*  \return The inverse of an orthogonal matrix.
	*  \author Gabriel Peyré 2001-08-04
	*
	*	Compute the inverse the matrix, assuming that it's an orthogonal matrix.
	*/ 
	/*------------------------------------------------------------------------------*/
	static void OrthoInvert(const GW_Matrix4x4& a, GW_Matrix4x4& r)
	{
		/* the inverse translation : -A^(-1)*t
			+--------+ +--+
			|00 01 02| |30|	
		   -|10 11 12|*|31|
			|20 21 22| |32|
			+--------+ +--+
		*/
		GW_Float t0=a.aData_[0][0]*a.aData_[3][0]+a.aData_[0][1]*a.aData_[3][1]+a.aData_[0][2]*a.aData_[3][2];
		GW_Float t1=a.aData_[1][0]*a.aData_[3][0]+a.aData_[1][1]*a.aData_[3][1]+a.aData_[1][2]*a.aData_[3][2];
		GW_Float t2=a.aData_[2][0]*a.aData_[3][0]+a.aData_[2][1]*a.aData_[3][1]+a.aData_[2][2]*a.aData_[3][2];
		/* the matrix is supposed to be orthogonal !!!!! */
		r.SetData(
			a.aData_[0][0], a.aData_[0][1], a.aData_[0][2], -t0, 
			a.aData_[1][0], a.aData_[1][1], a.aData_[1][2], -t1, 
			a.aData_[2][0], a.aData_[2][1], a.aData_[2][2], -t2, 
			a.aData_[0][3], a.aData_[1][3], a.aData_[2][3],  a.aData_[3][3]);
	}


	/*------------------------------------------------------------------------------*/
	/** 
	* Name : GW_Matrix4x4::TransformOnZ
	*
	*  \param  x X component of the orginal vector.
	*  \param  y Y component of the orginal vector.
	*  \param  z Z component of the orginal vector.
	*  \return The X coordinate of the oringal vector tranformed by the matrix.
	*  \author Gabriel Peyré 2001-10-30
	*
	*	This speed up computation when you only needs depth information (used by 
	*	the alpha pipeline).
	*/ 
	/*------------------------------------------------------------------------------*/
	GW_Float TransformOnZ(GW_Float x, GW_Float y, GW_Float z)
	{ 
		return aData_[0][2]*x + aData_[1][2]*y + aData_[2][2]*z + aData_[3][2]; 
	}
	/*------------------------------------------------------------------------------*/
	/** 
	* Name : GW_Matrix4x4::TransformOnZ
	*
	*  \param  v the orginal vector.
	*  \return The X coordinate of the oringal vector tranformed by the matrix.
	*  \author Gabriel Peyré 2001-10-30
	*
	*	This speed up computation when you only needs depth information (used by 
	*	the alpha pipeline).
	*/ 
	/*------------------------------------------------------------------------------*/
	GW_Float TransformOnZ(GW_Vector3D& v)
	{
		return aData_[0][2]*v[X] + aData_[1][2]*v[Y] + aData_[2][2]*v[Z] + aData_[3][2]; 
	}

    void RotateX(GW_Float val)
	{
		GW_Float Sin=(GW_Float) sin(val),
			Cos=(GW_Float) cos(val);
		GW_Vector3D tmp=GetY()*Cos+GetZ()*Sin;
		SetZ(-GetY()*Sin+GetZ()*Cos);
		SetY(tmp);
	}

	void RotateY(GW_Float val)
	{
		GW_Float Sin=(GW_Float) sin(val),
			Cos=(GW_Float) cos(val);
		GW_Vector3D tmp=GetX()*Cos+GetZ()*Sin;
		SetZ(-GetX()*Sin+GetZ()*Cos);
		SetX(tmp);
	}

	void RotateZ(GW_Float val)
	{
		GW_Float Sin=(GW_Float) sin(val),
			Cos=(GW_Float) cos(val);
		GW_Vector3D tmp=GetX()*Cos+GetY()*Sin;
		SetY(-GetX()*Sin+GetY()*Cos);
		SetX(tmp);
	}

	void Rotate(GW_U32 axe, GW_Float val)
	{
		switch (axe)
		{
		case X:
			RotateX(val);
			break;
		case Y:
			RotateY(val);
			break;
		case Z:
			RotateZ(val);
			break;
		case W:
			break;
		};
	}

	void RotateAbsX(GW_Float val)
	{
		GW_Float Sin=(GW_Float) sin(val),
			Cos=(GW_Float) cos(val);
		GW_Float tmp;
		for (GW_I32 i=0; i<=2; i++)
		{
			tmp=aData_[i][Y]*Cos-aData_[i][Z]*Sin;
			aData_[i][Z]=aData_[i][Y]*Sin+aData_[i][Z]*Cos;
			aData_[i][Y]=tmp;
		}
	}

	void RotateAbsY(GW_Float val)
	{
		GW_Float Sin=(GW_Float) sin(val),
			Cos=(GW_Float) cos(val);
		GW_Float tmp;
		for (GW_I32 i=0; i<=2; i++)
		{
			tmp=aData_[i][X]*Cos+aData_[i][Z]*Sin;
			aData_[i][Z]=-aData_[i][X]*Sin+aData_[i][Z]*Cos;
			aData_[i][X]=tmp;
		}
	}

	void RotateAbsZ(GW_Float val)
	{
		GW_Float Sin=(GW_Float) sin(val),
			Cos=(GW_Float) cos(val);
		GW_Float tmp;
		for (GW_I32 i=0; i<=2; i++)
		{	
			tmp=aData_[i][X]*Cos-aData_[i][Y]*Sin;
			aData_[i][Y]=aData_[i][X]*Sin+aData_[i][Y]*Cos;
			aData_[i][X]=tmp;
		}
	}

	void RotateAbs(GW_U32 axe, GW_Float val)
	{
		switch (axe)
		{
		case X:
			RotateAbsX(val);
			break;
		case Y:
			RotateAbsY(val);
			break;
		case Z:
			RotateAbsZ(val);
			break;
		case W:
			break;
		};
	}
	
    /*------------------------------------------------------------------------------*/
	/** 
	* Name : GW_Matrix4x4::GetRotation
	*
	*  \return The rotation part of the matrix.
	*  \author Gabriel Peyré 2001-08-04
	*
	*	Compute a matrix without the translation (last column).
	*/ 
	/*------------------------------------------------------------------------------*/
	GW_Matrix3x3 GetRotation()
	{
		GW_Matrix3x3 M( this->GetData(0,0), this->GetData(0,1), this->GetData(0,2),
						this->GetData(1,0), this->GetData(1,1), this->GetData(1,2),
						this->GetData(2,0), this->GetData(2,1), this->GetData(2,2) );
		return M;
	}
	
	//-----------------------------------------------------------------------------
	// Name: GW_Matrix4x4::GetCoords
	/**
	*   @return a pointer on the datas of the matrix
	*/
	///	\author Gabriel Peyré 2001-08-30
	//-----------------------------------------------------------------------------
	GW_Float* GetCoords() const
	{
		return (GW_Float*) aData_;
	}


	//-----------------------------------------------------------------------------
	// Name: GW_Matrix4x4::SetCoords
	/**
	*	Set the different elements of the matrix.
	*/
	/// \author Gabriel Peyré 2001-08-31
	//-----------------------------------------------------------------------------
	void SetCoords(
				GW_Float m00, GW_Float m10, GW_Float m20, GW_Float m30, 
				GW_Float m01, GW_Float m11, GW_Float m21, GW_Float m31, 
				GW_Float m02, GW_Float m12, GW_Float m22, GW_Float m32, 
				GW_Float m03, GW_Float m13, GW_Float m23, GW_Float m33)
	{
		aData_[0][0]=m00; aData_[0][1]=m01; aData_[0][2]=m02; aData_[0][3]=m03;
		aData_[1][0]=m10; aData_[1][1]=m11; aData_[1][2]=m12; aData_[1][3]=m13;
		aData_[2][0]=m20; aData_[2][1]=m21;	aData_[2][2]=m22; aData_[2][3]=m23;
		aData_[3][0]=m30; aData_[3][1]=m31; aData_[3][2]=m32; aData_[3][3]=m33;
	}
	void AutoScaleTranslation(GW_Float v)
	{
		aData_[3][0] *= v;	
		aData_[3][1] *= v;
		aData_[3][2] *= v;
	}

	void UnScale()
	{
		GW_Float l = ::sqrt(aData_[0][0]*aData_[0][0] + aData_[0][1]*aData_[0][1] + aData_[0][2]*aData_[0][2] );
		if( l!=0 )
		{
			aData_[0][0] /= l;
			aData_[0][1] /= l;
			aData_[0][2] /= l;
		}
		l = ::sqrt(aData_[1][0]*aData_[1][0] + aData_[1][1]*aData_[1][1] + aData_[1][2]*aData_[1][2] );
		if( l!=0 )
		{
			aData_[1][0] /= l;
			aData_[1][1] /= l;
			aData_[1][2] /= l;
		}
		l = ::sqrt(aData_[2][0]*aData_[2][0] + aData_[2][1]*aData_[2][1] + aData_[2][2]*aData_[2][2] );
		if( l!=0 )
		{
			aData_[2][0] /= l;
			aData_[2][1] /= l;
			aData_[2][2] /= l;
		}
		
	}

	/* scale operations **************************************************/
	void AutoScale( const GW_Vector3D& v)
	{	
		for(GW_U32 i=0; i<3; ++i)
		for(GW_U32 j=0; j<4; ++j)
			aData_[i][j] *= v[i];
	}
	void AutoScale( GW_U32 axe, GW_Float v )
	{	
		for(GW_U32 i=0; i<4; ++i)
			aData_[axe][i] *= v;
	}
    

	GW_Matrix4x4 operator +( const GW_Vector3D& v )
	{
		GW_Matrix4x4 r = *this;
		r.aData_[3][0] += v[0];
		r.aData_[3][2] += v[1];
		r.aData_[3][1] += v[2];
	}
	void operator +=( const GW_Vector3D& v )
	{
		aData_[3][0] += v[0];
		aData_[3][2] += v[1];
		aData_[3][1] += v[2];
	}
	/* translation by a vector */
    void Translate( const GW_Vector3D& v)
	{
		(*this) += v;
	}

	/*------------------------------------------------------------------------------*/
	/** 
	* Name : GW_Matrix4x4::SetScale
	*
	*  \param  rScale the new scale value.
	*  \author Gabriel Peyré 2001-10-23
	*/ 
	/*------------------------------------------------------------------------------*/
	void SetScale(GW_Float rScale)
	{
		GW_ASSERT( rScale>GW_EPSILON );
		aData_[3][3] = rScale;
	}
	/*------------------------------------------------------------------------------*/
	/** 
	* Name : GW_Matrix4x4::GetScale
	*
	*  \return The scale factors
	*  \author Antoine Bouthors 2002-09-03
	*
	*/ 
	/*------------------------------------------------------------------------------*/
	GW_Vector3D GetScale() const
	{
		return GW_Vector3D( aData_[X][X], aData_[Y][Y], aData_[Z][Z] );
	}
	

	void Translate(GW_U32 axe, GW_Float v)
	{
		aData_[3][axe]+=v;
	}

	GW_Vector3D GetX() const
	{
		return GW_Vector3D((GW_Float*) aData_[X]);
	}

	GW_Vector3D GetY() const
	{
		return GW_Vector3D((GW_Float*) aData_[Y]);
	}

	GW_Vector3D GetZ() const
	{
		return GW_Vector3D((GW_Float*) aData_[Z]);
	}

	void SetX( const GW_Vector3D& v)
	{
		aData_[0][0]=v[0];
		aData_[0][1]=v[1];
		aData_[0][2]=v[2];
	}

	void SetY( const GW_Vector3D& v)
	{
		aData_[1][0]=v[0];
		aData_[1][1]=v[1];
		aData_[1][2]=v[2];
	}

	void SetZ( const GW_Vector3D& v)
	{
		aData_[2][0]=v[0];
		aData_[2][1]=v[1];
		aData_[2][2]=v[2];
	}

	void SetTranslation( const GW_Vector3D& v)
	{
		aData_[3][X] = v[X];
		aData_[3][Y] = v[Y];
		aData_[3][Z] = v[Z];
	}

	void SetTranslation(GW_Coord_XYZW axe, GW_Float v)
	{
		aData_[3][axe]=v;
	}

	void SetScale( const GW_Vector3D& v)
	{
		aData_[X][X] = v[X];
		aData_[Y][Y] = v[Y];
		aData_[Z][Z] = v[Z];
	}

	void SetScale(GW_Coord_XYZW axe, GW_Float v)
	{
		aData_[axe][axe]=v;
	}

	void SetRotation( const GW_Matrix3x3& m)
	{
		for( GW_U32 i=0; i<3; ++i )
		for( GW_U32 j=0; j<3; ++j )
			this->SetData(i,j, m.GetData(i,j)  );
	}

	GW_Vector3D GetTranslation()
	{
		return GW_Vector3D(aData_[3][0], aData_[3][1], aData_[3][2]);
	}

	GW_Float* GetTranslationPtr()
	{
		return aData_[3];
	}

	void ReComputeBasis_GivenX( GW_Vector3D v)
	{
		/* re-nGWm v */
		v.Normalize();
		SetX(v);
		/* re-compute a basis */
		GW_Vector3D axe_z=v^GetY();
		GW_Float n=~(axe_z);
		if (n<GW_EPSILON)
		{
			/* old X is colinear to new Z, so use Y to compute the new basis */
			GW_Vector3D axe_y=GetZ()^v;
			axe_y.Normalize();
			SetY(axe_y);
			SetZ(v^axe_y);
		}
		else
		{
			/* re-nGWm the new Y */
			axe_z.Normalize();
			SetZ(axe_z);
			SetY(axe_z^v);
		}
	}

	void ReComputeBasis_GivenY( GW_Vector3D v)
	{
		/* re-nGWm v */
		v.Normalize();
		SetY(v);
		/* re-compute a basis */
		GW_Vector3D axe_x=v^GetZ();
		GW_Float n=~(axe_x);
		if (n<GW_EPSILON)
		{
			/* old X is colinear to new Z, so use Y to compute the new basis */
			GW_Vector3D axe_z=GetX()^v;
			axe_z.Normalize();
			SetZ(axe_z);
			SetX(v^axe_z);
		}
		else
		{
			/* re-nGWm the new X */
			axe_x.Normalize();
			SetX(axe_x);
			SetY(axe_x^v);
		}
	}

	void ReComputeBasis_GivenZ( GW_Vector3D v)
	{
		/* re-nGWm v */
		v.Normalize();
		SetZ(v);
		/* re-compute a basis */
		GW_Vector3D axe_x=GetY()^v;
		GW_Float n=~(axe_x);
		if (n<GW_EPSILON)
		{
			/* old X is colinear to new Z, so use Y to compute the new basis */
			GW_Vector3D axe_y=v^GetX();
			axe_y.Normalize();
			SetY(axe_y);
			SetX(axe_y^v);
		}
		else
		{
			/* re-nGWm the new X */
			axe_x.Normalize();
			SetX(axe_x);
			SetY(v^axe_x);
		}
	}

	/*------------------------------------------------------------------------------*/
	/** 
	* Name : GW_Matrix4x4::Invert
	*
	*  \return The inverse of the matrix.
	*  \author Gabriel Peyré 2001-08-04
	*
	*	Compute the inverse the matrix, not assuming that it's
	*	an orthogonal matrix.
	*	Make use of the Cramer formula to speed up the computations.
	*/ 
	/*------------------------------------------------------------------------------*/
	static void Invert(const GW_Matrix4x4& a, GW_Matrix4x4& r)
	{
		double x00, x01, x02;
		double x10, x11, x12;
		double x20, x21, x22;
		double x30, x31, x32;
		double rcp;
		double y01, y02, y03, y12, y13, y23;
		double z02, z03, z12, z13, z22, z23, z32, z33;

	#define x03 x01
	#define x13 x11
	#define x23 x21
	#define x33 x31
	#define z00 x02
	#define z10 x12
	#define z20 x22
	#define z30 x32
	#define z01 x03
	#define z11 x13
	#define z21 x23
	#define z31 x33

		/* read 1st two columns of matrix into registers */
		x00 = a.aData_[0][0]; 
		x01 = a.aData_[1][0]; 
		x10 = a.aData_[0][1]; 
		x11 = a.aData_[1][1];
		x20 = a.aData_[0][2];
		x21 = a.aData_[1][2];
		x30 = a.aData_[0][3];
		x31 = a.aData_[1][3];

		/* compute all six 2x2 determinants of 1st two columns */
		y01 = x00*x11 - x10*x01;
		y02 = x00*x21 - x20*x01;
		y03 = x00*x31 - x30*x01;
		y12 = x10*x21 - x20*x11;
		y13 = x10*x31 - x30*x11;
		y23 = x20*x31 - x30*x21;

		/* read 2nd two columns of matrix into registers */
		x02 = a.aData_[2][0];
		x03 = a.aData_[3][0];
		x12 = a.aData_[2][1];
		x13 = a.aData_[3][1];
		x22 = a.aData_[2][2];
		x23 = a.aData_[3][2];
		x32 = a.aData_[2][3];
		x33 = a.aData_[3][3];

		/* compute all 3x3 cofactGWs for 2nd two columns */
		z33 = x02*y12 - x12*y02 + x22*y01;
		z23 = x12*y03 - x32*y01 - x02*y13;
		z13 = x02*y23 - x22*y03 + x32*y02;
		z03 = x22*y13 - x32*y12 - x12*y23;
		z32 = x13*y02 - x23*y01 - x03*y12;
		z22 = x03*y13 - x13*y03 + x33*y01;
		z12 = x23*y03 - x33*y02 - x03*y23;
		z02 = x13*y23 - x23*y13 + x33*y12;

		/* compute all six 2x2 determinants of 2nd two columns */
		y01 = x02*x13 - x12*x03;
		y02 = x02*x23 - x22*x03;
		y03 = x02*x33 - x32*x03;
		y12 = x12*x23 - x22*x13;
		y13 = x12*x33 - x32*x13;
		y23 = x22*x33 - x32*x23;

		/* read 1st two columns of matrix into registers */
		x00 = a.aData_[0][0];
		x01 = a.aData_[1][0];
		x10 = a.aData_[0][1];
		x11 = a.aData_[1][1];
		x20 = a.aData_[0][2];
		x21 = a.aData_[1][2];
		x30 = a.aData_[0][3];
		x31 = a.aData_[1][3];

		/* compute all 3x3 cofactGWs for 1st column */
		z30 = x11*y02 - x21*y01 - x01*y12;
		z20 = x01*y13 - x11*y03 + x31*y01;
		z10 = x21*y03 - x31*y02 - x01*y23;
		z00 = x11*y23 - x21*y13 + x31*y12;

		/* compute 4x4 determinant & its reciprocal */
		rcp = x30*z30 + x20*z20 + x10*z10 + x00*z00;
		if (rcp == 0.0f)
		{
			/* the matrix can't be inverted */
			return;
		}

		rcp = 1.0f/rcp;

		/* compute all 3x3 cofactGWs for 2nd column */
		z31 = x00*y12 - x10*y02 + x20*y01;
		z21 = x10*y03 - x30*y01 - x00*y13;
		z11 = x00*y23 - x20*y03 + x30*y02;
		z01 = x20*y13 - x30*y12 - x10*y23;

		/* multiply all 3x3 cofactGWs by reciprocal */
		r.SetData(0,0, (GW_Float)(z00*rcp));
		r.SetData(0,1, (GW_Float)(z01*rcp));
		r.SetData(1,0, (GW_Float)(z10*rcp));
		r.SetData(0,2, (GW_Float)(z02*rcp));
		r.SetData(2,0, (GW_Float)(z20*rcp));
		r.SetData(0,3, (GW_Float)(z03*rcp));
		r.SetData(3,0, (GW_Float)(z30*rcp));
		r.SetData(1,1, (GW_Float)(z11*rcp));
		r.SetData(1,2, (GW_Float)(z12*rcp));
		r.SetData(2,1, (GW_Float)(z21*rcp));
		r.SetData(1,3, (GW_Float)(z13*rcp));
		r.SetData(3,1, (GW_Float)(z31*rcp));
		r.SetData(2,2, (GW_Float)(z22*rcp));
		r.SetData(2,3, (GW_Float)(z23*rcp));
		r.SetData(3,2, (GW_Float)(z32*rcp));
		r.SetData(3,3, (GW_Float)(z33*rcp));
	#undef x03
	#undef x13
	#undef x23
	#undef x33
	#undef z00
	#undef z10
	#undef z20
	#undef z30
	#undef z01
	#undef z11
	#undef z21
	#undef z31

	}

	/** Return the inverse of the matrix */
	GW_Matrix4x4 Invert() const
	{
		GW_Matrix4x4 r;
		GW_Matrix4x4::Invert( *this, r );
		return r;
	}

	/** solve the linear system A*x=b */
	void Solve( GW_Vector4D& x, const GW_Vector4D& b ) const
	{
		GW_Matrix4x4 M = this->Invert();
		GW_MatrixStatic<4,4,GW_Float>::Multiply( M, b, x );
	}


	
	/*------------------------------------------------------------------------------*/
	/** 
	* Name : GW_Matrix4x4::*
	*
	*  \return The product of the matrix by a vectGW.
	*	\param  v The result of the product.
	*  \author Gabriel Peyré 2001-08-04
	*/ 
	/*------------------------------------------------------------------------------*/
	GW_Vector3D operator*( const GW_Vector3D& v)
	{
		return GW_Vector3D(
			aData_[0][0]*v[0]+aData_[1][0]*v[1]+aData_[2][0]*v[2]+aData_[3][0],
			aData_[0][1]*v[0]+aData_[1][1]*v[1]+aData_[2][1]*v[2]+aData_[3][1],
			aData_[0][2]*v[0]+aData_[1][2]*v[1]+aData_[2][2]*v[2]+aData_[3][2]);
	}

	static void TestClass(std::ostream &s = cout)
	{
		TestClassHeader("GW_Matrix4x4", s);
		cout << "Test for matrix inversion : " << endl;
		GW_Matrix4x4 M;
		M.Randomize();
		cout << "Matrix M = " << M << endl;
		GW_Matrix4x4 MM = M.Invert();
		cout << "Matrix M^-1 = " << MM << endl;
		GW_Float err = (M*MM - GW_Matrix4x4()).Norm2();
		cout << "|| MM^-1 - ID ||_2 = " << err << endl;
		GW_ASSERT( err<GW_EPSILON );
		TestClassFooter("GW_Matrix4x4", s);
	}

};


} // End namespace GW


#endif // __GW_Matrix4x4_h_

///////////////////////////////////////////////////////////////////////////////
//  Copyright (C) 2000-2001 The Orion3D Rewiew Board                         //
//---------------------------------------------------------------------------//
//  This file is under the Orion3D licence.                                  //
//  Refer to orion3d_licence.txt for more details about the Orion3D Licence. //
//---------------------------------------------------------------------------//
//  Ce fichier est soumis a la Licence Orion3D.                              //
//  Se reporter a orion3d_licence.txt pour plus de details sur cette licence.//
///////////////////////////////////////////////////////////////////////////////
//                               END OF FILE                                 //
///////////////////////////////////////////////////////////////////////////////
