# Supplementary material for: Extracellular matrix stiffness cues junctional remodeling for 3D tissue elongation
Source: Nat Commun. 2019 Jul 26;10:3339. doi: 10.1038/s41467-019-10874-x (PMC6659696; doi:10.1038/s41467-019-10874-x)
Supplement: Supplementary file 8 — Supplementary Software [file 41467_2019_10874_MOESM8_ESM.zip › ImSAnE_follicle_morphometrics/external/fast_marching/gw/gw_maths/GW_MatrixStatic.h]

/*------------------------------------------------------------------------------*/
/** 
 *  \file  GW_MatrixStatic.h
 *  \brief Definition of class \c GW_MatrixStatic
 *  \author Gabriel Peyré 2001-09-18
 */ 
/*------------------------------------------------------------------------------*/

#ifndef __GW_MatrixStatic_h_
#define __GW_MatrixStatic_h_

#include "GW_MathsConfig.h"
#include "GW_MatrixNxP.h"
#include "GW_Complex.h"

namespace GW {

/*------------------------------------------------------------------------------*/
/** 
 *  \class  GW_MatrixStatic
 *  \brief  A matrix of variable dimension.
 *  \author Gabriel Peyré 2001-09-18
 *
 *	Note that the matrix is \e row \e major.
 *	
 *	\code
 *	+-----+-----+.....+-------+
 *  | 0,0 | 0,1 |     | 0,n-1 |
 *	+-----+-----+.....+-------+
 *  | 1,0 | 1,2 |     | 1,n-1 |
 *	+-----+-----+.....+-------+
 *  .     .     . i,j .       . <- i
 *	+-----+-----+.....+-------+
 *  |p-1,0|p-1,1|     |p-1,m-1|
 *	+-----+-----+.....+-------+
 *                 ^
 *                 |
 *                 j
 *  offset = j+i*n
 *	\endcode
 */ 
/*------------------------------------------------------------------------------*/

template< GW_U32 r_size, GW_U32 c_size, class v_type, class traits = gw_basic_type_traits<v_type> >
class GW_MatrixStatic 
{

	/** Traits parameterization of the class. */
	typedef traits traits_type;
	double Epsilon()
	{ return traits_type::Epsilon(); }

	/** To iterate some code on the data. */
	#define ITERATE(i,j, code )			\
		for(GW_U32 i=0; i<r_size; ++i)	\
		for(GW_U32 j=0; j<c_size; ++j)	\
		{ code }

public:

    /*------------------------------------------------------------------------------*/
	/** 
	* Name : GW_MatrixStatic constructor
	*
	*  \author Gabriel Peyré 2001-11-06
	*
	*	Base constructor, load identity.
	*/ 
	/*------------------------------------------------------------------------------*/
	GW_MatrixStatic()
	{
		this->LoadIdentity();
	}
	
	/*------------------------------------------------------------------------------*/
	/** 
	* Name : GW_MatrixStatic constructor
	*
	*  \param  m original matrix.
	*  \author Gabriel Peyré 2001-11-06
	*/ 
	/*------------------------------------------------------------------------------*/
	GW_MatrixStatic(const GW_MatrixStatic& m)
	{
		memcpy(aData_, m.GetData(), this->GetMemorySize() );
	}
	/*------------------------------------------------------------------------------*/
	/** 
	* Name : copy operator
	*
	*  \param  m original matrix.
	*  \author Gabriel Peyré 2001-11-06
	*/ 
	/*------------------------------------------------------------------------------*/
	GW_MatrixStatic& operator = (const GW_MatrixStatic &m)
	{
		memcpy(aData_, m.GetData(), this->GetMemorySize() );
		return *this;
	}
	/*------------------------------------------------------------------------------*/
	/** 
	* Name : GW_MatrixStatic destructor
	*
	*  \author Gabriel Peyré 2001-11-06
	*/ 
	/*------------------------------------------------------------------------------*/
	virtual ~GW_MatrixStatic()
	{
		/* NOTHING */
	}

	static GW_U32 GetMemorySize()
	{
		return r_size*c_size*sizeof(v_type);
	}

	/*------------------------------------------------------------------------------*/
	/** 
	* Name : GW_MatrixStatic::Multiply
	*
	*  \param  a right hand matrix.
	*  \return vector transformed by the matrix.
	*  \author Gabriel Peyré 2001-11-06
	*/ 
	/*------------------------------------------------------------------------------*/
	GW_VectorStatic<r_size,v_type> operator*(const GW_VectorStatic<c_size,v_type>& v) const
	{
		GW_VectorStatic<r_size,v_type> r;
		GW_MatrixStatic::Multiply( *this, v, r );
		return r;
	}
	/*------------------------------------------------------------------------------*/
	/** 
	* Name : GW_MatrixStatic::Multiply
	*
	*  \param  a right hand matrix.
	*  \param  v left hand vector.
	*  \param  r vector transformed by the matrix.
	*  \author Gabriel Peyré 2001-11-06
	*/ 
	/*------------------------------------------------------------------------------*/
	static void Multiply(const GW_MatrixStatic& a, const GW_VectorStatic<c_size,v_type>& v, GW_VectorStatic<r_size,v_type>& r)
	{
		v_type rTemp =0;
		for(GW_U32 i=0; i<c_size; ++i)
		{
			rTemp =0;
			for(GW_U32 k=0; k<r_size; ++k)
				rTemp += a.GetData(i,k)*v.GetData(k);
			r.SetData(i, rTemp);
		}
	}


	/*------------------------------------------------------------------------------*/
	/** 
	* Name : GW_MatrixStatic::Scale
	*
	*  \param  rScale factor
	*  \param  a left hand matrix
	*  \param  r right hand matrix
	*  \author Gabriel Peyré 2001-11-06
	*/ 
	/*------------------------------------------------------------------------------*/
	static void Scale(const v_type rScale, const GW_MatrixStatic<r_size,c_size,v_type>& a, GW_MatrixStatic<r_size,c_size,v_type>& r)
	{
		ITERATE(i,j, r.SetData(i,j, a.GetData(i,j)*rScale); );
	}
	/*------------------------------------------------------------------------------*/
	/** 
	* Name : GW_MatrixStatic::AutoScale
	*
	*  \param  rFactor scaling factor.
	*  \author Gabriel Peyré 2001-11-06
	*/ 
	/*------------------------------------------------------------------------------*/
	void AutoScale(v_type rFactor)
	{
		GW_MatrixStatic::Scale( rFactor, *this, *this );
	}
	/*------------------------------------------------------------------------------*/
	/** 
	* Name : GW_MatrixStatic::operator*
	*
	*  \author Gabriel Peyré 2001-11-06
	*/ 
	/*------------------------------------------------------------------------------*/
	GW_MatrixStatic operator*(v_type v) const
	{
		GW_MatrixStatic r;
		GW_MatrixStatic::Scale( v, *this, r );
		return r;
	}
	/*------------------------------------------------------------------------------*/
	/** 
	* Name : GW_MatrixStatic::Scale
	*
	*  \author Gabriel Peyré 2001-11-06
	*/ 
	/*------------------------------------------------------------------------------*/
	GW_MatrixStatic operator/(v_type v) const
	{
		GW_ASSERT(v!=0);
		if( v==0 )
			return;
		GW_MatrixStatic r;
		GW_MatrixStatic::Scale( 1/v, *this, r );
		return r;
	}
	/*------------------------------------------------------------------------------*/
	/** 
	* Name : GW_MatrixStatic::Scale
	*
	*  \author Gabriel Peyré 2001-11-06
	*/ 
	/*------------------------------------------------------------------------------*/
	void operator*=(v_type v)
	{
		GW_MatrixStatic::Scale( v, *this, *this );
	}
	/*------------------------------------------------------------------------------*/
	/** 
	* Name : GW_MatrixStatic::Scale
	*
	*  \author Gabriel Peyré 2001-11-06
	*/ 
	/*------------------------------------------------------------------------------*/
	void operator/=(v_type v)
	{
		GW_ASSERT( v!=0 );
		if( v==0 )
			return;
		GW_MatrixStatic::Scale( 1/v, *this, *this );
	}


	/*------------------------------------------------------------------------------*/
	/** 
	* Name : GW_MatrixStatic::Invert
	*
	*  \param  a matrix to invert
	*  \param  r result.
	*  \author Gabriel Peyré 2001-11-06
	*
	*	Use the LU factorisation to solve the system.
	*/ 
	/*------------------------------------------------------------------------------*/
	static void Invert(const GW_MatrixStatic& a, GW_MatrixStatic& r)
	{
		GW_ASSERT( c_size==r_size );
		GW_MatrixNxP M(c_size,c_size);
		GW_Maths::Convert( M, a );
		GW_VectorND b(c_size);
		GW_VectorND x(c_size);
		GW_VectorStatic<c_size,GW_Float> xstatic;
		for( GW_U32 i=0; i<c_size; ++i )
		{
			b.SetZero();
			b[i] = 1;
			cout << M << endl;
			cout << b << endl;
			M.LUSolve( x, b );
			cout << x << endl;
			GW_Maths::Convert(xstatic, x);
			r.SetColumn( xstatic, i );
		}
	}
	/*------------------------------------------------------------------------------*/
	/** 
	* Name : GW_MatrixStatic::Invert
	*
	*  \return the inverse of the matrix.
	*  \author Gabriel Peyré 2001-11-06
	*/ 
	/*------------------------------------------------------------------------------*/
	GW_MatrixStatic Invert() const
	{
		GW_MatrixStatic r;
		GW_MatrixStatic::Invert(*this, r);
		return r;
	}
	/*------------------------------------------------------------------------------*/
	/** 
	* Name : GW_MatrixStatic::AutoInvert
	*
	*  \author Gabriel Peyré 2001-11-06
	*
	*	Invert the matrix.
	*/ 
	/*------------------------------------------------------------------------------*/
	void AutoInvert()
	{
		GW_MatrixStatic r;		// needs temporary data
		GW_MatrixStatic::Invert(*this, r);
		this->SetData( r.GetData() );
	}


	/** Solve the linear system A*x=b */
	void Solve( GW_VectorStatic<c_size,v_type>& x, const GW_VectorStatic<r_size,v_type>& b ) const
	{
		GW_MatrixNxP M(c_size,r_size);
		GW_Maths::Convert( M, *this );
		GW_VectorND bdynamic(c_size);
		GW_Maths::Convert( bdynamic, b );
		GW_VectorND xdynamic(c_size);

		M.LUSolve( xdynamic, bdynamic );

		GW_Maths::Convert(x, xdynamic);
	}

	/*------------------------------------------------------------------------------*/
	/** 
	* Name : GW_MatrixStatic::Transpose
	*
	*  \param  a original matrix.
	*  \param  r result.
	*  \author Gabriel Peyré 2001-11-06
	*/ 
	/*------------------------------------------------------------------------------*/
	static void Transpose(const GW_MatrixStatic<r_size,c_size,v_type>& a, GW_MatrixStatic<c_size,r_size,v_type>& r)
	{
		ITERATE(i,j, r.SetData(j,i, a.GetData(i,j)); )
	}


	/*------------------------------------------------------------------------------*/
	/** 
	* Name : GW_MatrixStatic::AutoTranspose
	*
	*  \author Gabriel Peyré 2001-11-06
	*
	*	Transpose the matrix. Must be square !
	*/ 
	/*------------------------------------------------------------------------------*/
	void AutoTranspose()
	{
		GW_ASSERT( r_size==c_size );
		GW_MatrixStatic<c_size,c_size> r;
		GW_MatrixStatic::Transpose(*this, r);
		(*this) = r;
	}


	/*------------------------------------------------------------------------------*/
	/** 
	* Name : GW_MatrixStatic::Transpose
	*
	*  \return transoped matrix.
	*  \author Gabriel Peyré 2001-11-06
	*/ 
	/*------------------------------------------------------------------------------*/
	GW_MatrixStatic<c_size,r_size,v_type> Transpose() const
	{
		GW_MatrixStatic<c_size,r_size,v_type> r;
		GW_MatrixStatic::Transpose(*this, r);
		return r;
	}


	/*------------------------------------------------------------------------------*/
	/** 
	* Name : GW_MatrixStatic::GetData
	*
	*  \return the data of the matrix (v_type[c_size*r_size]).
	*  \author Gabriel Peyré 2001-11-06
	*/ 
	/*------------------------------------------------------------------------------*/
	const v_type* GetData() const
	{
		return (v_type*) aData_;
	}


	/*------------------------------------------------------------------------------*/
	/** 
	* Name : GW_MatrixStatic::GetData
	*
	*  \return the data of the matrix (v_type[c_size*r_size]).
	*  \author Gabriel Peyré 2001-11-06
	*/ 
	/*------------------------------------------------------------------------------*/
	v_type* GetData()
	{
		return (v_type*) aData_;
	}


	/*------------------------------------------------------------------------------*/
	/** 
	* Name : GW_MatrixStatic::GetData
	*
	*  \param  i row number.
	*  \param  j col number.
	*  \return value of the matrix at place (i,j)
	*  \author Gabriel Peyré 2001-11-06
	*
	*	Get an element of the matrix.
	*/ 
	/*------------------------------------------------------------------------------*/
	v_type GetData(GW_I32 i, GW_I32 j) const
	{
		GW_ASSERT(i<r_size && j<c_size);
		return aData_[i][j];
	}


	/*------------------------------------------------------------------------------*/
	/** 
	* Name : GW_MatrixStatic::SetData
	*
	*  \param  i row number.
	*  \param  j col number.
	*  \param  rVal value of the matrix at place (i,j)
	*  \author Gabriel Peyré 2001-11-06
	*/ 
	/*------------------------------------------------------------------------------*/
	void SetData(GW_U32 i, GW_U32 j, v_type rVal)
	{
		GW_ASSERT(i<r_size && j<c_size);
		aData_[i][j] = rVal;
	}


	/*------------------------------------------------------------------------------*/
	/** 
	* Name : GW_MatrixStatic::AddData
	*
	*  \param  i row number.
	*  \param  j col number.
	*  \param  rVal value of the matrix at place (i,j)
	*  \author Gabriel Peyré 2001-11-06
	*/ 
	/*------------------------------------------------------------------------------*/
	void AddData(GW_I32 i, GW_I32 j, v_type rVal)
	{
		GW_ASSERT(i<r_size && j<c_size);
		aData_[i][j] += rVal;
	}


	/*------------------------------------------------------------------------------*/
	/** 
	* Name : GW_MatrixStatic::SetData
	*
	*  \param  aData a pointer on an array of c_size*r_size 'v_type'
	*  \author Gabriel Peyré 2001-11-06
	*/ 
	/*------------------------------------------------------------------------------*/
	void SetData(v_type* aData)
	{
		memcpy(aData_, aData, this->GetMemorySize() );
	}

	
	/*------------------------------------------------------------------------------*/
	/** 
	* Name : GW_MatrixStatic::GetRow
	*
	*  \return Row vector of the matrix.
	*  \author Gabriel Peyré 2001-11-06
	*/ 
	/*------------------------------------------------------------------------------*/
	GW_VectorStatic<c_size,v_type> GetRow( GW_U32 i ) const
	{
		GW_ASSERT(i<r_size);
		GW_VectorStatic<c_size,v_type> v;
		for( GW_U32 j=0; j<c_size; ++j )
			v[j] = this->GetData(i,j);
		return v;
	}
	/*------------------------------------------------------------------------------*/
	/** 
	* Name : GW_MatrixStatic::GetColumn
	*
	*  \return Column vector of the matrix.
	*  \author Gabriel Peyré 2001-11-06
	*/ 
	/*------------------------------------------------------------------------------*/
	GW_VectorStatic<r_size,v_type> GetColumn( GW_U32 j ) const
	{
		GW_ASSERT( j<c_size );
		GW_VectorStatic<r_size,v_type> v;
		for( GW_U32 i=0; i<r_size; ++i )
			v[i] = this->GetData(i,j);
		return v;
	}

	/** access a row in raw format, use it at your own risk (i.e. M[i][j]) */
	v_type* operator[](GW_U32 i)
	{
		GW_ASSERT( i<r_size );
		return aData_[i];
	}

	/*------------------------------------------------------------------------------*/
	/** 
	* Name : GW_MatrixStatic::SetRow
	*
	*  \param  v A row of the matrix.
	*  \author Gabriel Peyré 2001-11-06
	*/ 
	/*------------------------------------------------------------------------------*/
	void SetRow( const GW_VectorStatic<c_size,v_type>& v, GW_U32 i )
	{
		GW_ASSERT( i<r_size );
		for( GW_U32 j=0; j<c_size; ++j )
			this->SetData(i,j, v[j]);
	}

	/*------------------------------------------------------------------------------*/
	/** 
	* Name : GW_MatrixStatic::SetColumn
	*
	*  \param  v A column of the matrix.
	*  \author Gabriel Peyré 2001-11-06
	*/ 
	/*------------------------------------------------------------------------------*/
	void SetColumn( const GW_VectorStatic<r_size,v_type>& v, GW_U32 j )
	{
		GW_ASSERT( j<c_size );
		for( GW_U32 i=0; i<r_size; ++i )
			this->SetData(i,j, v[i]);
	}


	/*------------------------------------------------------------------------------*/
	/** 
	* Name : GW_MatrixStatic::SetZero
	*
	*  \author Gabriel Peyré 2001-11-06
	*
	*	Set all data to zero.
	*/ 
	/*------------------------------------------------------------------------------*/
	void SetZero()
	{
		memset( aData_, 0, this->GetMemorySize() );
	}


	/*------------------------------------------------------------------------------*/
	/** 
	* Name : GW_MatrixStatic::LoadIdentity
	*
	*  \author Gabriel Peyré 2001-11-06
	*
	*	Set the matrix to the identity.
	*/ 
	/*------------------------------------------------------------------------------*/
	void LoadIdentity()
	{
		ITERATE(i,j, 
			if( i==j )	aData_[i][j]=1;
			else		aData_[i][j]=0;
		)
	}
	/*------------------------------------------------------------------------------*/
	/** 
	* Name : GW_MatrixStatic::SetValue
	*
	*  \param  rVal value to set to the whole matrix.
	*  \author Gabriel Peyré 2001-11-06
	*/ 
	/*------------------------------------------------------------------------------*/
	void SetValue(v_type rVal)
	{
		memset( aData_, rVal, this->GetMemorySize() );
	}
	/*------------------------------------------------------------------------------*/
	/** 
	* Name : GW_MatrixStatic::Randomize
	*
	*  \param  rMin minimum value
	*  \param  rMax maximum value
	*  \author Gabriel Peyré 2001-11-06
	*/ 
	/*------------------------------------------------------------------------------*/
	void Randomize(v_type rMin=0, v_type rMax=1)
	{	
		ITERATE(i,j, this->SetData( i, j, traits::Random( rMin, rMax) ); );
	}


	/*------------------------------------------------------------------------------*/
	/** 
	* Name : GW_MatrixStatic::Norm1
	*
	*  \return pseuo-norm 1 of the matrix.
	*  \author Gabriel Peyré 2001-11-06
	*/ 
	/*------------------------------------------------------------------------------*/
	GW_Float Norm1()
	{
		GW_Float rNorm = 0;
		ITERATE(i,j, rNorm+=traits_type::Modulus(this->GetData(i,j)); )
		return  rNorm/(r_size*c_size);
	}
	/*------------------------------------------------------------------------------*/
	/** 
	* Name : GW_MatrixStatic::Norm2
	*
	*  \return pseuo-norm 2 of the matrix.
	*  \author Gabriel Peyré 2001-11-06
	*/ 
	/*------------------------------------------------------------------------------*/
	GW_Float Norm2()
	{
		GW_Float rNorm = 0;
		ITERATE(i,j, rNorm+=traits_type::SquareModulus(this->GetData(i,j)); )
		return  sqrt( rNorm )/(r_size*c_size);
	}
	/*------------------------------------------------------------------------------*/
	/** 
	* Name : GW_MatrixStatic::NormInf
	*
	*  \return pseudo-infinite norm of the matrix.
	*  \author Gabriel Peyré 2001-11-06
	*/ 
	/*------------------------------------------------------------------------------*/
	GW_Float NormInf()
	{
		GW_Float rNorm = 0;
		ITERATE(i,j, 
			if( traits_type::Modulus(this->GetData(i,j)) >rNorm) 
				rNorm=traits_type::Modulus(this->GetData(i,j)); 
		)
		return rNorm;
	}

	static void TestClass(std::ostream &s = cout)
	{
		TestClassHeader("GW_MatrixStatic", s);
		GW_MatrixStatic<3,5,GW_Float> M;
		M.Randomize();

		s << "Test for creation : " << endl;
		s << M << endl;

		s << "Test for transposition : " << endl;
		GW_MatrixStatic<5,3,GW_Float> TM;
		TM = M.Transpose();
		s << TM << endl;

		s << "Test for multiplication : " << endl;
		s << "M^T*M : " << TM*M << endl;
		s << "M*M^T : " << M*TM << endl;

		s << "The rows of the matrix : " << endl;
		for( GW_U32 i=0; i<3; ++i )
			cout << M.GetRow(i) << endl;

		s << "The columns of the matrix : " << endl;
		for( GW_U32 j=0; j<5; ++j )
			cout << M.GetColumn(j) << endl;

		GW_MatrixStatic<5,5,GW_Float> TMM = (TM*M);
		GW_MatrixStatic<3,3,GW_Float> MTM = (M*TM);
		s << "M^T*M = " << TMM << endl;
		s << "M*M^T = " << MTM << endl;

		s << "Norm tests : " << endl;
		s << "|M*M^T|_inf="	<< MTM.NormInf() << 
			    ", |M*M^T|_1="	<< MTM.Norm1()	<< 
				", |M*M^T|_2="	<< MTM.Norm2()	<< endl; 
		s << "|M^T*M|_inf="	<< TMM.NormInf() << 
			    ", |M^T*M|_1="	<< TMM.Norm1()	<< 
				", |M^T*M|_2="	<< TMM.Norm2()	<< endl; 

		s << "Test TM=pseudo-identity : " << endl;
		TM.LoadIdentity();
		s << TM << endl;
		GW_MatrixStatic<3,5,GW_Float> N = M;

		s << "Replace in M a row by [pi,pi/2,pi/3,...] to get matrix N : " << endl;
		GW_VectorStatic<5,GW_Float> r;
		r[0] = GW_PI; r[1] = GW_PI/2; r[2] = GW_PI/3; r[3] = GW_PI/4; r[4] = GW_PI/5; 
		N.SetRow(r, 0);
		s << N << endl;

		s << "Replace in N a column by [pi,pi*2,pi*3,...] : " << endl;
		GW_VectorStatic<3,GW_Float> c;
		c[0] = GW_PI; c[1] = GW_PI*2; c[2] = GW_PI*3;
		N.SetColumn(c, 0);
		s << N << endl;

		s << "Addition test : " << endl;
		s << "M+2.5*M = " << (M+(M*2.5)) << endl;

		s << "Substration test : " << endl;
		s << "N-2.5*N = " << (N-(N*2.5)) << endl;

		s << "Inversion test : " << endl;
		GW_MatrixStatic<8,8,GW_Float> R;
		R.Randomize();
		s << "Matrix R : " << R << endl;
		GW_MatrixStatic<8,8,GW_Float> RI = R.Invert();
		s << "The inverse of R : " << RI << endl;
		GW_Float err = (R*RI - GW_MatrixStatic<8,8,GW_Float>()).Norm2();
		s << "Norm 2 of (R*R^(-1)-Id) : " << err << endl;
		GW_ASSERT(err<GW_EPSILON);
		TestClassFooter("GW_MatrixStatic", s);

		s << "System resolution A*x=b, size 8 : " << endl;
		GW_MatrixStatic<8,8,GW_Float> A;
		A.Randomize();
		GW_VectorStatic<8,GW_Float> x,b;
		b.Randomize();
		A.Solve(x,b);
		err = (A*x-b).Norm();
		cout << "Error = " << err << endl;
		GW_ASSERT( err<GW_EPSILON );

		s << "Test of matrix over complex field : a matrix M :" << endl;
		GW_MatrixStatic< 4,4,GW_Complex<GW_Float> > CM;
		GW_Complex<GW_Float> min;
		GW_Complex<GW_Float> max;
		max.real(1); max.imag(1);
		CM.Randomize( min,max );
		cout << CM << endl;
		cout << "|M|_2=" << CM.Norm2() << ", |M|_1=" << CM.Norm1() << ", |M|_inf=" << CM.NormInf() << endl;
	}

protected:

	/** the matrix datas */
	v_type aData_[r_size][c_size];

};


template<GW_U32 r_size, GW_U32 c_size, class v_type, class traits >
inline
std::ostream& operator<<(std::ostream &s, GW_MatrixStatic<r_size, c_size, v_type,traits>& m)
{
	s << "GW_Matrix" << r_size << "x" << c_size;
	if( traits::GetBasicTypeName()!=NULL )
		s << "<" << traits::GetBasicTypeName() << ">";
	s << " : " << endl;
	for( GW_U32 i=0; i<r_size; ++i )
	{
		cout << "|";
		for( GW_U32 j=0; j<c_size; ++j )
		{
			s << m.GetData(i,j);
			if( j!=c_size-1 )
				s << " ";
		}
		s << "|";
		if( i!=r_size-1 )
			s << endl;
	}
	return s;
}


/* Multiplication operators *******************************************************/
/*------------------------------------------------------------------------------*/
/** 
* Name : GW_MatrixStatic::Multiply
*
*  \param  a left hand matrix.
*  \param  b right hand matrix.
*  \param  r result.
*  \author Gabriel Peyré 2001-11-06
*/ 
/*------------------------------------------------------------------------------*/
template<GW_U32 r_size, GW_U32 interm_size, GW_U32 c_size, class v_type>
inline
void Multiply(const GW_MatrixStatic<r_size,interm_size,v_type>& a, 
					 const GW_MatrixStatic<interm_size,c_size,v_type>& b, 
					 GW_MatrixStatic<r_size,c_size,v_type>& r)
{
	for( GW_U32 i=0; i<r_size; ++i )
	for( GW_U32 j=0; j<c_size; ++j )
	{
		v_type rTemp =0;
		for(GW_U32 k=0; k<interm_size; ++k)
			rTemp += a.GetData(i,k)*b.GetData(k,j);
		r.SetData(i,j, rTemp);
	}
}
/*------------------------------------------------------------------------------*/
/** 
* Name : GW_MatrixStatic::Multiply
*
*  \param  a left hand matrix.
*  \param  b right hand matrix.
*  \param  r result.
*  \author Gabriel Peyré 2001-11-06
*/ 
/*------------------------------------------------------------------------------*/
template<GW_U32 r_size, GW_U32 interm_size, GW_U32 c_size, class v_type>
inline
GW_MatrixStatic<r_size,c_size,v_type> operator*(const GW_MatrixStatic<r_size,interm_size,v_type>& a, 
												const GW_MatrixStatic<interm_size,c_size,v_type>& b)
{
	GW_MatrixStatic<r_size,c_size,v_type> r;
	Multiply( a, b, r );
	return r;
}
/*------------------------------------------------------------------------------*/
/** 
* Name : GW_MatrixStatic::operator *=
*
*  \param  m right hand matrix.
*  \author Gabriel Peyré 2001-11-06
* 
*	These matrix must be square of the same size.
*/ 
/*------------------------------------------------------------------------------*/
template<GW_U32 r_size, class v_type>
inline
void operator *=(const GW_MatrixStatic<r_size,r_size,v_type>& a, 
				 const GW_MatrixStatic<r_size,r_size,v_type>& b)
{
	GW_MatrixStatic<r_size,r_size,v_type> r;
	Multiply( a, b, r );
	a = r;
}


/* Addition operators *************************************************************/
/*------------------------------------------------------------------------------*/
/** 
* Name : GW_MatrixStatic::Add
*
*  \param  a left hand matrix.
*  \param  b right hand matrix.
*  \param  r result.
*  \author Gabriel Peyré 2001-11-06
*/ 
/*------------------------------------------------------------------------------*/
template<GW_U32 r_size,GW_U32 c_size,class v_type>
inline
static void Add(const GW_MatrixStatic<r_size,c_size,v_type>& a, 
				const GW_MatrixStatic<r_size,c_size,v_type>& b, 
				GW_MatrixStatic<r_size,c_size,v_type>& r)
{
	ITERATE(i,j, r.SetData(i,j, a.GetData(i,j)+b.GetData(i,j)); )
}		
/*------------------------------------------------------------------------------*/
/** 
* Name : GW_MatrixStatic::Add
*
*  \param  a left hand matrix.
*  \param  b right hand matrix.
*  \param  r result.
*  \author Gabriel Peyré 2001-11-06
*/ 
/*------------------------------------------------------------------------------*/
template<GW_U32 r_size,GW_U32 c_size,class v_type>
inline
GW_MatrixStatic<r_size,c_size,v_type> operator + (const GW_MatrixStatic<r_size,c_size,v_type> & a,
												  const GW_MatrixStatic<r_size,c_size,v_type> & b)
{
	GW_MatrixStatic<r_size,c_size,v_type> r;
	Add( a, b, r );
	return r;
}
/*------------------------------------------------------------------------------*/
/** 
* Name : GW_MatrixStatic::UMinus
*
*  \author Gabriel Peyré 2001-11-06
*/ 
/*------------------------------------------------------------------------------*/
template<GW_U32 r_size,GW_U32 c_size,class v_type>
inline
void operator += (const GW_MatrixStatic<r_size,c_size,v_type> & a,
				  const GW_MatrixStatic<r_size,c_size,v_type> & b)
{
	Add( a, b, a );
}


/* Substraction operators *************************************************************/
/*------------------------------------------------------------------------------*/
/** 
* Name : GW_MatrixStatic::Minus
*
*  \param  a left hand matrix.
*  \param  b right hand matrix.
*  \param  r result.
*  \author Gabriel Peyré 2001-11-06
*/ 
/*------------------------------------------------------------------------------*/
template<GW_U32 r_size,GW_U32 c_size,class v_type>
inline
static void Minus(	const GW_MatrixStatic<r_size,c_size,v_type>& a, 
					const GW_MatrixStatic<r_size,c_size,v_type>& b, 
						  GW_MatrixStatic<r_size,c_size,v_type>& r)
{
	ITERATE(i,j, r.SetData(i,j, a.GetData(i,j)-b.GetData(i,j)); )
}		
/*------------------------------------------------------------------------------*/
/** 
* Name : GW_MatrixStatic::-
*
*  \param  a left hand matrix.
*  \param  b right hand matrix.
*  \param  r result.
*  \author Gabriel Peyré 2001-11-06
*/ 
/*------------------------------------------------------------------------------*/
template<GW_U32 r_size,GW_U32 c_size,class v_type>
inline
GW_MatrixStatic<r_size,c_size,v_type> operator - (const GW_MatrixStatic<r_size,c_size,v_type> & a,
												  const GW_MatrixStatic<r_size,c_size,v_type> & b)
{
	GW_MatrixStatic<r_size,c_size,v_type> r;
	Minus( a, b, r );
	return r;
}
/*------------------------------------------------------------------------------*/
/** 
* Name : GW_MatrixStatic::-=
*
*  \author Gabriel Peyré 2001-11-06
*/ 
/*------------------------------------------------------------------------------*/
template<GW_U32 r_size,GW_U32 c_size,class v_type>
inline
void operator -= (const GW_MatrixStatic<r_size,c_size,v_type> & a,
				  const GW_MatrixStatic<r_size,c_size,v_type> & b)
{
	Minus( a, b, a );
}

/*------------------------------------------------------------------------------*/
/** 
* Name : GW_MatrixStatic::UMinus
*
*  \param  a left hand matrix.
*  \param  r result.
*  \return opposed of the matrix.
*  \author Gabriel Peyré 2001-11-06
*/ 
/*------------------------------------------------------------------------------*/
template<GW_U32 r_size,GW_U32 c_size,class v_type>
inline
void UMinus(const GW_MatrixStatic<r_size,c_size,v_type>& a, GW_MatrixStatic<r_size,c_size,v_type>& r)
{
	ITERATE(i,j, r.SetData(i,j, -a.GetData(i,j)); )
}

/*------------------------------------------------------------------------------*/
/** 
* Name : GW_MatrixStatic::unary -
*
*  \author Gabriel Peyré 2001-11-06
*/ 
/*------------------------------------------------------------------------------*/
template<GW_U32 r_size,GW_U32 c_size,class v_type>
inline
GW_MatrixStatic<r_size,c_size,v_type> operator - (const GW_MatrixStatic<r_size,c_size,v_type> & a)
{
	GW_MatrixStatic<r_size,c_size,v_type> r;
	UMinus( a, r );
}


#undef ITERATE

} // End namespace GW


#endif // __GW_MatrixStatic_h_

///////////////////////////////////////////////////////////////////////////////
//  Copyright (C) 2000-2001 The Orion3D Rewiew Board                         //
//---------------------------------------------------------------------------//
//  This file is under the Orion3D licence.                                  //
//  Refer to orion3d_licence.txt for more details about the Orion3D Licence. //
//---------------------------------------------------------------------------//
//  Ce fichier est soumis a la Licence Orion3D.                              //
//  Se reporter a orion3d_licence.txt pour plus de details sur cette licence.//
///////////////////////////////////////////////////////////////////////////////
//                               END OF FILE                                 //
///////////////////////////////////////////////////////////////////////////////
