# Supplementary material for: Extracellular matrix stiffness cues junctional remodeling for 3D tissue elongation
Source: Nat Commun. 2019 Jul 26;10:3339. doi: 10.1038/s41467-019-10874-x (PMC6659696; doi:10.1038/s41467-019-10874-x)
Supplement: Supplementary file 8 — Supplementary Software [file 41467_2019_10874_MOESM8_ESM.zip › ImSAnE_follicle_morphometrics/external/fast_marching/gw/gw_maths/GW_Vector3D.h]

/*------------------------------------------------------------------------------*/
/** 
 *  \file  GW_Vector3D.h
 *  \brief Definition of class \c GW_Vector3D
 *  \author Gabriel Peyré 2001-09-10
 */ 
/*------------------------------------------------------------------------------*/

#ifndef __GW_Vector3D_h_
#define __GW_Vector3D_h_

#include "GW_MathsConfig.h"
#include "GW_VectorStatic.h" // here
#include "GW_Vector2D.h"

GW_BEGIN_NAMESPACE

/** Forward definition **/
class GW_Vector3D;
GW_Vector3D operator^( const GW_VectorStatic<3,GW_Float>& v1, const GW_VectorStatic<3,GW_Float>& v2);

/*------------------------------------------------------------------------------*/
/** 
 *  \class  GW_Vector3D
 *  \brief  A 3D vector, with usefull operators and methods.
 *  \author Gabriel Peyré 2001-09-10
 *
 *	This class is used every where ...
 *	A constructor makes the conversion GW_Float[3] -> GW_Vector3D
 *	A lot of operator have been defined to make common maths operations, so use them !
 */ 
/*------------------------------------------------------------------------------*/
class GW_Vector3D:	public GW_VectorStatic<3,GW_Float>
{

public:
		
	GW_Vector3D()							:GW_VectorStatic<3,GW_Float>()	{}	
	GW_Vector3D( const GW_VectorStatic<3,GW_Float>& v )		:GW_VectorStatic<3,GW_Float>(v)	{}
	GW_Vector3D( GW_Float a )				:GW_VectorStatic<3,GW_Float>(a)	{}
	GW_Vector3D( GW_Float a, GW_Float b, GW_Float c )
	{
		aCoords_[0] = a;
		aCoords_[1] = b;
		aCoords_[2] = c;
	}
	GW_Vector3D( GW_Vector2D& v )
	{
		aCoords_[0] = v[0];
		aCoords_[1] = v[1];
		aCoords_[2] = 0;
	}
	/** copy operator */
	void SetCoord( GW_Float a, GW_Float b, GW_Float c )
	{
		aCoords_[0] = a;
		aCoords_[1] = b;
		aCoords_[2] = c;
	}

	GW_Vector2D ToVector2D()
	{
		return GW_Vector2D(aCoords_[0], aCoords_[1]);
	}

	static void TestClass(std::ostream &s = cout)
	{
		TestClassHeader("GW_Vector3D", s);
		GW_Vector3D v1;
		v1.Randomize();
		v1.Normalize();
		GW_ASSERT( GW_ABS(~v1 - 1)<GW_EPSILON );
		GW_ASSERT( ~(v1^v1)<GW_EPSILON );
		GW_Vector3D v2;
		v2.Randomize();
		GW_ASSERT( GW_ABS((v1^v2)*v2)<GW_EPSILON );
		GW_ASSERT( GW_ABS((v1^v2)*v1)<GW_EPSILON );
		GW_Vector3D v3 = v2^v1;
		v3.Normalize();
		v2 = v3^v1;
		v2.Normalize();
		GW_Vector3D v;
		v.Randomize();
		GW_Vector3D w = v1*(v*v1) + v2*(v*v2) + v3*(v*v3);
		GW_ASSERT( ~(v-w) < GW_EPSILON );
		TestClassFooter("GW_Vector3D", s);
	}	
};

/** Cross Product
	@return The cross product between this and \a V
	@param V second vector of the cross product
**/
inline
GW_Vector3D operator^( const GW_VectorStatic<3,GW_Float>& v1, const GW_VectorStatic<3,GW_Float>& v2)
{
	return GW_Vector3D(	v1[1]*v2[2] - v1[2]*v2[1],
						v1[2]*v2[0] - v1[0]*v2[2],
						v1[0]*v2[1] - v1[1]*v2[0]);
}


GW_END_NAMESPACE


#endif // __GW_Vector3D_h_

///////////////////////////////////////////////////////////////////////////////
//  Copyright (c) Gabriel Peyré
///////////////////////////////////////////////////////////////////////////////
//                               END OF FILE                                 //
///////////////////////////////////////////////////////////////////////////////
