# Supplementary material for: Extracellular matrix stiffness cues junctional remodeling for 3D tissue elongation
Source: Nat Commun. 2019 Jul 26;10:3339. doi: 10.1038/s41467-019-10874-x (PMC6659696; doi:10.1038/s41467-019-10874-x)
Supplement: Supplementary file 8 — Supplementary Software [file 41467_2019_10874_MOESM8_ESM.zip › ImSAnE_follicle_morphometrics/external/fast_marching/gw/gw_maths/CVS/Entries]

D/doc////
D/external////
D/test////
D/tnt////
/GW_Complex.h/1.1/Sun Jun 15 00:39:30 2003//
/GW_Matrix4x4.h/1.1/Mon Jun 09 23:26:43 2003//
/GW_MatrixNxP.h/1.2/Sat Jan 24 19:52:29 2004//
/GW_MatrixStatic.h/1.2/Sun Jun 15 00:39:30 2003//
/GW_Quaternion.h/1.1/Mon Jun 09 23:26:43 2003//
/GW_Vector2D.h/1.2/Mon Jun 09 23:26:43 2003//
/GW_Vector4D.h/1.1/Mon Jun 09 23:26:43 2003//
/GW_VectorStatic.h/1.1/Mon Jun 09 23:26:43 2003//
/GW_Maths.h/1.4/Thu Jan 22 23:35:07 2004//
/GW_MathsConfig.h/1.5/Thu Jan 22 23:45:36 2004//
/GW_Matrix2x2.h/1.2/Wed Feb 04 14:18:48 2004//
/GW_Matrix3x3.h/1.3/Wed Feb 04 14:18:48 2004//
/GW_SparseMatrix.h/1.4/Wed Feb 04 13:10:30 2004//
/GW_Vector3D.h/1.3/Wed Feb 04 14:21:28 2004//
/GW_VectorND.h/1.3/Thu Jan 22 23:35:07 2004//
