# Supplementary material for: Extracellular matrix stiffness cues junctional remodeling for 3D tissue elongation
Source: Nat Commun. 2019 Jul 26;10:3339. doi: 10.1038/s41467-019-10874-x (PMC6659696; doi:10.1038/s41467-019-10874-x)
Supplement: Supplementary file 8 — Supplementary Software [file 41467_2019_10874_MOESM8_ESM.zip › ImSAnE_follicle_morphometrics/external/fast_marching/gw/gw_maths/GW_Vector2D.h]

/*------------------------------------------------------------------------------*/
/** 
 *  \file  GW_Vector2D.h
 *  \brief Definition of class \c GW_Vector2D
 *  \author Gabriel Peyré 2001-09-10
 */ 
/*------------------------------------------------------------------------------*/

#ifndef __GW_Vector2D_h_
#define __GW_Vector2D_h_

#include "GW_MathsConfig.h"
#include "GW_VectorStatic.h"

GW_BEGIN_NAMESPACE

/*------------------------------------------------------------------------------*/
/** 
 *  \class  GW_Vector2D
 *  e\brief  A 3D vector, with usefull operators and methods.
 *  \author Gabriel Peyré 2001-09-10
 *
 *	Just a planar vector.
 */ 
/*------------------------------------------------------------------------------*/

class GW_Vector2D:	public GW_VectorStatic<2,GW_Float>
{

public:

	GW_Vector2D()											:GW_VectorStatic<2,GW_Float>()	{}	
	GW_Vector2D( const GW_VectorStatic<2,GW_Float>& v )		:GW_VectorStatic<2,GW_Float>(v)	{}
	GW_Vector2D( GW_Float a )								:GW_VectorStatic<2,GW_Float>(a)	{}
	GW_Vector2D( GW_Float a, GW_Float b )
	{
		aCoords_[0] = a;
		aCoords_[1] = b;
	}
	void SetCoord( GW_Float a, GW_Float b )
	{
		aCoords_[0] = a;
		aCoords_[1] = b;
	}

    /*------------------------------------------------------------------------------*/
	// Name : GW_Vector2D::Rotate
	/**
	*  \param  a [GW_Float] Angle
	*  \return [GW_Vector2D] Rotated vector.
	*  \author Gabriel Peyré
	*  \date   5-26-2003
	* 
	*  Return a rotated vector.
	*/
	/*------------------------------------------------------------------------------*/
	GW_Vector2D Rotate( GW_Float a )
	{
		return GW_VectorStatic<2,GW_Float>::Rotate(a, 0,1 );
	}

	static void TestClass(std::ostream &s = cout)
	{
		TestClassHeader("GW_Vector2D", s);
		s << "Test for rotation of vector 2D" << endl;
		GW_Vector2D v;
		v.Randomize();
		s << "Vector v : " << v << endl;
		GW_Vector2D w = v.Rotate(GW_HALFPI);
		s << "v rotated of pi/2 : " << w << endl;
		GW_Float dot = w*v;
		GW_ASSERT( GW_ABS(dot)<1e-6 );
		TestClassFooter("GW_Vector2D", s);
	}	

};


GW_END_NAMESPACE


#endif // __GW_Vector2D_h_

///////////////////////////////////////////////////////////////////////////////
//  Copyright (c) Gabriel Peyré
///////////////////////////////////////////////////////////////////////////////
//                               END OF FILE                                 //
///////////////////////////////////////////////////////////////////////////////
