# Supplementary material for: Extracellular matrix stiffness cues junctional remodeling for 3D tissue elongation
Source: Nat Commun. 2019 Jul 26;10:3339. doi: 10.1038/s41467-019-10874-x (PMC6659696; doi:10.1038/s41467-019-10874-x)
Supplement: Supplementary file 8 — Supplementary Software [file 41467_2019_10874_MOESM8_ESM.zip › ImSAnE_follicle_morphometrics/external/fast_marching/gw/gw_maths/GW_Quaternion.h]

/*----------------------------------------------------------------------------*/
/*                         GW_Quaternion.h                                    */
/*----------------------------------------------------------------------------*/
/* a quaternion                                                               */
/*----------------------------------------------------------------------------*/


/** \file 
	This file contains the defintion of a quaternion, wich can be used to 
	represent a rotation, and is mainly used for animation purposes.
	\author Gabriel.
**/

#ifndef _GW_QUATERNION_H_
#define _GW_QUATERNION_H_

#include "GW_MathsConfig.h"
#include "GW_Maths.h"
#include "GW_Matrix3x3.h"

namespace GW
{
	
class GW_Matrix3x3;

/*--------------------------------------------------------------------*/
/*                       class GW_Quaternion                          */
/*--------------------------------------------------------------------*/
/* a quaternion                                                       */
/*--------------------------------------------------------------------*/

/*! \ingroup group_primitive
 *  \brief class GW_Quaternion in group group primitive
 */

/// A quatenion has 4 components, and represent rotation matrix.
/** 
	The quaternion algebra is known to be the only real algebra (with division)
	of finite dimension after the complex plane. 
	This result is due to Frobenius
	\author Gabriel
*/

class GW_Quaternion
{

public:

    GW_Quaternion::GW_Quaternion()
	{
		x=y=z=0;
		w=1;
	}

	GW_Quaternion::GW_Quaternion(const GW_Float _w, const GW_Float _x, 
								const GW_Float _y, const GW_Float _z)
	{
		x=_x;
		y=_y;
		z=_z;
		w=_w;
	}

	GW_Quaternion::GW_Quaternion(const GW_Float _w, const GW_Float axe[3])
	{
		x=axe[X];
		y=axe[Y];
		z=axe[Z];
		w=_w;
	}


	/*------------------------------------------------------------------------------*/
	/** 
	* Name : GW_Quaternion constructor
	*
	*  \param  axe the axe of the quaternion
	*  \author Gabriel Peyré 2001-09-10
	*/ 
	/*------------------------------------------------------------------------------*/
	GW_Quaternion::GW_Quaternion(GW_Vector3D& axe)
	{
		x = axe[X];
		y = axe[Y];
		z = axe[Z];
		w = 0;
	}


	/*------------------------------------------------------------------------------*/
	/** 
	* Name : GW_Quaternion constructor
	*
	*  \param  mat Rotation matrix
	*  \author Antoine Bouthors 2002-09-03
	*
	*/ 
	/*------------------------------------------------------------------------------*/
	GW_Quaternion::GW_Quaternion(GW_Matrix3x3& mat)
	{
		BuildFromMatrix( mat );
	}

    /*------------------------------------------------------------------------------*/
	/** 
	* Name : GW_Quaternion::GetX
	*
	*  \return the X coord.
	*  \author Gabriel Peyré 2001-11-28
	*/ 
	/*------------------------------------------------------------------------------*/
	GW_Float GW_Quaternion::GetX() const
	{
		return x;
	}
	/*------------------------------------------------------------------------------*/
	/** 
	* Name : GW_Quaternion::GetY
	*
	*  \return the Y coord.
	*  \author Gabriel Peyré 2001-11-28
	*/ 
	/*------------------------------------------------------------------------------*/
	GW_Float GW_Quaternion::GetY() const
	{
		return y;
	}
	/*------------------------------------------------------------------------------*/
	/** 
	* Name : GW_Quaternion::GetZ
	*
	*  \return the Z coord.
	*  \author Gabriel Peyré 2001-11-28
	*/ 
	/*------------------------------------------------------------------------------*/
	GW_Float GW_Quaternion::GetZ() const
	{
		return z;
	}	
	/*------------------------------------------------------------------------------*/
	/** 
	* Name : GW_Quaternion::GetW
	*
	*  \return the W coord.
	*  \author Gabriel Peyré 2001-11-28
	*/ 
	/*------------------------------------------------------------------------------*/
	GW_Float GW_Quaternion::GetW() const
	{
		return w;
	}
	/*------------------------------------------------------------------------------*/
	/** 
	* Name : GW_Quaternion::SetW
	*
	*  \return the W coord.
	*  \author Gabriel Peyré 2001-11-28
	*/ 
	/*------------------------------------------------------------------------------*/
	void GW_Quaternion::SetW(GW_Float rVal)
	{
		w = rVal;
	}
	/*------------------------------------------------------------------------------*/
	/** 
	* Name : GW_Quaternion::SetX
	*
	*  \return the X coord.
	*  \author Gabriel Peyré 2001-11-28
	*/ 
	/*------------------------------------------------------------------------------*/
	void GW_Quaternion::SetX(GW_Float rVal)
	{
		x = rVal;
	}
	/*------------------------------------------------------------------------------*/
	/** 
	* Name : GW_Quaternion::SetY
	*
	*  \return the Y coord.
	*  \author Gabriel Peyré 2001-11-28
	*/ 
	/*------------------------------------------------------------------------------*/
	void GW_Quaternion::SetY(GW_Float rVal)
	{
		y = rVal;
	}
	/*------------------------------------------------------------------------------*/
	/** 
	* Name : GW_Quaternion::SetZ
	*
	*  \return the Z coord.
	*  \author Gabriel Peyré 2001-11-28
	*/ 
	/*------------------------------------------------------------------------------*/
	void GW_Quaternion::SetZ(GW_Float rVal)
	{
		z = rVal;
	}
	/*------------------------------------------------------------------------------*/
	/** 
	* Name : GW_Quaternion::SetIdentity
	*
	*  \return this
	*  \author Antoine Bouthors 2002-09-01
	*
	* Set the quaternion to the identity (x=y=z=0;w=1;)
	*/ 
	/*------------------------------------------------------------------------------*/
	GW_Quaternion& GW_Quaternion::SetIdentity()
	{
		x=y=z=0;
		w=1;
		return( *this );
	}

	
	/** Quats multiplication. */ 
	GW_Quaternion GW_Quaternion::operator*(const GW_Quaternion& b) const
	{
		return GW_Quaternion(w*b.w - (x*b.x + y*b.y + z*b.z),
						w*b.x + b.w*x + y*b.z - z*b.y,
						w*b.y + b.w*y + z*b.x - x*b.z,
						w*b.z + b.w*z + x*b.y - y*b.x);
	}
	/** Auto multiplication */
	GW_Quaternion& GW_Quaternion::operator*=(const GW_Quaternion& q)
	{
		GW_Float _w = w*q.w - (x*q.x + y*q.y + z*q.z);
		GW_Float _x = w*q.x + q.w*x + y*q.z - z*q.y;
		GW_Float _y = w*q.y + q.w*y + z*q.x - x*q.z;
		z = w*q.z + q.w*z + x*q.y - y*q.x;
		w = _w;
		x = _x;
		y = _y;
		return *this;
	}
	/** Divide */
	GW_Quaternion GW_Quaternion::operator/(const GW_Quaternion& q)
	{
		GW_Quaternion qinv = q.Invert();
		qinv = (*this)*q;
		return q;
	}
	/** Scaling */
	GW_Quaternion GW_Quaternion::operator*(GW_Float m) const
	{
		return GW_Quaternion(m*w, m*x, m*y, m*z);
	}
	/** Auto scaling */
	GW_Quaternion& GW_Quaternion::operator*=(GW_Float f)
	{
		z *= f;
		w *= f;
		x *= f;
		y *= f;
		return *this;
	}
	/** Invert-Scaling */
	GW_Quaternion GW_Quaternion::operator/(GW_Float m) const
	{
		if( m==0 )
			return GW_Quaternion();
		else
			return GW_Quaternion(w/m, x/m, y/m, z/m);
	}
	/** Auto invert-scaling */
	GW_Quaternion& GW_Quaternion::operator/=(GW_Float f)
	{
		if( f!=0 )
		{
			f = 1/f;
			z *= f;
			w *= f;
			x *= f;
			y *= f;
		}
		return *this;
	}
	/** Auto-addition */
	GW_Quaternion& GW_Quaternion::operator+=(GW_Quaternion &q)
	{
		w+=q.w;
		x+=q.x;
		y+=q.y;
		z+=q.z;
		return *this;
	}
	/** Auto-substraction. */
	GW_Quaternion& GW_Quaternion::operator-=(GW_Quaternion &q)
	{
		w-=q.w;
		x-=q.x;
		y-=q.y;
		z-=q.z;
		return *this;
	}
	/** Addition of quats */
	GW_Quaternion GW_Quaternion::operator+(GW_Quaternion &q) const
	{
		return GW_Quaternion(w+q.w, x+q.x, y+q.y, z+q.z);
	}
	/** Substraction. */
	GW_Quaternion GW_Quaternion::operator-(GW_Quaternion &q) const
	{
		return GW_Quaternion(w-q.w, x-q.x, y-q.y, z-q.z);
	}
	/** Unary minus. */
	GW_Quaternion GW_Quaternion::operator-() const
	{
		return GW_Quaternion(-w, -x, -y, -z);
	}
	/** Conjugaison. */
	GW_Quaternion GW_Quaternion::Conjugate() const
	{
		return GW_Quaternion(w, -x, -y, -z);
	}
	/** Auto conjugaison. */
	void GW_Quaternion::AutoConjugate()
	{
		x=-x;
		y=-y;
		z=-z;
	}
	/** Inversion */
	GW_Quaternion Invert() const
	{
		return this->Conjugate()/this->SquareNorm();
	}
	/** auto inversion */
	void AutoInvert()
	{
		this->AutoConjugate();
		(*this) /= this->SquareNorm();
	}
	/** Build a unit length quat. */
	void GW_Quaternion::AutoNormalize()
	{
		GW_Float norm = this->Norm();
		if (norm == 0.0)
		{
			w = 1.0; 
			x = y = z = 0.0;
		}
		else
		{
			GW_Float recip = 1/norm;

			w *= recip;
			x *= recip;
			y *= recip;
			z *= recip;
		}
	}
	/** Build a unit length quat. */
	GW_Quaternion GW_Quaternion::Normalize() const
	{
		GW_Float norme = this->Norm();
		if (norme == 0.0)
		{
			return GW_Quaternion();
		}
		else
		{
			GW_Float recip = 1/norme;
			return GW_Quaternion(w*recip, x*recip, y*recip, z*recip); 
		}
	}
	/** Return a normalized quaternion. */
	GW_Quaternion operator !() const
	{
		return this->Normalize();
	}
	/** The norm. */
	GW_Float GW_Quaternion::Norm() const
	{
		return ::sqrt( this->SquareNorm() );
	}
	/** get the norm */
	GW_Float GW_Quaternion::operator ~()
	{
		return this->Norm();
	}
	/** Square norm. */
	GW_Float GW_Quaternion::SquareNorm() const
	{
		return w*w + x*x + y*y + z*z;
	}


    /** Build from axis and angle */
	void GW_Quaternion::BuildFromAxis(const GW_Float angle, GW_Float _x, GW_Float _y, GW_Float _z)
	{
		GW_Float omega, s, c;
	    
		s = _x*_x + _y*_y + _z*_z;
	  
		if (fabs(s) > GW_EPSILON)
		{
			c=1/s;
		  
			_x*=c;
			_y*=c;
			_z*=c;

			omega=-0.5f*angle;
			s=(GW_Float)sin(omega);

			x=s*_x;
			y=s*_y;
			z=s*_z;
			w=(GW_Float)cos(omega);
		}
		else
		{
			x=y=0.0f;
			z=0.0f;
			w=1.0f;
		}
		this->AutoNormalize();
	}


	/*------------------------------------------------------------------------------*/
	/** 
	* Name : GW_Quaternion::ToAxisAndAngle
	*
	*  \param  axis output the axis of the rotation.
	*  \param  angle output the angle of the rotation (\b IN \b RADIAN).
	*  \author Gabriel Peyré 2001-11-06
	*
	*	A quaternion can be converted back to a rotation axis and angle
	*	using the following algorithm :
	*
	*	\code
	*	If the axis of rotation is         (ax, ay, az)
	*	and the angle is                   theta (radians)
	*	then the                           angle= 2 * acos(w)
	*
	*	ax= x / scale
	*	ay= y / scale
	*  az= z / scale
	*  
	*	where scale = x^2 + y^2 + z^2
	*	\endcode
	*/ 
	/*------------------------------------------------------------------------------*/
	void GW_Quaternion::ToAxisAndAngle(GW_Vector3D& axis, GW_Float& angle) const
	{
		GW_Float rAngle = 2*((GW_Float) acos( w ));
		GW_Float rScale = x*x + y*y + z*z;

		if( GW_ABS(rScale)<GW_EPSILON )
			return;

		rScale = 1/rScale;

		axis.SetData(0, x*rScale );
		axis.SetData(1, y*rScale );
		axis.SetData(2, z*rScale );
	}
	/*------------------------------------------------------------------------------*/
	/** 
	* Name : GW_Quaternion constructor
	*
	*  \author Gabriel Peyré 2001-11-06
	*
	*	Create a matrix representing the same rotation.
	*
	*	Then the quaternion can then be converted into a 4x4 rotation
	*	matrix using the following expression:
	*
	*	\code   
	*		|       2     2                                |
	*		| 1 - 2Y  - 2Z    2XY - 2ZW      2XZ + 2YW     |
	*		|                                              |
	*		|                       2     2                |
	*	M = | 2XY + 2ZW       1 - 2X  - 2Z   2YZ - 2XW     |
	*		|                                              |
	*		|                                      2     2 |
	*		| 2XZ - 2YW       2YZ + 2XW      1 - 2X  - 2Y  |
	*		|                                              |
	*	\endcode	 
	*/ 
	/*------------------------------------------------------------------------------*/
	GW_Matrix3x3 GW_Quaternion::ToMatrix() const
	{
		return GW_Matrix3x3(1.0f - 2*y*y - 2*z*z, 2*x*y + 2*w*z, 2*x*z - 2*w*y, 
						2*x*y - 2*w*z, 1.0f - 2*x*x - 2*z*z, 2*y*z + 2*w*x,
						2*x*z + 2*w*y, 2*y*z - 2*w*x, 1.0f - 2*x*x - 2*y*y);
	}
	/*------------------------------------------------------------------------------*/
	/** 
	* Name : GW_Quaternion::BuildFromMatrix
	*
	*  \param  m rotation matrix.
	*  \author Gabriel Peyré 2001-11-06
	*
	*	Build the quaternion to reflect the rotation matrix.
	*/ 
	/*------------------------------------------------------------------------------*/
	void GW_Quaternion::BuildFromMatrix( const GW_Matrix3x3& m )
	{
		/** \todo find this f&%$* formula */
		const GW_Float* M = m.GetData();
		
		// Compute the Trace of the matrix
		GW_Float T = 1 + M[0] + M[4] + M[8];
		GW_Float S;
		if( T > 0 )
		{
			S = 0.5f / ::sqrt( T );
			x = .25f / S;
			y = ( M[7] - M[5] ) * S;
			z = ( M[2] - M[6] ) * S;
			w = ( M[3] - M[1] ) * S;
		}
		else
		{
			// find the column of the matrix which has the greatest value
			GW_U32 i = 2;
			if( M[0] > M[4] && M[0] > M[8] ) i = 0;
			if( M[4] > M[0] && M[4] > M[8] ) i = 1;

			switch( i )
			{
				case 0:
					S = ::sqrt( 1.f + M[0] - M[4] - M[8] ) * 2;
					y = .5f / S;
					z = ( M[1] + M[3] ) / S;
					w = ( M[2] + M[6] ) / S;
					x = ( M[5] + M[7] ) / S;
				break;

				case 1:
					S = ::sqrt( 1.f - M[0] + M[4] - M[8] ) * 2;
					z = .5f / S;
					y = ( M[1] + M[3] ) / S;
					x = ( M[2] + M[6] ) / S;
					w = ( M[5] + M[7] ) / S;
				break;

				case 2:
					S = ::sqrt( 1.f - M[0] - M[4] + M[8] ) * 2;
					w = .5f / S;
					x = ( M[1] + M[3] ) / S;
					y = ( M[2] + M[6] ) / S;
					z = ( M[5] + M[7] ) / S;
				break;
			}
		}
	}

	/** Spherical interpolation. */
	GW_Quaternion GW_Quaternion::Slerp(GW_Quaternion& b, GW_Float t)
	{
		GW_Float omega, cosom, sinom, sclp, sclq;

		cosom = x*b.x + y*b.y + z*b.z + w*b.w;

		if ((1.0f+cosom) > GW_EPSILON)
		{
			if ((1.0f-cosom) > GW_EPSILON)
			{
				omega = (GW_Float) acos(cosom);
				sinom = (GW_Float) sin(omega);
				sclp = (GW_Float) sin((1.0f-t)*omega) / sinom;
				sclq = (GW_Float) sin(t*omega) / sinom;
			}
			else
			{
				sclp = 1.0f - t;
				sclq = t;
			}

			x = sclp*x + sclq*b.x;
			y = sclp*y + sclq*b.y;
			z = sclp*z + sclq*b.z;
			w = sclp*w + sclq*b.w;
		}
		else
		{
			x =-y;
			y = x;
			z =-w;
			w = z;

			sclp = (GW_Float) sin((1.0f-t) * GW_PI * 0.5);
			sclq = (GW_Float) sin(t * GW_PI * 0.5);

			x = sclp*x + sclq*b.x;
			y = sclp*y + sclq*b.y;
			z = sclp*z + sclq*b.z;
		}
		return *this;
	}

	/** Linear interpolation. */
	GW_Quaternion GW_Quaternion::Lerp(GW_Quaternion& to, GW_Float t)
	{
		return GW_Quaternion(w*(1-t) + to.w*t,x*(1-t) + to.x*t, y*(1-t) + to.y*t, 
							z*(1-t) + to.z*t).Normalize();
	}

	/** Compute the exponential. */
	GW_Quaternion& GW_Quaternion::Exp()
	{
		GW_Float mul;
		GW_Float length = x*x + y*y + z*z;

		if (length > GW_EPSILON)  
			mul = (GW_Float) sin(length)/length;
		else 
			mul = 1.0;

		w = (GW_Float) cos(length);

		x *= mul;
		y *= mul;
		z *= mul; 

		return *this;
	}

	/** Compute the logarithm. */
	GW_Quaternion& GW_Quaternion::Log()
	{
		GW_Float length = x*x+y*y+z*z;
		length = (GW_Float) atan(length/w);

		w = 0.0;

		x *= length;
		y *= length;
		z *= length;

		return *this;
	}

	static void TestClass(std::ostream &s = cout)
	{
		TestClassHeader("GW_Quaternion", s);

		TestClassFooter("GW_Quaternion", s);
	}


	
protected:
		
	/** the fourth component of the quaterion */
	GW_Float w, x, y, z;

};

inline
std::ostream& operator<<(std::ostream &s, GW_Quaternion& m)
{
	s << "GW_Quaternion : {w=" << m.GetW() << ",x=" << m.GetX() << ",y=" << m.GetY() << ",z=" << m.GetZ() << "}";
	return s;
}


} // namespace GW

#endif /* #ifndef _GW_QUATERNION_H_ */

///////////////////////////////////////////////////////////////////////////////
//  Copyright (C) 2000-2001 The Orion3D Rewiew Board                         // 
//---------------------------------------------------------------------------//
//	This file is under the Orion3D licence.                                  //
//  Refer to orion3d_licence.txt for more details about the Orion3D Licence. //
//---------------------------------------------------------------------------//
//  Ce fichier est soumis a la Licence Orion3D.                              //
//  Se reporter a orion3d_licence.txt pour plus de details sur cette licence.//
///////////////////////////////////////////////////////////////////////////////
//								END OF FILE								     //
///////////////////////////////////////////////////////////////////////////////
