# Supplementary material for: Extracellular matrix stiffness cues junctional remodeling for 3D tissue elongation
Source: Nat Commun. 2019 Jul 26;10:3339. doi: 10.1038/s41467-019-10874-x (PMC6659696; doi:10.1038/s41467-019-10874-x)
Supplement: Supplementary file 8 — Supplementary Software [file 41467_2019_10874_MOESM8_ESM.zip › ImSAnE_follicle_morphometrics/external/fast_marching/gw/gw_maths/GW_MatrixNxP.h]

/*------------------------------------------------------------------------------*/
/** 
 *  \file   GW_MatrixNxP.h
 *  \brief  Definition of class \c GW_MatrixNxP
 *  \author Gabriel Peyré
 *  \date   5-31-2003
 */ 
/*------------------------------------------------------------------------------*/
#error matrixnp
#ifndef _GW_MATRIXNXP_H_
#define _GW_MATRIXNXP_H_

#include "GW_MathsConfig.h"
#include "GW_VectorND.h"
#include "GW_MatrixStatic.h"


#include "tnt/tnt.h"
#include "tnt/jama_eig.h"
#include "tnt/jama_qr.h"
#include "tnt/jama_cholesky.h"
#include "tnt/jama_svd.h"
#include "tnt/jama_lu.h"


namespace GW {

typedef TNT::Array2D<GW_Float> GW_TNTArray2D;

/*------------------------------------------------------------------------------*/
/** 
 *  \class  GW_MatrixNxP
 *  \brief  A matrix of arbitrary size.
 *  \author Gabriel Peyré
 *  \date   5-31-2003
 *
 *  Use \b TNT library.
 */ 
/*------------------------------------------------------------------------------*/

class GW_MatrixNxP:		public GW_TNTArray2D 
{

public:

	GW_MatrixNxP()										:GW_TNTArray2D(){}
	GW_MatrixNxP(GW_U32 m, GW_U32 n)						:GW_TNTArray2D((int) m,(int) n){}
	GW_MatrixNxP(GW_U32 m, GW_U32 n,  GW_Float *a)			:GW_TNTArray2D((int) m,(int) n,a){}
	GW_MatrixNxP(GW_U32 m, GW_U32 n, const GW_Float &a)	:GW_TNTArray2D((int) m,(int) n,a){}
	GW_MatrixNxP(const GW_MatrixNxP &A)					:GW_TNTArray2D(A){}

	void Reset( GW_U32 i, GW_U32 j )
	{
		((GW_TNTArray2D&) (*this)) = GW_TNTArray2D((int) i, (int) j);
	}

	GW_U32 GetNbrRows() const	{ return this->dim1(); }
	GW_U32 GetNbrCols() const	{ return this->dim2(); }

	/*------------------------------------------------------------------------------*/
	/** 
	* Name : GW_MatrixNxP::GetData
	*
	*  \param  i row number
	*  \param  j col number
	*  \return value of the (i,j) data.
	*  \author Gabriel Peyré 2001-09-19
	*/ 
	/*------------------------------------------------------------------------------*/
	GW_Float GW_MatrixNxP::GetData(GW_U32 i, GW_U32 j) const
	{
		GW_ASSERT( i<this->GetNbrRows() && j<this->GetNbrCols() );
		return (*this)[i][j];
	}
	/*------------------------------------------------------------------------------*/
	/** 
	* Name : GW_MatrixNxP::SetData
	*
	*  \param  i row number
	*  \param  j col number
	*  \param  rVal value
	*  \author Gabriel Peyré 2001-09-19
	*/ 
	/*------------------------------------------------------------------------------*/
	void GW_MatrixNxP::SetData(GW_U32 i, GW_U32 j, GW_Float rVal)
	{
		GW_ASSERT( i<this->GetNbrRows() && j<this->GetNbrCols() );
		(*this)[i][j] = rVal;
	}


	/*------------------------------------------------------------------------------*/
	/** 
	* Name : GW_MatrixNxP::operator *
	*
	*  \param  m right hand side
	*  \return multiplication this*m
	*  \author Gabriel Peyré 2001-09-19
	*/ 
	/*------------------------------------------------------------------------------*/
	GW_MatrixNxP GW_MatrixNxP::operator*(const GW_MatrixNxP& m)
	{
		GW_ASSERT( this->GetNbrCols() == m.GetNbrRows() );
		GW_MatrixNxP Res( this->GetNbrRows(), m.GetNbrCols() );
		GW_MatrixNxP::Multiply( *this, m, Res );
		return Res;
	}
	/*------------------------------------------------------------------------------*/
	/** 
	* Name : GW_MatrixNxP::Multiply
	*
	*  \param  a right side
	*  \param  b left side
	*  \param  r result
	*  \author Gabriel Peyré 2001-09-19
	*/ 
	/*------------------------------------------------------------------------------*/
	static void GW_MatrixNxP::Multiply(const GW_MatrixNxP& a, const GW_MatrixNxP& b, GW_MatrixNxP& r)
	{
		GW_ASSERT( a.GetNbrCols() == b.GetNbrRows() );
		GW_ASSERT( r.GetNbrRows() == a.GetNbrRows() );
		GW_ASSERT( r.GetNbrCols() == b.GetNbrCols() );

		GW_Float rVal;

		for( GW_U32 i=0; i<r.GetNbrRows(); ++i )
			for( GW_U32 j=0; j<r.GetNbrCols(); ++j )
			{
				rVal = 0;
				for( GW_U32 k=0; k<a.GetNbrCols(); ++k )
					rVal += a.GetData(i,k) * b.GetData(k,j);
				r.SetData( i,j, rVal );
			}
	}
	/*------------------------------------------------------------------------------*/
	/** 
	* Name : GW_MatrixNxP::*=
	*
	*  \param  m right side
	*  \author Gabriel Peyré 2001-09-19
	*/ 
	/*------------------------------------------------------------------------------*/
	void  GW_MatrixNxP::operator*=(const GW_MatrixNxP & m)
	{
		GW_MatrixNxP Tmp( this->GetNbrRows(), this->GetNbrCols() );
		GW_MatrixNxP::Multiply( *this, m, Tmp );
		(*this) = Tmp;
	}

	/*------------------------------------------------------------------------------*/
	// Name : GW_MatrixNxP::GW_MatrixNxP operator*
	/**
	*  \param  s [GW_Float] scalar.
	*  \author Gabriel Peyré
	*  \date   6-1-2003
	* 
	*  Matrix times scalar operator.
	*/
	/*------------------------------------------------------------------------------*/
	GW_MatrixNxP GW_MatrixNxP::operator*(GW_Float s)
	{
		GW_MatrixNxP m( this->GetNbrRows(), this->GetNbrCols() );
		GW_MatrixNxP::Multiply(*this, s, m);
		return m;
	}
	/*------------------------------------------------------------------------------*/
	// Name : GW_MatrixNxP::Multiply
	/**
	*  \param  a [GW_MatrixNxP&] The matrix.
	*  \param  s [GW_Float] The scalar.
	*  \param  r [GW_MatrixNxP&] The result.
	*  \author Gabriel Peyré
	*  \date   6-1-2003
	* 
	*  Matrix times scalar.
	*/
	/*------------------------------------------------------------------------------*/
	static void GW_MatrixNxP::Multiply(const GW_MatrixNxP& a, const GW_Float s, GW_MatrixNxP& r)
	{
		GW_ASSERT( a.GetNbrCols()==r.GetNbrCols() &&  r.GetNbrRows()==r.GetNbrRows() );

		for( GW_U32 i=0; i<a.GetNbrRows(); ++i )
		for( GW_U32 j=0; j<a.GetNbrCols(); ++j )
			r.SetData(i,j, a.GetData(i,j)*s );
	}
	/*------------------------------------------------------------------------------*/
	// Name : GW_MatrixNxP:: 
	/**
	*  \param  s [GW_Float] scalar.
	*  \return [void operator *] DESCRIPTION
	*  \author Gabriel Peyré
	*  \date   6-1-2003
	* 
	*  Auto multiply.
	*/
	/*------------------------------------------------------------------------------*/
	void GW_MatrixNxP::operator *= (GW_Float s)
	{
		GW_MatrixNxP::Multiply(*this, s, *this);
	}


	/*------------------------------------------------------------------------------*/
	// Name : GW_MatrixNxP::GW_MatrixNxP operator/
	/**
	*  \param  s [GW_Float] scalar.
	*  \author Gabriel Peyré
	*  \date   6-1-2003
	* 
	*  Matrix divided by scalar operator.
	*/
	/*------------------------------------------------------------------------------*/
	GW_MatrixNxP GW_MatrixNxP::operator/(GW_Float s)
	{
		GW_MatrixNxP m( this->GetNbrRows(), this->GetNbrCols() );
		GW_MatrixNxP::Divide(*this, s, m);
		return m;
	}
	/*------------------------------------------------------------------------------*/
	// Name : GW_MatrixNxP::Divide
	/**
	*  \param  a [GW_MatrixNxP&] The matrix.
	*  \param  s [GW_Float] The scalar.
	*  \param  r [GW_MatrixNxP&] The result.
	*  \author Gabriel Peyré
	*  \date   6-1-2003
	* 
	*  Matrix divided by scalar.
	*/
	/*------------------------------------------------------------------------------*/
	static void GW_MatrixNxP::Divide(const GW_MatrixNxP& a, const GW_Float s, GW_MatrixNxP& r)
	{
		if( s==0 )
			return;
		GW_ASSERT( a.GetNbrCols()==r.GetNbrCols() &&  r.GetNbrRows()==r.GetNbrRows() );

		for( GW_U32 i=0; i<a.GetNbrRows(); ++i )
		for( GW_U32 j=0; j<a.GetNbrCols(); ++j )
			r.SetData(i,j, a.GetData(i,j)/s );
	}
	/*------------------------------------------------------------------------------*/
	// Name : GW_MatrixNxP::/=
	/**
	*  \param  s [GW_Float] scalar.
	*  \return [void operator *] DESCRIPTION
	*  \author Gabriel Peyré
	*  \date   6-1-2003
	* 
	*  Auto divide.
	*/
	/*------------------------------------------------------------------------------*/
	void GW_MatrixNxP::operator /= (GW_Float s)
	{
		GW_MatrixNxP::Divide(*this, s, *this);
	}

	/*------------------------------------------------------------------------------*/
	/** 
	* Name : GW_MatrixNxP::operator
	*
	*  \param  v right hand statement.
	*  \return the vector multiplied by the matrix.
	*  \author Gabriel Peyré 2001-09-30
	*/ 
	/*------------------------------------------------------------------------------*/
	GW_VectorND GW_MatrixNxP::operator*(const GW_VectorND& v)
	{
		GW_VectorND Res( this->GetNbrRows() );
		GW_MatrixNxP::Multiply( *this, v, Res );
		return Res;
	}
	/*------------------------------------------------------------------------------*/
	/** 
	* Name : GW_MatrixNxP::Multiply
	*
	*  \param  a left hand statement.
	*  \param  v Right hand statement.
	*  \param  r Result.
	*  \author Gabriel Peyré 2001-09-30
	*
	*	Multiply the vector by the matrix.
	*/ 
	/*------------------------------------------------------------------------------*/
	static void GW_MatrixNxP::Multiply(const GW_MatrixNxP& a, const GW_VectorND& v, GW_VectorND& r)
	{
		GW_ASSERT( a.GetNbrRows() == r.GetDim() );
		GW_ASSERT( a.GetNbrCols() == v.GetDim() );

		GW_Float rVal;

		for( GW_U32 i=0; i<r.GetDim(); ++i )
		{
			rVal = 0;
			for( GW_U32 j=0; j<v.GetDim(); ++j )
				rVal += a.GetData(i,j) * v.GetData(j);

			r.SetData( i, rVal );
		}
	}


	/*------------------------------------------------------------------------------*/
	/** 
	* Name : GW_MatrixNxP::Transpose
	*
	*  \return Transposed matrix.
	*  \author Gabriel Peyré 2001-09-19
	*/ 
	/*------------------------------------------------------------------------------*/
	GW_MatrixNxP GW_MatrixNxP::Transpose()
	{
		GW_MatrixNxP Res( this->GetNbrCols(), this->GetNbrRows() );
		GW_MatrixNxP::Transpose( *this, Res );

		return Res;
	}
	/*------------------------------------------------------------------------------*/
	/** 
	* Name : GW_MatrixNxP::Transpose
	*
	*  \param  a Right side
	*  \param  r Result
	*  \return Transposed matrix.
	*  \author Gabriel Peyré 2001-09-19
	*/ 
	/*------------------------------------------------------------------------------*/
	void GW_MatrixNxP::Transpose(const GW_MatrixNxP& a, GW_MatrixNxP& r)
	{
		GW_ASSERT( a.GetNbrCols()==r.GetNbrRows() &&  r.GetNbrCols()==r.GetNbrRows() );

		for( GW_U32 i=0; i<a.GetNbrRows(); ++i )
		for( GW_U32 j=0; j<a.GetNbrCols(); ++j )
		{
			r.SetData(i,j, a.GetData(j,i) );
		}
	}
	/*------------------------------------------------------------------------------*/
	/** 
	* Name : GW_MatrixNxP::operator +
	*
	*  \param  m Right side
	*  \return this+a
	*  \author Gabriel Peyré 2001-09-19
	*/ 
	/*------------------------------------------------------------------------------*/
	GW_MatrixNxP  GW_MatrixNxP::operator+(const GW_MatrixNxP & m)
	{
		GW_MatrixNxP Res( this->GetNbrRows(), this->GetNbrCols() );
		GW_MatrixNxP::Add( *this, m, Res );
		return Res;
	}
	/*------------------------------------------------------------------------------*/
	/** 
	* Name : GW_MatrixNxP::Add
	*
	*  \param  a left hand side
	*  \param  b right hand side
	*  \param  r result = a+b
	*  \author Gabriel Peyré 2001-09-19
	*/ 
	/*------------------------------------------------------------------------------*/
	void GW_MatrixNxP::Add(const GW_MatrixNxP& a, const GW_MatrixNxP& b, GW_MatrixNxP& r)
	{
		GW_ASSERT( a.GetNbrCols()==b.GetNbrCols() &&  a.GetNbrRows()==b.GetNbrRows() );
		GW_ASSERT( a.GetNbrCols()==r.GetNbrCols() &&  a.GetNbrRows()==r.GetNbrRows() );

		for( GW_U32 i=0; i<a.GetNbrRows(); ++i )
			for( GW_U32 j=0; j<a.GetNbrCols(); ++j )
				r.SetData(i,j, a.GetData(i,j)+b.GetData(i,j) );
	}
	/*------------------------------------------------------------------------------*/
	/** 
	* Name : GW_MatrixNxP::operator -
	*
	*  \param  m Right side
	*  \return this-a
	*  \author Gabriel Peyré 2001-09-19
	*/ 
	/*------------------------------------------------------------------------------*/
	GW_MatrixNxP  GW_MatrixNxP::operator-(const GW_MatrixNxP & m)
	{
		GW_MatrixNxP Res( this->GetNbrRows(), this->GetNbrCols() );
		GW_MatrixNxP::Minus( *this, m, Res );
		return Res;
	}
	/*------------------------------------------------------------------------------*/
	/** 
	* Name : GW_MatrixNxP::Minus
	*
	*  \param  a left hand side
	*  \param  b right hand side
	*  \param  r result = a-b
	*  \author Gabriel Peyré 2001-09-19
	*/ 
	/*------------------------------------------------------------------------------*/
	void GW_MatrixNxP::Minus(const GW_MatrixNxP& a, const GW_MatrixNxP& b, GW_MatrixNxP& r)
	{
		GW_ASSERT( a.GetNbrCols()==b.GetNbrCols() &&  a.GetNbrRows()==b.GetNbrRows() );
		GW_ASSERT( a.GetNbrCols()==r.GetNbrCols() &&  a.GetNbrRows()==r.GetNbrRows() );

		for( GW_U32 i=0; i<a.GetNbrRows(); ++i )
			for( GW_U32 j=0; j<a.GetNbrCols(); ++j )
				r.SetData(i,j, a.GetData(i,j)-b.GetData(i,j) );
	}
	/*------------------------------------------------------------------------------*/
	/** 
	* Name : GW_MatrixNxP::operator -
	*
	*  \return -this
	*  \author Gabriel Peyré 2001-09-19
	*/ 
	/*------------------------------------------------------------------------------*/
	GW_MatrixNxP  GW_MatrixNxP::operator-()
	{
		GW_MatrixNxP Res( this->GetNbrRows(), this->GetNbrCols() );
		GW_MatrixNxP::UMinus( *this, Res );
		return Res;
	}
	/*------------------------------------------------------------------------------*/
	/** 
	* Name : GW_MatrixNxP::UMinus
	*
	*  \param  a right side
	*  \param  r result
	*  \author Gabriel Peyré 2001-09-19
	*
	*	unary minus.
	*/ 
	/*------------------------------------------------------------------------------*/
	void GW_MatrixNxP::UMinus(const GW_MatrixNxP& a, GW_MatrixNxP& r)
	{
		GW_ASSERT( a.GetNbrCols()==r.GetNbrCols() &&  a.GetNbrRows()==r.GetNbrRows() );

		for( GW_U32 i=0; i<a.GetNbrRows(); ++i )
			for( GW_U32 j=0; j<a.GetNbrCols(); ++j )
				r.SetData(i,j, -a.GetData(i,j) );
	}
	/*------------------------------------------------------------------------------*/
	/** 
	* Name : GW_MatrixNxP::+=
	*
	*  \param  m right side
	*  \author Gabriel Peyré 2001-09-19
	*
	*	unary minus.
	*/ 
	/*------------------------------------------------------------------------------*/
	void  GW_MatrixNxP::operator+=(const GW_MatrixNxP & m)
	{
		GW_MatrixNxP Tmp( this->GetNbrRows(), this->GetNbrCols() );
		GW_MatrixNxP::Add( *this, m, Tmp );
		(*this) = Tmp;
	}
	/*------------------------------------------------------------------------------*/
	/** 
	* Name : GW_MatrixNxP::-=(const 
	*
	*  \param  m right side
	*  \author Gabriel Peyré 2001-09-19
	*/ 
	/*------------------------------------------------------------------------------*/
	void  GW_MatrixNxP::operator-=(const GW_MatrixNxP & m)
	{
		GW_MatrixNxP Tmp( this->GetNbrRows(), this->GetNbrCols() );
		GW_MatrixNxP::Minus( *this, m, Tmp );
		(*this) = Tmp;
	}


	/*------------------------------------------------------------------------------*/
	/** 
	* Name : GW_MatrixNxP::SetZero
	*
	*  \return set all component of the matrix to zero.
	*  \author Gabriel Peyré 2001-09-19
	*/ 
	/*------------------------------------------------------------------------------*/
	void GW_MatrixNxP::SetZero()
	{
		this->SetValue(0);
	}


	/*------------------------------------------------------------------------------*/
	/** 
	* Name : GW_MatrixNxP::SetValue
	*
	*  \param  rVal value to set.
	*  \author Gabriel Peyré 2001-09-19
	*/ 
	/*------------------------------------------------------------------------------*/
	void GW_MatrixNxP::SetValue(GW_Float rVal)
	{	
		GW_ASSERT( this->GetNbrCols()>0 && this-GetNbrRows()>0 );	
		for( GW_U32 i=0; i<this->GetNbrRows(); ++i )
		for( GW_U32 j=0; j<this->GetNbrCols(); ++j )
			this->SetData( i, j, rVal );
	}
	/*------------------------------------------------------------------------------*/
	/** 
	* Name : GW_MatrixNxP::Randomize
	*
	*  \param  rMin minimum value
	*  \param  rMax maximum value
	*  \author Gabriel Peyré 2001-09-19
	*/ 
	/*------------------------------------------------------------------------------*/
	void GW_MatrixNxP::Randomize(GW_Float rMin = 0, GW_Float rMax = 1)
	{
		GW_ASSERT( this->GetNbrRows()>0 && this->GetNbrCols()>0 );	
		for( GW_U32 i=0; i<this->GetNbrRows(); ++i )
			for( GW_U32 j=0; j<this->GetNbrCols(); ++j )
				this->SetData( i, j, rMin + GW_RAND*(rMax-rMin) );
	}


	/*------------------------------------------------------------------------------*/
	// Name : GW_MatrixNxP::LU
	/**
	*  \param  L [GW_MatrixNxP&] The \c L matrix.
	*  \param  U [GW_MatrixNxP&] The \c U matrix.
	*  \param  P [GW_VectorND&] Permutations of the columns.
	*  \return [GW_Float] Determinant.
	*  \author Gabriel Peyré
	*  \date   5-31-2003
	* 
	*  Perform an LU decomposition of the matrix.
	*/
	/*------------------------------------------------------------------------------*/
	void GW_MatrixNxP::LU( GW_MatrixNxP& L, GW_MatrixNxP& U, GW_VectorND& P )
	{
		JAMA::LU<GW_Float> lu( *this );
		U = (GW_MatrixNxP&) lu.getU();
		L = (GW_MatrixNxP&) lu.getL();
		P = (GW_VectorND&) lu.getPivot();
	}
	/*------------------------------------------------------------------------------*/
	// Name : GW_MatrixNxP::LUSolve
	/**
	*  \param  x [GW_VectorND&] Solution.
	*  \param  b [GW_VectorND&] RHS
	*  \return [GW_Bool] Is the system inversible ?
	*  \author Gabriel Peyré
	*  \date   5-31-2003
	* 
	*  Solve a linear system Ax=b with LU decomposition.
	*/
	/*------------------------------------------------------------------------------*/
	GW_Bool GW_MatrixNxP::LUSolve( GW_VectorND& x, const GW_VectorND& b )
	{
		JAMA::LU<GW_Float> lu( *this );
		if( lu.isNonsingular() )
		{
			x = (GW_VectorND&)  lu.solve(b);
			return x.dim()!=0;
		}
		else
			return GW_False;
	}

	/*------------------------------------------------------------------------------*/
	// Name : GW_MatrixNxP::Cholesky
	/**
	*  \param  L [GW_MatrixNxP&] The result, lower triangular matrix.
	*  \return [GW_Bool] \c true if the decomposition was a success, \c false if the matrix is not 
	*	symmetric definite positive.
	*  \author Gabriel Peyré
	*  \date   5-31-2003
	* 
	*  Perform the Cholesky decomposition of the matrix M =AA^*
	*/
	/*------------------------------------------------------------------------------*/
	GW_Bool GW_MatrixNxP::Cholesky( GW_MatrixNxP& L )
	{
		JAMA::Cholesky<GW_Float> chol( *this );

		L = (GW_MatrixNxP&) chol.getL();

		return chol.is_spd()==1;
	}
	/*------------------------------------------------------------------------------*/
	// Name : GW_MatrixNxP::CholeskySolve
	/**
	*  \param  x [GW_VectorND&] Solution.
	*  \param  b [GW_VectorND&] RHS.
	*  \return [GW_Bool] Was the inversion a success ?
	*  \author Gabriel Peyré
	*  \date   5-31-2003
	* 
	*  Solve using Cholesky.
	*/
	/*------------------------------------------------------------------------------*/
	GW_Bool GW_MatrixNxP::CholeskySolve( GW_VectorND& x, const GW_VectorND& b )
	{
		JAMA::Cholesky<GW_Float> chol( *this );
		if( chol.is_spd() )
		{
			x = (GW_VectorND&) chol.solve( b );
			return x.dim()!=0;
		}
		else
			return GW_False;
	}

	/*------------------------------------------------------------------------------*/
	// Name : GW_MatrixNxP::QR
	/**
	*  \param  Q [GW_MatrixNxP&] The Q matrix.
	*  \param  R [GW_MatrixNxP&] The R matrix.
	*  \author Gabriel Peyré
	*  \date   5-31-2003
	* 
	*  Perform QR decomposition.
	*/
	/*------------------------------------------------------------------------------*/
	void GW_MatrixNxP::QR( GW_MatrixNxP& Q, GW_MatrixNxP& R )
	{
		JAMA::QR<GW_Float> qr( *this );
		Q = (GW_MatrixNxP&) qr.getQ();
		R = (GW_MatrixNxP&) qr.getR();
	}
	/*------------------------------------------------------------------------------*/
	// Name : GW_MatrixNxP::QRSolve
	/**
	*  \param  x [GW_VectorND&] solution.
	*  \param  b [GW_VectorND&] RHS.
	*  \return [GW_Bool] Was the process sucessful ?
	*  \author Gabriel Peyré
	*  \date   5-31-2003
	* 
	*  Solve a linear system using QR decomposition.
	*/
	/*------------------------------------------------------------------------------*/
	GW_Bool GW_MatrixNxP::QRSolve( GW_VectorND& x, const GW_VectorND& b )
	{
		JAMA::QR<GW_Float> qr( *this );
		if( !qr.isFullRank() )
			return GW_False;
		else
		{
			x = (GW_VectorND&) qr.solve(b);
			return x.dim()!=0;
		}
	}

	/*------------------------------------------------------------------------------*/
	// Name : GW_MatrixNxP::Eigenvalue
	/**
	*  \param  V [GW_MatrixNxP&] The change of basis matrix.
	*  \param  pD [GW_MatrixNxP*] A block diagonal matrix (diagonal if eigenvalues are real).
	*  \param  pRealEig [GW_VectorND*] The real part of the eigenvalues.
	*  \param  pImagEig [GW_VectorND*] The imaginary part of the eigenvalues.
	*  \author Gabriel Peyré
	*  \date   5-31-2003
	* 
	*  Perform eigen-decomposition A = V D V^*.
	*/
	/*------------------------------------------------------------------------------*/
	void GW_MatrixNxP::Eigenvalue( GW_MatrixNxP& V, GW_MatrixNxP* pD, GW_VectorND* pRealEig, GW_VectorND* pImagEig )
	{
		JAMA::Eigenvalue<GW_Float> eig( *this );
		eig.getV(V);
		if( pD!=NULL )
			eig.getD(*pD);
		if( pRealEig!=NULL )
			eig.getRealEigenvalues(*pRealEig);
		if( pImagEig!=NULL )
			eig.getImagEigenvalues(*pImagEig);
	}
	/*------------------------------------------------------------------------------*/
	// Name : GW_MatrixNxP::SVD
	/**
	*  \param  U [GW_MatrixNxP&] U orthogonal matrix
	*  \param  V [GW_MatrixNxP&] the right singular vectors.
	*  \param  pSingV [GW_VectorND*] The singular values.
	*  \param  pS [GW_MatrixNxP*] Diagonal matrix of singular values.
	*  \author Gabriel Peyré
	*  \date   5-31-2003
	* 
	*  Compute SVD decomposition, ie A
	*/
	/*------------------------------------------------------------------------------*/
	void GW_MatrixNxP::SVD( GW_MatrixNxP& U, GW_MatrixNxP& V, GW_VectorND* pSingV, GW_MatrixNxP* pS )
	{
		JAMA::SVD<GW_Float> svd( *this );
		svd.getU( U );
		svd.getV( V );
		if( pSingV!=NULL )
			svd.getSingularValues( *pSingV );
		if( pS!=NULL )
			svd.getS( *pS );
	}


	/*------------------------------------------------------------------------------*/
	// Name : GW_MatrixNxP::TestClass
	/**
	*  \author Gabriel Peyré
	*  \date   6-1-2003
	* 
	*  Test the class.
	*/
	/*------------------------------------------------------------------------------*/
	static void GW_MatrixNxP::TestClass(std::ostream &s = cout)
	{
		TestClassHeader("GW_MatrixNxP", s);
		const GW_U32 n = 50;

		GW_MatrixNxP m(n,n);
		m.Randomize();

		GW_VectorND v(n), x(n), b(n);
		v.Randomize();
		b.Randomize();

		m.LUSolve( x, b );
		GW_Float err = ( m*x-b ).Norm2();
		GW_ASSERT( err<GW_EPSILON );

		/* turn m into a symmetric matrix */
		m = m*m.Transpose();
		GW_MatrixNxP Vmat(n,n), Dmat(n,n);
		GW_VectorND RealEig, ImagEig;
		m.Eigenvalue( Vmat,&Dmat, &RealEig, &ImagEig );
		GW_Float dotp = GW_VectorND(n,Vmat[0])*GW_VectorND(n,Vmat[1]);
		GW_ASSERT( GW_ABS(dotp)<GW_EPSILON );
		dotp = GW_VectorND(n,Vmat[0])*GW_VectorND(n,Vmat[1]);
		GW_ASSERT( GW_ABS(dotp)<GW_EPSILON );
		dotp = GW_VectorND(n,Vmat[1])*GW_VectorND(n,Vmat[2]);
		GW_ASSERT( GW_ABS(dotp)<GW_EPSILON );
		dotp = GW_VectorND(n,Vmat[2])*GW_VectorND(n,Vmat[3]);
		GW_ASSERT( GW_ABS(dotp)<GW_EPSILON );
		TestClassFooter("GW_MatrixNxP", s);
	}


private:

};


inline
std::ostream& operator<<(std::ostream &s, GW_MatrixNxP& m)
{
	s << "GW_MatrixNxP : " << endl;
	for( GW_U32 i=0; i<m.GetNbrRows(); ++i )
	{
		cout << "|";
		for( GW_U32 j=0; j<m.GetNbrCols(); ++j )
		{
			s << m.GetData(i,j);
			if( j!=m.GetNbrCols()-1 )
				s << " ";
		}
		s << "|";
		if( i!=m.GetNbrRows()-1 )
			s << endl;
	}
	return s;
}


} // End namespace GW


#endif // _GW_MATRIXNXP_H_


///////////////////////////////////////////////////////////////////////////////
//  Copyright (c) Gabriel Peyré
///////////////////////////////////////////////////////////////////////////////
//                               END OF FILE                                 //
///////////////////////////////////////////////////////////////////////////////
