# Supplementary material for: Extracellular matrix stiffness cues junctional remodeling for 3D tissue elongation
Source: Nat Commun. 2019 Jul 26;10:3339. doi: 10.1038/s41467-019-10874-x (PMC6659696; doi:10.1038/s41467-019-10874-x)
Supplement: Supplementary file 8 — Supplementary Software [file 41467_2019_10874_MOESM8_ESM.zip › ImSAnE_follicle_morphometrics/external/fast_marching/gw/gw_maths/GW_Matrix3x3.h]

/*------------------------------------------------------------------------------*/
/** 
 *  \file  GW_Matrix3x3.h
 *  \brief Definition of class \c GW_Matrix3x3
 *  \author Gabriel Peyré 2001-09-18
 */ 
/*------------------------------------------------------------------------------*/

#ifndef __GW_Matrix3x3_h_
#define __GW_Matrix3x3_h_

#include "GW_MathsConfig.h"
#include "GW_Maths.h"
#include "GW_MatrixStatic.h"

namespace GW {

/*------------------------------------------------------------------------------*/
/** 
 *  \class  GW_Matrix3x3
 *  \brief  A matrix of dimension 3.
 *  \author Gabriel Peyré 2001-09-18
 *
 *	A 3x3 transformation matrix. Warning : NOT THE SAME PACKING THAN OPENGL
 *	(here we use *row* major convention)
 */ 
/*------------------------------------------------------------------------------*/

class GW_Matrix3x3:	public GW_MatrixStatic<3,3,GW_Float>
{

public:

	GW_Matrix3x3():	GW_MatrixStatic<3,3,GW_Float>()		{}
	GW_Matrix3x3(const GW_MatrixStatic<3,3,GW_Float>& m):	GW_MatrixStatic<3,3,GW_Float>(m) {}

	/*------------------------------------------------------------------------------*/
	/** 
	* Name : GW_Matrix3x3 constructor
	*
	*  \author Gabriel Peyré 2001-11-06
	*
	*	Initialize the matrix with given coordinates.
	*/ 
	/*------------------------------------------------------------------------------*/
	GW_Matrix3x3(	GW_Float m00, GW_Float m01, GW_Float m02, 
					GW_Float m10, GW_Float m11, GW_Float m12, 
					GW_Float m20, GW_Float m21, GW_Float m22 )
	{
		aData_[0][0]=m00; aData_[0][1]=m01; aData_[0][2]=m02;
		aData_[1][0]=m10; aData_[1][1]=m11; aData_[1][2]=m12;
		aData_[2][0]=m20; aData_[2][1]=m21;	aData_[2][2]=m22;
	}

	GW_Matrix3x3( GW_Vector3D& v1, GW_Vector3D& v2, GW_Vector3D& v3 )
	{
		aData_[0][0]=v1[0]; aData_[0][1]=v2[0]; aData_[0][2]=v3[0];
		aData_[1][0]=v1[1]; aData_[1][1]=v2[1]; aData_[1][2]=v3[1];
		aData_[1][0]=v1[2]; aData_[2][1]=v2[2]; aData_[2][2]=v3[2];
	}

	

	/*------------------------------------------------------------------------------*/
	/** 
	* Name : GW_Matrix3x3::SetData
	*
	*  \author Gabriel Peyré 2001-11-06
	*/ 
	/*------------------------------------------------------------------------------*/
	void SetData(	GW_Float m00, GW_Float m01, GW_Float m02, 
					GW_Float m10, GW_Float m11, GW_Float m12, 
					GW_Float m20, GW_Float m21, GW_Float m22 )
	{
		aData_[0][0]=m00; aData_[0][1]=m01; aData_[0][2]=m02;
		aData_[1][0]=m10; aData_[1][1]=m11; aData_[1][2]=m12;
		aData_[2][0]=m20; aData_[2][1]=m21;	aData_[2][2]=m22;
	}


	/*------------------------------------------------------------------------------*/
	/** 
	* Name : GW_Matrix3x3::Invert
	*
	*  \param  a matrix to invert
	*  \param  r result.
	*  \author Gabriel Peyré 2001-11-06
	*
	*	Use of Cramer formula for speed up in dimension 3.
	*/ 
	/*------------------------------------------------------------------------------*/
	#define ACCESS(i,j) aData[j*3+i]
	#define ACCESS_R(i,j) aResData[j*3+i]
	#define SUBDET(i0,j0, i1,j1) ( ACCESS(j0,i0)*ACCESS(j1,i1) - ACCESS(j1,i0)*ACCESS(j0,i1) )
	static void Invert(const GW_Matrix3x3& a, GW_Matrix3x3& r)
	{
		const GW_Float* aData	= a.GetData();
		GW_Float* aResData = r.GetData();

		/* cofactor */
		GW_Float c00, c01, c02,
				c10, c11, c12,
				c20, c21, c22;

		c00 = SUBDET(1,1, 2,2);
		c01 =-SUBDET(1,0, 2,2);
		c02 = SUBDET(1,0, 2,1);

		c10 =-SUBDET(0,1, 2,2);
		c11 = SUBDET(0,0, 2,2);
		c12 =-SUBDET(0,0, 2,1);

		c20 = SUBDET(0,1, 1,2);
		c21 =-SUBDET(0,0, 1,2);
		c22 = SUBDET(0,0, 1,1);

		/* compute 3x3 determinant & its reciprocal */
		GW_Float rDet = ACCESS(0,0)*c00 + ACCESS(1,0)*c01 + ACCESS(2,0)*c02;
		if (rDet == 0.0f)
		{
			/* the aData can't be inverted */
			return;
		}

		rDet = 1.0f/rDet;

		ACCESS_R(0,0) = c00*rDet;
		ACCESS_R(0,1) = c01*rDet;
		ACCESS_R(0,2) = c02*rDet;

		ACCESS_R(1,0) = c10*rDet;
		ACCESS_R(1,1) = c11*rDet;
		ACCESS_R(1,2) = c12*rDet;

		ACCESS_R(2,0) = c20*rDet;
		ACCESS_R(2,1) = c21*rDet;
		ACCESS_R(2,2) = c22*rDet;

	}
	/*------------------------------------------------------------------------------*/
	/** 
	* Name : GW_Matrix3x3::Invert
	*
	*  \return the inverse of the matrix.
	*  \author Gabriel Peyré 2001-11-06
	*/ 
	/*------------------------------------------------------------------------------*/
	GW_Matrix3x3 Invert() const
	{
		GW_Matrix3x3 r;
		GW_Matrix3x3::Invert(*this, r);
		return r;
	}

	/*------------------------------------------------------------------------------*/
	/** 
	* Name : AutoInvert
	*
	*  \author Gabriel Peyré 2001-11-06
	*
	*	Invert the matrix.
	*/ 
	/*------------------------------------------------------------------------------*/
	void AutoInvert()
	{
		GW_Matrix3x3 r;
		GW_Matrix3x3::Invert(*this, r);
		(*this) = r;
	}


	/*------------------------------------------------------------------------------*/
	/** 
	* Name : GW_Matrix3x3::RotateX
	*
	*  \param val rotation angle.
	*  \author Gabriel Peyré 2001-11-06
	*/ 
	/*------------------------------------------------------------------------------*/
	void RotateX(GW_Float val)
	{
		GW_Float	Sin = (GW_Float) sin(val),
					Cos = (GW_Float) cos(val);
		GW_Vector3D tmp = this->GetY()*Cos + this->GetZ()*Sin;
		this->SetZ(-this->GetY()*Sin + this->GetZ()*Cos);
		this->SetY(tmp);
	}
	/*------------------------------------------------------------------------------*/
	/** 
	* Name : GW_Matrix3x3::RotateX
	*
	*  \param val rotation angle.
	*  \author Gabriel Peyré 2001-11-06
	*/ 
	/*------------------------------------------------------------------------------*/
	void RotateY(GW_Float val)
	{
		GW_Float	Sin = (GW_Float) sin(val),
					Cos = (GW_Float) cos(val);
		GW_Vector3D tmp = this->GetX()*Cos + this->GetZ()*Sin;
		this->SetZ(-this->GetX()*Sin + this->GetZ()*Cos);
		this->SetX(tmp);
	}
	/*------------------------------------------------------------------------------*/
	/** 
	* Name : GW_Matrix3x3::RotateX
	*
	*  \param val rotation angle.
	*  \author Gabriel Peyré 2001-11-06
	*/ 
	/*------------------------------------------------------------------------------*/
	void RotateZ(GW_Float val)
	{
		GW_Float	Sin = (GW_Float) sin(val),
					Cos = (GW_Float) cos(val);
		GW_Vector3D tmp = this->GetX()*Cos + this->GetY()*Sin;
		this->SetY(-this->GetX()*Sin + this->GetY()*Cos);
		this->SetX(tmp);
	}
	/*------------------------------------------------------------------------------*/
	/** 
	* Name : GW_Matrix3x3::RotateX
	*
	*  \param val rotation angle.
	*  \author Gabriel Peyré 2001-11-06
	*/ 
	/*------------------------------------------------------------------------------*/
	void Rotate(GW_Coord_XYZW axe, GW_Float val)
	{
		switch (axe)
		{
		case X:
			this->RotateX(val);
			break;
		case Y:
			this->RotateY(val);
			break;
		case Z:
			this->RotateZ(val);
			break;
		case W:
			break;
		};
	}
	/*------------------------------------------------------------------------------*/
	/** 
	* Name : GW_Matrix3x3::RotateX
	*
	*  \param val rotation angle.
	*  \author Gabriel Peyré 2001-11-06
	*/ 
	/*------------------------------------------------------------------------------*/
	void RotateAbsX(GW_Float val)
	{
		GW_Float	Sin = (GW_Float) sin(val),
					Cos = (GW_Float) cos(val);
		GW_Float tmp;
		for( GW_I32 i=0; i<=2; ++i )
		{
			tmp = aData_[i][Y]*Cos-aData_[i][Z]*Sin;
			aData_[i][Z] = aData_[i][Y]*Sin+aData_[i][Z]*Cos;
			aData_[i][Y] = tmp;
		}
	}
	/*------------------------------------------------------------------------------*/
	/** 
	* Name : GW_Matrix3x3::RotateX
	*
	*  \param val rotation angle.
	*  \author Gabriel Peyré 2001-11-06
	*/ 
	/*------------------------------------------------------------------------------*/
	void RotateAbsY(GW_Float val)
	{
		GW_Float	Sin = (GW_Float) sin(val),
					Cos = (GW_Float) cos(val);
		GW_Float tmp;
		for( GW_I32 i=0; i<=2; ++i )
		{
			tmp = aData_[i][X]*Cos + aData_[i][Z]*Sin;
			aData_[i][Z] = -aData_[i][X]*Sin + aData_[i][Z]*Cos;
			aData_[i][X] = tmp;
		}
	}
	/*------------------------------------------------------------------------------*/
	/** 
	* Name : GW_Matrix3x3::RotateX
	*
	*  \param val rotation angle.
	*  \author Gabriel Peyré 2001-11-06
	*/ 
	/*------------------------------------------------------------------------------*/
	void RotateAbsZ(GW_Float val)
	{
		GW_Float	Sin = (GW_Float) sin(val),
					Cos = (GW_Float) cos(val);
		GW_Float tmp;
		for( GW_I32 i=0; i<=2; ++i )
		{	
			tmp = aData_[i][X]*Cos - aData_[i][Y]*Sin;
			aData_[i][Y] = aData_[i][X]*Sin + aData_[i][Y]*Cos;
			aData_[i][X] = tmp;
		}
	}
	/*------------------------------------------------------------------------------*/
	/** 
	* Name : GW_Matrix3x3::RotateX
	*
	*  \param val rotation angle.
	*  \author Gabriel Peyré 2001-11-06
	*/ 
	/*------------------------------------------------------------------------------*/
	void RotateAbs(GW_Coord_XYZW axe, GW_Float val)
	{
		switch (axe)
		{
		case X:
			this->RotateAbsX(val);
			break;
		case Y:
			this->RotateAbsY(val);
			break;
		case Z:
			this->RotateAbsZ(val);
			break;
		case W:
			break;
		};
	}
	

	
	/*------------------------------------------------------------------------------*/
	/** 
	* Name : GW_Matrix3x3::GetX
	*
	*  \return X vector of the basis defined by the matrix.
	*  \author Gabriel Peyré 2001-11-06
	*/ 
	/*------------------------------------------------------------------------------*/
	GW_Vector3D GetX() const
	{
		return this->GetColumn(X);
	}

	/*------------------------------------------------------------------------------*/
	/** 
	* Name : GW_Matrix3x3::GetY
	*
	*  \return Y vector of the basis defined by the matrix.
	*  \author Gabriel Peyré 2001-11-06
	*/ 
	/*------------------------------------------------------------------------------*/
	GW_Vector3D GetY() const
	{
		return this->GetColumn(Y);
	}

	/*------------------------------------------------------------------------------*/
	/** 
	* Name : GW_Matrix3x3::GetZ
	*
	*  \return Z vector of the basis defined by the matrix.
	*  \author Gabriel Peyré 2001-11-06
	*/ 
	/*------------------------------------------------------------------------------*/
	GW_Vector3D GetZ() const
	{
		return this->GetColumn(Z);
	}
	/*------------------------------------------------------------------------------*/
	/** 
	* Name : GW_Matrix3x3::SetX
	*
	*  \param  v X vector of the basis defined by the matrix.
	*  \author Gabriel Peyré 2001-11-06
	*/ 
	/*------------------------------------------------------------------------------*/
	void SetX( const GW_Vector3D& v)
	{
		return this->SetColumn(v,X);
	}

	/*------------------------------------------------------------------------------*/
	/** 
	* Name : GW_Matrix3x3::SetX
	*
	*  \param  v Y vector of the basis defined by the matrix.
	*  \author Gabriel Peyré 2001-11-06
	*/ 
	/*------------------------------------------------------------------------------*/
	void SetY( const GW_Vector3D& v)
	{
		return this->SetColumn(v,Y);
	}

	/*------------------------------------------------------------------------------*/
	/** 
	* Name : GW_Matrix3x3::SetZ
	*
	*  \param  v Z vector of the basis defined by the matrix.
	*  \author Gabriel Peyré 2001-11-06
	*/ 
	/*------------------------------------------------------------------------------*/
	void SetZ( const GW_Vector3D& v)
	{
		return this->SetColumn(v,Z);
	}

	/** solve the linear system A*x=b */
	void Solve( GW_Vector3D& x, const GW_Vector3D& b ) const
	{
		GW_Matrix3x3 M = this->Invert();
		x = M*b;
	}

	static void TestClass(std::ostream &s = cout)
	{
		TestClassHeader("GW_Matrix3x3", s);
		cout << "Test for matrix inversion : " << endl;
		GW_Matrix3x3 M;
		M.Randomize();
		cout << "Matrix M = " << M << endl;
		GW_Matrix3x3 MM = M.Invert();
		cout << "Matrix M^-1 = " << MM << endl;
		GW_Float err = (M*MM - GW_Matrix3x3()).Norm2();
		cout << "|| MM^-1 - ID ||_2 = " << err << endl;
		GW_ASSERT( err<GW_EPSILON );
		TestClassFooter("GW_Matrix3x3", s);
	}

};


} // End namespace GW


#endif // __GW_Matrix3x3_h_

///////////////////////////////////////////////////////////////////////////////
//  Copyright (C) 2000-2001 The Orion3D Rewiew Board                         //
//---------------------------------------------------------------------------//
//  This file is under the Orion3D licence.                                  //
//  Refer to orion3d_licence.txt for more details about the Orion3D Licence. //
//---------------------------------------------------------------------------//
//  Ce fichier est soumis a la Licence Orion3D.                              //
//  Se reporter a orion3d_licence.txt pour plus de details sur cette licence.//
///////////////////////////////////////////////////////////////////////////////
//                               END OF FILE                                 //
///////////////////////////////////////////////////////////////////////////////
