# Supplementary material for: Extracellular matrix stiffness cues junctional remodeling for 3D tissue elongation
Source: Nat Commun. 2019 Jul 26;10:3339. doi: 10.1038/s41467-019-10874-x (PMC6659696; doi:10.1038/s41467-019-10874-x)
Supplement: Supplementary file 8 — Supplementary Software [file 41467_2019_10874_MOESM8_ESM.zip › ImSAnE_follicle_morphometrics/external/fast_marching/gw/gw_maths/GW_MathsConfig.h]

/*------------------------------------------------------------------------------*/
/** 
 *  \file   GW_Config.h
 *  \brief  Main configuration file.
 *  \author Gabriel Peyr�
 *  \date   10-26-2002
 */ 
/*------------------------------------------------------------------------------*/

#ifndef _GW_MATHSCONFIG_H_
#define _GW_MATHSCONFIG_H_


//-------------------------------------------------------------------------
/** \name C++ STL */
//-------------------------------------------------------------------------
//@{
#include <algorithm>
#include <map>
#include <vector>
#include <list>
#include <string>
#include <iostream>
#include <fstream>
#include <complex>
using std::string;
using std::cerr;
using std::cout;
using std::endl;
//@}

//-------------------------------------------------------------------------
/** \name classical ANSI c libraries */
//-------------------------------------------------------------------------
//@{

#include <stdio.h>			
#include <math.h>
#include <float.h>
#include <stdlib.h>
#include <fcntl.h>
#include <time.h>
//#include <malloc.h>
#include <memory.h>
//#include <tchar.h>
#include <ios>
#include <stdarg.h>
//#include <crtdbg.h>
//@}
/*
#ifdef GW_DEBUG
	#pragma	comment(lib, "laspack_dbg.lib")
#else
	#pragma	comment(lib, "laspack.lib")
#endif // GW_DEBUG
*/
namespace GW {


//-------------------------------------------------------------------------
/** \name debug & inline directive */
//-------------------------------------------------------------------------
//@{ 
#ifdef _DEBUG
	#ifndef GW_DEBUG
		#define GW_DEBUG
	#endif // GW_DEBUG
#endif // _DEBUG
	
#ifndef GW_DEBUG
	#ifndef GW_USE_INLINE
		#define GW_USE_INLINE
	#endif // GW_USE_INLINE
#endif // GW_DEBUG
	
#ifdef GW_USE_INLINE
	#ifndef GW_INLINE
		#define GW_INLINE inline
	#endif // GWION3D_INLINE
#else
	#ifndef GW_INLINE
		#define GW_INLINE 
	#endif // GW_INLINE	
#endif // GW_USE_INLINE
//@}

//-------------------------------------------------------------------------
/** \name Name space management */
//-------------------------------------------------------------------------
//@{
#define GW_BEGIN_NAMESPACE		namespace GW {
#define GW_END_NAMESPACE		}
//@}
	
//-------------------------------------------------------------------------
/** \name Basic types */
//-------------------------------------------------------------------------
//@{
#ifdef __UNIX__
	typedef char					GW_I8;
	typedef unsigned char           GW_U8;
	typedef short					GW_I16;
	typedef unsigned short			GW_U16;
	typedef long                    GW_I32;
	typedef unsigned long           GW_U32;
	typedef long long int           GW_I64;
	typedef unsigned long long int  GW_U64;
	typedef float                   GW_Real32;
	typedef double                  GW_Real64;
	typedef bool                    GW_Bool;
	typedef GW_Real64              GW_Float;
#elif defined (WIN32)
	typedef char                GW_I8;
	typedef unsigned char       GW_U8;
	typedef short				GW_I16;
	typedef unsigned short		GW_U16;
	typedef long                GW_I32;
	typedef unsigned long       GW_U32;
	// typedef __int64             GW_I64;
	// typedef unsigned __int64    GW_U64;
	typedef float               GW_Real32;
	typedef double              GW_Real64;
	typedef bool                GW_Bool;
	typedef GW_Real64			GW_Float;
#elif defined (_PS2_)
	typedef char                GW_I8;
	typedef unsigned char       GW_U8;
	typedef short				GW_I16;
	typedef unsigned short		GW_U16;
	typedef int                 GW_I32;
	typedef unsigned int        GW_U32;
	typedef long long           GW_I64;
	typedef unsigned long long  GW_U64;
	typedef float               GW_Real32;
	typedef double              GW_Real64;
	typedef GW_I8              GW_Bool;
	typedef GW_Real64          GW_Float;
#else
	#error "Unknown architecture !"
#endif
	
	typedef void*				GW_UserData;
	
	/** value returned by function to indicates error GW GW_OK */
	typedef GW_I32 GW_RETURN_CODE;

//@}


//-------------------------------------------------------------------------
/** \name numerical macros */
//-------------------------------------------------------------------------
//@{
#undef		MIN
#undef		MAX
#define		MIN(a, b)       ((a) < (b) ? (a) : (b))			//!<	Returns the min value between a and b
#define		MAX(a, b)       ((a) > (b) ? (a) : (b))			//!<	Returns the max value between a and b
#define		MAXMAX(a,b,c)   ((a) > (b) ? MAX (a,c) : MAX (b,c))
#define		GW_MIN(a, b)       MIN(a,b)						//!<	Returns the min value between a and b
#undef		GW_MAX	// already defined by Windows.h ...
#define		GW_MAX(a, b)       MAX(a,b)						//!<	Returns the max value between a and b
#define		GW_MAXMAX(a,b,c)   MAXMAX(a,b,c)
	
#define GW_SCALE_01(x,rMin,rMax) ((x-rMin)/(rMax-rMin))

#define		GW_ABS(a)       ((a) > 0 ? (a) : -(a))			//!<	Returns the absolute value a
	
#define		SQR(x)			((x)*(x))						//!<	Returns x square
#define		CUBE(x)			((x)*(x)*(x))					//!<	Returns x cube
#define		GW_SQR(x)		SQR(x)							//!<	Returns x square
#define		GW_CUBE(x)		CUBE(x)							//!<	Returns x cube

#define GW_CLAMP_01(x)	if( (x)<0 ) x=0; if( (x)>1 ) x=1
#define GW_CLAMP(x, a,b)	if( (x)<a ) x=a; if( (x)>b ) x=b

#define GW_SWAP(x,y) x^=y; y^=x; x^=y
#define GW_ORDER(x,y) if(x>y){ GW_SWAP(x,y); }
//@}

//-------------------------------------------------------------------------
/** \name generic macros */
//-------------------------------------------------------------------------
//@{
/** a random number in [0-1] */
#define GW_RAND ((GW_Float) (rand()%10000))/10000
/** a random number in [a,b] */
#define GW_RAND_RANGE(a,b) (a)+((b)-(a))*((GW_Float) (rand()%10000))/10000
/** delete a single pointer */
#define GW_DELETE(p) {if (p!=NULL) delete p; p=NULL;}
/** delete an array pointer */
#define GW_DELETEARRAY(p) {if (p!=NULL) delete [] p; p=NULL;}
//@}

//-------------------------------------------------------------------------
/** \name some constants */
//-------------------------------------------------------------------------
//@{
#define GW_True  true
#define GW_False false
/** to make aproximate computations (derivation, GW_Float comparaisons ...) */
#define GW_EPSILON 1e-9
/** very big number */
#define GW_INFINITE 1e9
/** The temporary file we use to launch debug test involving stream I/O */
#define GW_TEST_FILE "test.bin"
//@}

//-------------------------------------------------------------------------
/** \name numerical  constants */
//-------------------------------------------------------------------------
//@{
/** pi */
#define GW_PI		3.1415926535897932384626433832795028841971693993751f
/** pi/2 */
#define GW_HALFPI	1.57079632679489661923f
/** 2*pi */
#define GW_TWOPI	6.28318530717958647692f
/** 1/pi */
#define GW_INVPI	0.31830988618379067154f
/** 180/pi */
#define GW_RADTODEG(x)	(x)*57.2957795130823208768f
/** pi/180 */
#define GW_DEGTORAD(x)	(x)*0.01745329251994329577f
/** e */
#define GW_EXP		2.71828182845904523536f
/** 1/log10(2) */
#define GW_ILOG2	3.32192809488736234787f
/** 1/3 */
#define GW_INV3		0.33333333333333333333f
/** 1/6 */
#define GW_INV6		0.16666666666666666666f
/** 1/9 */
#define GW_INV7		0.14285714285714285714f
/** 1/9 */
#define GW_INV9		0.11111111111111111111f
/** 1/255 */
#define GW_INV255	0.00392156862745098039f
/** sqrt(2) */
#define GW_SQRT2    1.41421356237f
//@}

//-------------------------------------------------------------------------
/** \name assertion macros */
//-------------------------------------------------------------------------
//@{
#ifdef GW_DEBUG
	#ifndef GW_ASSERT
		#define GW_ASSERT(expr) _ASSERT(expr)
	#endif
	#ifndef GW_DEBUG_ONLY
		#define GW_DEBUG_ONLY(expr) expr
	#endif
#else
	#ifndef GW_ASSERT
		#define GW_ASSERT(expr)	if(!(expr)) cerr << "Error in file " << __FILE__ << " line " << __LINE__ << "." << endl 
	#endif
	#ifndef GW_DEBUG_ONLY
		#define GW_DEBUG_ONLY(expr)
	#endif
#endif // GW_DEBUG
//@}

//-------------------------------------------------------------------------
/** \name GW return codes */
//-------------------------------------------------------------------------
//@{
#define GW_OK							0
#define GW_ERROR						-9
#define GW_Invalid_Argument				-10
#define GW_Unknown_Argument				-11
#define GW_Error_Opening_File			-14
#define GW_Error_File_Not_Supported		-15
#define GW_Error_Argument_OutOfRange	-17
#define GW_Error_Buffer_OverFlow		-18
//@}

/** coordinates */
#ifndef _GW_CONFIG_H_
enum GW_Coord_XYZW
{
	X, Y, Z, W
};
#endif

/** header and footer for tests */
inline
void TestClassHeader(const char* class_name, std::ostream &s)
{
	s << "---------------------------------------------------------" << endl;
	s << "Begining test for class " << class_name << " ..." << endl;
}
inline
void TestClassFooter(const char* class_name, std::ostream &s)
{
	s << "Test successful for class " << class_name << "." << endl;
}


#if 1
/** Traits class. This is the basic traits from wich each 
    implementation for standard traits (float, double, etc) will use.
	Gives default implementations. */
template<class numT>
struct gw_basic_type_traits 
{ 
	static numT SquareModulus(const numT& val)
	{ return val*val; }
	static numT Modulus(const numT& val)
	{ return GW_ABS(val); }
	/** A value used for equality test. */
	numT Epsilon()
	{ return 1e-9; }
	/** must retrun a number at random between say [0,1] */
	static numT Random(const numT& min, const numT& max)
	{ return GW_RAND_RANGE(min,max); }
	static const char* GetBasicTypeName()
	{ return NULL; }
	static GW_Bool IsInvertible(const numT& x)
	{ return x!=0; }
};
template <>
struct gw_basic_type_traits<GW_Float>
{
	static GW_Float SquareModulus(const GW_Float& val)
	{ return val*val; }
	/** A value used for equality test. */
	static GW_Float Epsilon()
	{ return 1e-9; }
	/** must retrun a number at random between say [0,1] */
	static GW_Float Random(const GW_Float& min, const GW_Float& max)
	{ return GW_RAND_RANGE(min,max); }
	static const char* GetBasicTypeName()
	{ return NULL; }
};
template <>
struct gw_basic_type_traits<int>
{
	/** A value used for equality test. */
	static double Epsilon()
	{ return 1e-5; }
	/** must retrun a number at random between say [0,1] */
	static int Random(const int& min, const int& max)
	{ 
		#pragma warning( disable : 4244 ) 
		return (int) GW_RAND_RANGE(min,max+1); 
	}
	static const char* GetBasicTypeName()
	{ return "int"; }
};
#endif

} // End namespace GW

#ifdef GW_DEBUG
#define new new(_NORMAL_BLOCK,__FILE__, __LINE__)
#endif

#endif // _GW_CONFIG_H_


///////////////////////////////////////////////////////////////////////////////
//  Copyright (C) 2000-2002 The Orion3D Rewiew Board                         //
//---------------------------------------------------------------------------//
//  This file is under the Orion3D licence.                                  //
//  Refer to orion3d_licence.txt for more details about the Orion3D Licence. //
//---------------------------------------------------------------------------//
//  Ce fichier est soumis a la Licence Orion3D.                              //
//  Se reporter a orion3d_licence.txt pour plus de details sur cette licence.//
///////////////////////////////////////////////////////////////////////////////
//                               END OF FILE                                 //
///////////////////////////////////////////////////////////////////////////////
