# Supplementary material for: Extracellular matrix stiffness cues junctional remodeling for 3D tissue elongation
Source: Nat Commun. 2019 Jul 26;10:3339. doi: 10.1038/s41467-019-10874-x (PMC6659696; doi:10.1038/s41467-019-10874-x)
Supplement: Supplementary file 8 — Supplementary Software [file 41467_2019_10874_MOESM8_ESM.zip › ImSAnE_follicle_morphometrics/external/fast_marching/gw/gw_core/GW_Mesh.h]

/*------------------------------------------------------------------------------*/
/** 
 *  \file   GW_Mesh.h
 *  \brief  Definition of class \c GW_Mesh
 *  \author Gabriel Peyré
 *  \date   2-15-2003
 */ 
/*------------------------------------------------------------------------------*/

#ifndef _GW_MESH_H_
#define _GW_MESH_H_

#include "GW_Config.h"
#include "GW_Face.h"

namespace GW {

/*------------------------------------------------------------------------------*/
/** 
 *  \class  GW_Mesh
 *  \brief  A basic mesh, composed of vertex and faces.
 *  \author Gabriel Peyré
 *  \date   2-15-2003
 *
 *  This class does not provide any advanded feature. You must build 
 *	vertex, faces, and connectivity by your own. Remember :
 *		- That any vertex must have a pointer on one of the face it belongs to.
 *		- You must set up the 3 neighbor faces of each face of the mesh
 *		  (this encodes connectivity).
 *
 *	This class use smart pointer management. So it delete any pointer once it no
 *	more used.
 *
 *	The size of the mesh must be *explicitly* managed. You can not add 
 *	a face number \c n if the mesh has not been resized to contain \c n faces.
 */ 
/*------------------------------------------------------------------------------*/

class GW_Mesh
{

public:

    /*------------------------------------------------------------------------------*/
    /** \name Constructor and destructor */
    /*------------------------------------------------------------------------------*/
    //@{
    GW_Mesh();
    virtual ~GW_Mesh();
	virtual GW_Mesh& operator=(const GW_Mesh& v);
    //@}

    //-------------------------------------------------------------------------
    /** \name Resize manager. */
    //-------------------------------------------------------------------------
    //@{
	void SetNbrFace( GW_U32 nNum );
	void SetNbrVertex( GW_U32 nNum );

	GW_U32 GetNbrVertex() const;
	GW_U32 GetNbrFace() const;

	void Reset();
    //@}

	//-------------------------------------------------------------------------
    /** \name Vertex/Face management */
    //-------------------------------------------------------------------------
    //@{
	void AddFace( GW_Face& pFace );
	void SetFace( GW_U32 nNum, GW_Face* pFace );
	void SetVertex( GW_U32 nNum, GW_Vertex* pVert );

	GW_Face* GetFace( GW_U32 nNum );
	GW_Face* GetFace( GW_Vertex& Vert1, GW_Vertex& Vert2, GW_Vertex& Vert3 );
	GW_Vertex* GetVertex( GW_U32 nNum );
	const GW_Face* GetFace( GW_U32 nNum ) const;
	const GW_Vertex* GetVertex( GW_U32 nNum ) const;
    //@}

	GW_Float GetBoundingRadius();
	void GetBoundingBox( GW_Vector3D& min, GW_Vector3D& max );
	GW_Vector3D GetBarycenter();
	void ScaleVertex( GW_Float rScale );
	void TranslateVertex( const GW_Vector3D& Vect );

	void BuildConnectivity();
	void BuildRawNormal();
	void BuildCurvatureData();

	GW_Float GetArea();

	//-------------------------------------------------------------------------
    /** \name Boundary helpers */
    //-------------------------------------------------------------------------
    //@{
	void ExtractBoundary( GW_Vertex& seed, T_VertexList& boundary, T_VertexMap* pExtracted = NULL );
	void ExtractAllBoundaries( std::list<T_VertexList>& boundary_list );
	GW_Float GetPerimeter( GW_U32* nNbrBoundaries = NULL );
	static GW_Float GetPerimeter( T_VertexList& boundary, GW_Bool bCyclic = GW_True );
    //@}


	void SetStaticThis();
	void UnSetStaticThis();
	static GW_Mesh& StaticThis();

	virtual GW_Vertex* GetRandomVertex();

	GW_Vertex* InsertVertexInFace( GW_Face& Face, GW_Float x, GW_Float y, GW_Float z );
	GW_Vertex* InsertVertexInEdge( GW_Vertex& Vert1, GW_Vertex& Vert2, GW_Float x, GW_Bool& bIsNewVertCreated );

	void ReOrientMesh( GW_Face& seed );
	void ReOrientNormals();
	void FlipNormals();
	void FlipOrientation();

	//-------------------------------------------------------------------------
    /** \name Class factory methods. */
    //-------------------------------------------------------------------------
    //@{
	virtual GW_Vertex& CreateNewVertex();
	virtual GW_Face& CreateNewFace();
    //@}

	typedef void (*VertexIterate_Callback)( GW_Vertex& vert );
	static void IterateConnectedComponent_Vertex( GW_Vertex& start_vert, VertexIterate_Callback pCallback );
	typedef void (*FaceIterate_Callback)( GW_Face& face );
	static void IterateConnectedComponent_Face( GW_Face& start_face, FaceIterate_Callback pCallback );


	/* helper*/
	void CheckIntegrity();

protected:

	/** contains all faces of the mesh */
	T_VertexVector VertexVector_;
	/** contains all vertex of the mesh */
	T_FaceVector FaceVector_;

	/** for global access during serialization */
	static GW_Mesh* pStaticThis_;

};

/*------------------------------------------------------------------------------*/
/** \name a vector of GW_Mesh */
/*------------------------------------------------------------------------------*/
//@{
typedef std::vector<class GW_Mesh*> T_MeshVector;
typedef T_MeshVector::iterator IT_MeshVector;
typedef T_MeshVector::reverse_iterator RIT_MeshVector;
typedef T_MeshVector::const_iterator CIT_MeshVector;
typedef T_MeshVector::const_reverse_iterator CRIT_MeshVector;
//@}


} // End namespace GW

#ifdef GW_USE_INLINE
    #include "GW_Mesh.inl"
#endif


#endif // _GW_MESH_H_


///////////////////////////////////////////////////////////////////////////////
//  Copyright (c) Gabriel Peyré
///////////////////////////////////////////////////////////////////////////////
//                               END OF FILE                                 //
///////////////////////////////////////////////////////////////////////////////
