# Supplementary material for: Extracellular matrix stiffness cues junctional remodeling for 3D tissue elongation
Source: Nat Commun. 2019 Jul 26;10:3339. doi: 10.1038/s41467-019-10874-x (PMC6659696; doi:10.1038/s41467-019-10874-x)
Supplement: Supplementary file 8 — Supplementary Software [file 41467_2019_10874_MOESM8_ESM.zip › ImSAnE_follicle_morphometrics/external/fast_marching/gw/gw_core/GW_Face.cpp]

/*------------------------------------------------------------------------------*/
/** 
 *  \file   GW_Face.cpp
 *  \brief  Definition of class \c GW_Face
 *  \author Gabriel Peyré
 *  \date   2-15-2003
 */ 
/*------------------------------------------------------------------------------*/


#ifdef GW_SCCSID
    static const char* sccsid = "@(#) GW_Face.cpp(c) Gabriel Peyré2003";
#endif // GW_SCCSID

#include "stdafx.h"
#include "GW_Face.h"
#include "GW_Mesh.h"

#ifndef GW_USE_INLINE
    #include "GW_Face.inl"
#endif

using namespace GW;

/*------------------------------------------------------------------------------*/
// Name : GW_Face::operator=
/**
 *  \param  Face [GW_Face&] Face
 *  \return [GW_Face&] *this
 *  \author Gabriel Peyré
 *  \date   1-13-2004
 * 
 *  Copy operator
 */
/*------------------------------------------------------------------------------*/
GW_Face& GW_Face::operator=(const GW_Face& Face)
{
	this->nID_ = Face.nID_;
	return *this;
}

/*------------------------------------------------------------------------------*/
// Name : GW_Face::GetArea
/**
 *  \return [GW_Float] The area.
 *  \author Gabriel Peyré
 *  \date   5-30-2003
 * 
 *  Compute the area of the face.
 */
/*------------------------------------------------------------------------------*/
GW_Float GW_Face::GetArea()
{
	if( Vertex_[0]==NULL ) return 0;
	if( Vertex_[1]==NULL ) return 0;
	if( Vertex_[2]==NULL ) return 0;
	GW_Vector3D e1 = this->GetVertex(1)->GetPosition() - this->GetVertex(0)->GetPosition();
	GW_Vector3D e2 = this->GetVertex(2)->GetPosition() - this->GetVertex(0)->GetPosition();
	return 0.5*GW_ABS( ~(e1^e2) );
}


///////////////////////////////////////////////////////////////////////////////
//  Copyright (c) Gabriel Peyré
///////////////////////////////////////////////////////////////////////////////
//                               END OF FILE                                 //
///////////////////////////////////////////////////////////////////////////////
