# Supplementary material for: Extracellular matrix stiffness cues junctional remodeling for 3D tissue elongation
Source: Nat Commun. 2019 Jul 26;10:3339. doi: 10.1038/s41467-019-10874-x (PMC6659696; doi:10.1038/s41467-019-10874-x)
Supplement: Supplementary file 8 — Supplementary Software [file 41467_2019_10874_MOESM8_ESM.zip › ImSAnE_follicle_morphometrics/external/fast_marching/gw/gw_core/stdafx.h]

/*------------------------------------------------------------------------------*/
/** 
 *  \file   Stdafx.h
 *  \brief  Include for precompiled header.
 *  \author Gabriel Peyr�
 *  \date   10-26-2002
 */ 
/*------------------------------------------------------------------------------*/
#ifndef _GW_CORE_STDAFX_H_
#define _GW_CORE_STDAFX_H_

#pragma once

/* 'identifier' : identifier was truncated to 'number' characters in the debug information */
#pragma warning( disable : 4786 )

//-------------------------------------------------------------------------
/** \name C++ STL */
//-------------------------------------------------------------------------
//@{
#include <algorithm>
#include <map>
#include <vector>
#include <list>
#include <string>
#include <iostream>
#include <fstream>
using std::string;
using std::cerr;
using std::cout;
using std::endl;
//@}

//-------------------------------------------------------------------------
/** \name classical ANSI c libraries */
//-------------------------------------------------------------------------
//@{
#include <stdio.h>			
#include <math.h>
#include <float.h>
#include <stdlib.h>
#include <fcntl.h>
#include <time.h>
// #include <malloc.h>
#include <memory.h>
//#include <tchar.h>
#include <ios>
#include <stdarg.h>
//#include <conio.h>
//#include <crtdbg.h>
//@}
#include "../gw_core/GW_MathsWrapper.h"


/*----------------------------------------------------------------------*/
/* win32 #include                                                       */
/*----------------------------------------------------------------------*/

#ifdef WIN32
	/** main win32 header */
//	#include <windows.h>
#endif // _USE_WIN32_


#endif // _GW_CORE_STDAFX_H_


///////////////////////////////////////////////////////////////////////////////
//  Copyright (c) Gabriel Peyr�
///////////////////////////////////////////////////////////////////////////////
//                               END OF FILE                                 //
///////////////////////////////////////////////////////////////////////////////
