# Supplementary material for: Extracellular matrix stiffness cues junctional remodeling for 3D tissue elongation
Source: Nat Commun. 2019 Jul 26;10:3339. doi: 10.1038/s41467-019-10874-x (PMC6659696; doi:10.1038/s41467-019-10874-x)
Supplement: Supplementary file 8 — Supplementary Software [file 41467_2019_10874_MOESM8_ESM.zip › ImSAnE_follicle_morphometrics/external/fast_marching/gw/gw_core/GW_VertexIterator.cpp]

/*------------------------------------------------------------------------------*/
/** 
 *  \file   GW_VertexIterator.cpp
 *  \brief  Definition of class \c GW_VertexIterator
 *  \author Gabriel Peyré
 *  \date   4-2-2003
 */ 
/*------------------------------------------------------------------------------*/


#ifdef GW_SCCSID
    static const char* sccsid = "@(#) GW_VertexIterator.cpp(c) Gabriel Peyré2003";
#endif // GW_SCCSID

#include "stdafx.h"
#include "GW_VertexIterator.h"
#include "GW_Face.h"

using namespace GW;

GW_VertexIterator::GW_VertexIterator(  GW_Face* pFace, GW_Vertex* pOrigin, GW_Vertex* pDirection, GW_Face* pPrevFace, GW_U32 nNbrIncrement )
:	pFace_			( pFace), 
	pOrigin_		( pOrigin  ), 
	pDirection_		( pDirection ), 
	pPrevFace_		( pPrevFace ),
	nNbrIncrement_	( nNbrIncrement )
{ }

/* assignement */
GW_VertexIterator& GW_VertexIterator::operator=( const GW_VertexIterator& it)
{
	this->pFace_		= it.pFace_;
	this->pOrigin_		= it.pOrigin_;
	this->pDirection_	= it.pDirection_;
	this->pPrevFace_	= it.pPrevFace_;
	this->nNbrIncrement_= it.nNbrIncrement_;
	return *this;
}

/* egality */
GW_Bool GW_VertexIterator::operator==( const GW_VertexIterator& it)
{
	return (this->pFace_==it.pFace_)
		&& (this->pOrigin_==it.pOrigin_)
		&& (this->pDirection_==it.pDirection_)
		&& (this->pPrevFace_==it.pPrevFace_);
}

/* egality */
GW_Bool GW_VertexIterator::operator!=( const GW_VertexIterator& it)
{
	return (this->pFace_!=it.pFace_)
		|| (this->pOrigin_!=it.pOrigin_)
		|| (this->pDirection_!=it.pDirection_)
		|| (this->pPrevFace_!=it.pPrevFace_);
}


/* egality */
GW_Vertex* GW_VertexIterator::operator*(  )
{
	return this->pDirection_;
}

/* progression : \todo take in acount NULL pointer */
void GW_VertexIterator::operator++()
{
	if( this->nNbrIncrement_>100 )
	{
		GW_ASSERT( GW_False );
		(*this) = GW_VertexIterator(NULL,NULL,NULL,NULL);
		return;
	}

	if( pFace_==NULL && pOrigin_!=NULL )
	{
		GW_ASSERT(pDirection_!=NULL);
		/* we are on a border face : Rewind on the first face */
		while( pPrevFace_!=NULL )
		{
			pFace_ = pPrevFace_;
			pPrevFace_  = pPrevFace_->GetFaceNeighbor( *pDirection_ );
			pDirection_ = pFace_->GetVertex( *pOrigin_, *pDirection_ );
		}
		if( pFace_==pOrigin_->GetFace() )
		{
			// we are on End.
			(*this) = GW_VertexIterator(NULL,NULL,NULL,NULL);
		}
		else
		{
			(*this) = GW_VertexIterator( pFace_, pOrigin_, pDirection_, pPrevFace_, nNbrIncrement_+1 );
		}
		return;
	}

	if( pFace_!=NULL && pDirection_!=NULL && pOrigin_!=NULL )
	{
		GW_Face* pNextFace = pFace_->GetFaceNeighbor( *pDirection_ );
		/* check for end() */
		if(  pNextFace==pOrigin_->GetFace() )
		{
			(*this) = GW_VertexIterator(NULL,NULL,NULL,NULL);
		}
		else
		{
			GW_Vertex* pNextDirection = pFace_->GetVertex( *pOrigin_, *pDirection_ );
			GW_ASSERT( pNextDirection!=NULL );
			/* RMK : pNextFace can be NULL in case of a border edge */
			(*this) = GW_VertexIterator( pNextFace, pOrigin_, pNextDirection, pFace_, nNbrIncrement_+1 );
		}
	}
	else
	{
		(*this) = GW_VertexIterator(NULL,NULL,NULL,NULL);
	}
}

/*------------------------------------------------------------------------------*/
// Name : GW_VertexIterator::GetLeftFace
/**
 *  \return [GW_Face*] Can be NULL.
 *  \author Gabriel Peyré
 *  \date   4-3-2003
 * 
 *  Get the face in the left of the current edge.
 */
/*------------------------------------------------------------------------------*/
GW_Face* GW_VertexIterator::GetLeftFace()
{
	if( pDirection_==NULL )
		return NULL;
	if( pPrevFace_!=NULL )
	{
		/* we must use prev-face because we can be on a border vertex. */
		return pPrevFace_;;
	}
	else
	{
		GW_ASSERT( pFace_!=NULL );
		GW_ASSERT( pOrigin_!=NULL );
		return pFace_->GetFaceNeighbor( *pDirection_,*pOrigin_ );
	}
}

/*------------------------------------------------------------------------------*/
// Name : GW_VertexIterator::GetRightFace
/**
*  \return [GW_Face*] Can be NULL.
*  \author Gabriel Peyré
*  \date   4-3-2003
* 
*  Get the face in the right of the current edge.
*/
/*------------------------------------------------------------------------------*/
GW_Face* GW_VertexIterator::GetRightFace()
{
	return pFace_;
}


/*------------------------------------------------------------------------------*/
// Name : GW_VertexIterator::GetRightVertex
/**
 *  \return [GW_Vertex*] Can be NULL
 *  \author Gabriel Peyré
 *  \date   4-3-2003
 * 
 *  Get the vertex just after.
 */
/*------------------------------------------------------------------------------*/
GW_Vertex* GW_VertexIterator::GetRightVertex()
{
	if( pDirection_==NULL )
		return NULL;
	if( pFace_==NULL )
	{
		return NULL;
	}
	else
	{
		GW_ASSERT( pOrigin_!=NULL );
		return pFace_->GetVertex( *pDirection_,*pOrigin_ );
	}
}


/*------------------------------------------------------------------------------*/
// Name : GW_VertexIterator::GetLeftVertex
/**
*  \return [GW_Vertex*] Can be NULL
*  \author Gabriel Peyré
*  \date   4-3-2003
* 
*  Get the vertex just before.
*/
/*------------------------------------------------------------------------------*/
GW_Vertex* GW_VertexIterator::GetLeftVertex()
{
	if( pDirection_==NULL )
		return NULL;
	if( pPrevFace_!=NULL )
	{
		/* we must use prev-face because we can be on a border vertex. */
		GW_ASSERT( pOrigin_!=NULL );
		return pPrevFace_->GetVertex( *pDirection_,*pOrigin_ );		
	}
	else
	{
		GW_ASSERT( pFace_!=NULL );
		pPrevFace_ = pFace_->GetFaceNeighbor( *pDirection_,*pOrigin_ );
		if( pPrevFace_!=NULL )
			return pPrevFace_->GetVertex( *pDirection_,*pOrigin_ );
		else
			return NULL;
	}
}


///////////////////////////////////////////////////////////////////////////////
//  Copyright (c) Gabriel Peyré
///////////////////////////////////////////////////////////////////////////////
//                               END OF FILE                                 //
///////////////////////////////////////////////////////////////////////////////
