# Supplementary material for: Extracellular matrix stiffness cues junctional remodeling for 3D tissue elongation
Source: Nat Commun. 2019 Jul 26;10:3339. doi: 10.1038/s41467-019-10874-x (PMC6659696; doi:10.1038/s41467-019-10874-x)
Supplement: Supplementary file 8 — Supplementary Software [file 41467_2019_10874_MOESM8_ESM.zip › ImSAnE_follicle_morphometrics/external/fast_marching/gw/gw_core/GW_ProgressBar.h]

/*------------------------------------------------------------------------------*/
/** 
 *  \file   GW_ProgressBar.h
 *  \brief  Definition of class \c GW_ProgressBar
 *  \author Gabriel Peyré
 *  \date   4-9-2003
 */ 
/*------------------------------------------------------------------------------*/

#ifndef _GW_PROGRESSBAR_H_
#define _GW_PROGRESSBAR_H_

#include "../gw_core/GW_Config.h"
#include "../gw_core/GW_Vertex.h"

namespace GW {

class GW_VoronoiVertex;

/*------------------------------------------------------------------------------*/
/** 
 *  \class  GW_ProgressBar
 *  \brief  An ASCII progress bar
 *  \author Gabriel Peyré
 *  \date   1-02-2004
 */ 
/*------------------------------------------------------------------------------*/

class GW_ProgressBar
{

public:

	GW_ProgressBar( GW_U32 nLength = 40, char char_begin = '|', char char_empty = '-', char char_progress = '*'  )
	:nLength_( nLength ),
	rCurPos_( 0 ),
	rLastPrint_( 0 ),
	rDelta_( 1.0/nLength ),
	char_empty_( char_empty ), 
	char_begin_( char_begin ),
	char_progress_( char_progress )
	{
		/* NOTHING */
	}

	void Begin()
	{
		cout << char_begin_;
		for( GW_U32 i=0; i<nLength_; ++i )
			cout << char_empty_;
		cout << char_begin_;
		for( GW_U32 i=0; i<nLength_+1; ++i )
			cout << "\b";
	}

	void Update(GW_Float rNewPos)
	{
//		GW_CLAMP_01(rNewPos);
		if( rNewPos>=rCurPos_ )
		{
			GW_U32 nToPrint = (GW_U32) floor( (rNewPos-rLastPrint_)/rDelta_ );
			if( nToPrint>0 )
			{
				for( GW_U32 i=0; i<nToPrint; ++i )
					cout << char_progress_;
				rLastPrint_ = rLastPrint_+nToPrint*rDelta_;
			}
			rCurPos_ = rNewPos;
		}
	}

	void End()
	{
		/* flush resting time */
		this->Update(1.0+rDelta_/10);
		cout << char_begin_;
	}

private:

	GW_U32 nLength_;
	GW_Float rCurPos_;
	GW_Float rDelta_;
	GW_Float rLastPrint_;
	char char_begin_;
	char char_empty_;
	char char_progress_; 
};


} // End namespace GW


#endif // _GW_GEODESICVERTEX_H_


///////////////////////////////////////////////////////////////////////////////
//  Copyright (c) Gabriel Peyré
///////////////////////////////////////////////////////////////////////////////
//                               END OF FILE                                 //
///////////////////////////////////////////////////////////////////////////////
