# Supplementary material for: Extracellular matrix stiffness cues junctional remodeling for 3D tissue elongation
Source: Nat Commun. 2019 Jul 26;10:3339. doi: 10.1038/s41467-019-10874-x (PMC6659696; doi:10.1038/s41467-019-10874-x)
Supplement: Supplementary file 8 — Supplementary Software [file 41467_2019_10874_MOESM8_ESM.zip › ImSAnE_follicle_morphometrics/external/fast_marching/gw/gw_core/GW_MathsWrapper.h]

/*------------------------------------------------------------------------------*/
/** 
 *  \file   GW_MathsWrapper.h
 *  \brief  Definition of class \c GW_MathsWrapper
 *  \author Gabriel Peyr�
 *  \date   6-8-2003
 */ 
/*------------------------------------------------------------------------------*/

#ifndef _GW_MATHSWRAPPER_H_
#define _GW_MATHSWRAPPER_H_

#include "GW_Config.h"
#include "../gw_maths/GW_Maths.h" // here
#include "../gw_maths/GW_Vector2D.h"
#include "../gw_maths/GW_Vector3D.h"
//#include "../gw_maths/GW_VectorND.h"
//#include "../gw_maths/GW_Matrix3x3.h"
//#include "../gw_maths/GW_MatrixNxP.h"
//#include "../gw_maths/GW_SparseMatrix.h"

namespace GW {


/*------------------------------------------------------------------------------*/
/** \name a list of GW_Vector2D */
/*------------------------------------------------------------------------------*/
//@{
typedef std::list<GW_Vector2D> T_Vector2DList;
typedef T_Vector2DList::iterator IT_Vector2DList;
typedef T_Vector2DList::reverse_iterator RIT_Vector2DList;
typedef T_Vector2DList::const_iterator CIT_Vector2DList;
typedef T_Vector2DList::const_reverse_iterator CRIT_Vector2DList;
//@}

/*------------------------------------------------------------------------------*/
/** \name a vector of GW_Vector2D */
/*------------------------------------------------------------------------------*/
//@{
typedef std::vector<GW_Vector2D> T_Vector2DVector;
typedef T_Vector2DVector::iterator IT_Vector2DVector;
typedef T_Vector2DVector::reverse_iterator RIT_Vector2DVector;
typedef T_Vector2DVector::const_iterator CIT_Vector2DVector;
typedef T_Vector2DVector::const_reverse_iterator CRIT_Vector2DVector;
//@}

/*------------------------------------------------------------------------------*/
/** \name a map of GW_Vector2D */
/*------------------------------------------------------------------------------*/
//@{
typedef std::map<GW_U32, GW_Vector2D> T_Vector2DMap;
typedef T_Vector2DMap::iterator IT_Vector2DMap;
typedef T_Vector2DMap::reverse_iterator RIT_Vector2DMap;
typedef T_Vector2DMap::const_iterator CIT_Vector2DMap;
typedef T_Vector2DMap::const_reverse_iterator CRIT_Vector2DMap;
//@}


} // End namespace GW


#endif // _GW_MATHSWRAPPER_H_


///////////////////////////////////////////////////////////////////////////////
//  Copyright (c) Gabriel Peyr�
///////////////////////////////////////////////////////////////////////////////
//                               END OF FILE                                 //
///////////////////////////////////////////////////////////////////////////////
