# Supplementary material for: Extracellular matrix stiffness cues junctional remodeling for 3D tissue elongation
Source: Nat Commun. 2019 Jul 26;10:3339. doi: 10.1038/s41467-019-10874-x (PMC6659696; doi:10.1038/s41467-019-10874-x)
Supplement: Supplementary file 8 — Supplementary Software [file 41467_2019_10874_MOESM8_ESM.zip › ImSAnE_follicle_morphometrics/external/fast_marching/gw/gw_core/GW_FaceIterator.h]

/*------------------------------------------------------------------------------*/
/** 
 *  \file   GW_FaceIterator.h
 *  \brief  Definition of class \c GW_FaceIterator
 *  \author Gabriel Peyré
 *  \date   4-1-2003
 */ 
/*------------------------------------------------------------------------------*/

#ifndef _GW_FACEITERATOR_H_
#define _GW_FACEITERATOR_H_

#include "GW_Config.h"


namespace GW {

class GW_Face; 
class GW_Vertex;

/*------------------------------------------------------------------------------*/
/** 
 *  \class  GW_FaceIterator
 *  \brief  Iterator on a group of face surounding a vertex.
 *  \author Gabriel Peyré
 *  \date   4-1-2003
 *
 *  Usefull iterator.
 */ 
/*------------------------------------------------------------------------------*/

class GW_FaceIterator
{
public:

	GW_FaceIterator(  GW_Face* pFace, GW_Vertex* pOrigin, GW_Vertex* pDirection, GW_U32 nNbrIncrement = 0 );

	/* assignement */
	GW_FaceIterator& operator=( const GW_FaceIterator& it);

	/* evaluation */
	GW_Bool operator==( const GW_FaceIterator& it);
	GW_Bool operator!=( const GW_FaceIterator& it);

	/* indirection */
	GW_Face* operator*(  );

	/* progression : \todo take in acount NULL pointer */
	void operator++();

	GW_Vertex* GetLeftVertex();
	GW_Vertex* GetRightVertex();

private:

	GW_Face* pFace_;
	GW_Vertex* pOrigin_;
	GW_Vertex* pDirection_;

	/** just for debug purpose */
	GW_U32 nNbrIncrement_;
};

} // End namespace GW


#endif // _GW_FACEITERATOR_H_


///////////////////////////////////////////////////////////////////////////////
//  Copyright (c) Gabriel Peyré
///////////////////////////////////////////////////////////////////////////////
//                               END OF FILE                                 //
///////////////////////////////////////////////////////////////////////////////
