# Supplementary material for: Extracellular matrix stiffness cues junctional remodeling for 3D tissue elongation
Source: Nat Commun. 2019 Jul 26;10:3339. doi: 10.1038/s41467-019-10874-x (PMC6659696; doi:10.1038/s41467-019-10874-x)
Supplement: Supplementary file 9 — Source Data [file 41467_2019_10874_MOESM9_ESM.xlsx]

## Sheet: Figure 4i
stage	st.4			st.6B			st.7			st.8
A-P position	A-1/3	M-1/3	P-1/3	A-1/3	M-1/3	P-1/3	A-1/3	M-1/3	P-1/3	A-1/3	M-1/3	P-1/3
sample size	n=786	n=930	n=927	n=3204	n=4372	n=4411	n=4434	n=6884	n=7758	n=3191	n=5856	n=7147
angle(degree)	24.1267	68.3001	30.5073	1.65438	17.9066	27.618	30.7498	35.8255	24.4593	0.45957	68.6137	62.3389
	25.762	23.1409	48.525	28.7631	9.46595	14.8276	22.996	53.7671	38.3216	10.073	62.9598	60.8083
	27.5305	25.851	8.26415	4.18073	51.0786	26.7448	31.2975	48.8815	62.2367	38.5391	23.334	6.30682
	9.6115	6.81166	31.5838	2.67899	2.99356	62.1848	36.478	55.4464	41.9707	43.7344	69.3319	75.0823
	27.9786	5.66669	49.0669	26.919	60.4044	17.138	39.3734	38.6435	39.8755	51.7627	49.0561	14.3015
	16.2628	22.7584	42.5028	22.1256	0.850101	44.3462	31.5492	23.5015	80.4843	52.9009	42.9116	74.9351
	28.3599	18.5266	74.4857	30.3619	5.22267	34.1779	46.4539	41.8437	34.1768	41.7031	47.4898	32.3032
	28.1824	55.3511	31.2688	15.7878	11.8315	20.2233	43.2179	39.7065	56.9643	44.2358	63.6492	39.1559
	31.0256	55.9643	36.1205	28.8349	29.0009	35.36	20.9125	63.6316	51.8989	45.874	36.7266	20.3827
	28.7176	26.8695	20.7756	36.5795	60.1303	54.038	43.8106	53.6223	58.0155	59.1593	58.8896	6.106
	32.9272	17.5906	18.4394	16.9286	12.1684	31.1584	48.238	48.4464	73.7359	54.2164	52.6418	64.5611
	14.6418	52.7426	29.3822	25.2756	9.69856	11.0154	44.3496	48.5193	73.2329	49.3264	34.6588	53.5239
	27.4076	66.6731	8.27737	25.4733	11.3992	28.0943	48.4638	49.1578	46.2697	51.6159	15.0818	26.8161
	30.4628	11.8137	17	36.0143	32.6854	13.6597	40.5178	28.0163	19.8205	38.2637	40.449	28.3751
	32.6821	63.9361	37.8619	20.8135	29.3709	21.0927	39.7505	68.8912	13.7399	38.809	8.71396	67.614
	33.7312	16.2713	2.53409	22.2995	2.68696	21.2516	50.822	39.4145	74.3771	62.2709	67.6355	11.4826
	2.17593	75.7363	17.0729	37.1474	24.2262	16.4244	55.9261	30.4767	19.7824	41.771	41.591	28.5997
	33.0973	40.3275	28.3299	36.7641	6.22574	17.3731	49.0138	31.6092	33.6778	42.6393	10.9237	2.27278
	31.8103	76.514	23.0707	9.6463	37.0116	1.0053	16.1957	39.5322	52.2313	54.938	22.3205	36.795
	32.9476	1.71532	28.7621	22.438	24.744	12.105	35.3389	37.8268	62.2297	30.6932	44.3012	80.2563
	21.5871	55.6324	19.7225	38.8228	29.3216	0.790291	49.7487	30.8816	35.664	49.1686	25.6215	78.912
	23.7191	63.8333	52.1395	5.24272	15.2208	10.7954	38.2632	28.8137	20.1036	44.2228	34.5591	75.7365
	27.767	11.5939	6.14707	15.2408	16.7258	25.3767	36.1498	12.8726	5.83266	23.6348	35.7696	38.0927
	32.7881	45.908	20.756	48.6749	70.1896	27.7142	42.9568	27.0319	58.7792	48.6959	38.837	17.6236
	3.18531	34.9736	0.820761	51.1049	27.9069	11.7035	23.9434	8.81558	13.3601	58.3438	27.1732	9.20961
	38.5126	26.8899	20.1594	38.4274	41.4803	75.4385	48.2385	25.7992	79.557	65.3874	39.0763	74.158
	41.0408	8.76992	19.2772	39.7775	20.3293	19.4787	50.5737	30.6787	80.509	61.3611	2.77947	46.3199
	45.5747	8.91648	59.2302	34.6825	10.2557	34.6971	53.5338	51.1921	6.9227	41.7522	11.1201	65.663
	15.4162	10.8991	3.32966	46.5412	4.24292	23.0279	37.7208	44.2147	4.1679	36.9367	0.922708	37.0005
	6.25885	4.368	22.9165	37.722	45.3703	3.67691	51.4073	46.7113	44.7974	38.2217	60.7172	19.6227
	26.7504	39.2187	56.0724	11.8863	23.056	0.96551	40.8232	10.8517	39.3068	54.863	16.7761	72.5789
	2.36073	35.6516	25.5019	51.1931	19.7459	34.8174	51.6028	50.9366	41.5577	51.1513	48.4507	77.5295
	6.19991	28.2631	31.0983	30.8547	25.7129	12.381	52.7335	11.9587	19.9282	48.8151	16.098	47.2973
	11.6032	12.5635	14.6351	9.27288	20.6951	35.8881	46.1424	1.467	35.79	56.0846	53.3252	69.8934
	13.2241	54.2866	8.11735	42.8159	41.7316	78.0667	42.8435	42.5949	6.62085	38.4104	68.0558	16.4538
	38.356	41.8093	22.6312	52.1221	14.7664	37.7452	57.7941	19.1703	42.1085	47.5762	49.9604	43.1193
	48.5155	58.7572	3.82284	19.2157	36.2758	11.7983	41.8057	51.142	10.9962	3.41927	21.8806	75.3429
	42.1428	12.2729	41.0026	24.9483	7.71825	25.2082	45.3541	47.7104	56.3639	17.6286	69.456	13.9834
	1.82077	32.0997	2.97634	22.9548	11.3564	17.2622	45.7599	9.60358	22.5305	52.5476	52.2988	28.1523
	37.7597	13.5604	50.8599	2.69173	0.651127	10.3241	56.7362	63.9943	32.3266	24.0548	64.094	47.23
	18.0543	7.88632	25.0483	42.6795	49.6785	1.88871	54.8089	28.5952	7.52617	51.1019	38.1971	56.0612
	6.91089	20.8439	60.571	55.1832	6.37332	52.6791	46.6784	12.7817	3.9746	64.6746	14.4123	11.2059
	30.2616	70.3811	26.8002	56.3138	21.8893	23.9426	59.8113	48.439	1.15058	61.5552	49.4283	38.1246
	18.0219	67.8765	2.32889	54.3133	10.1806	19.3236	61.096	17.4008	71.6798	17.3287	24.1519	29.6842
	7.76567	73.0452	3.75792	54.8057	7.83114	0.448306	48.7156	70.778	29.1852	15.6053	24.9015	49.1474
	49.9962	85.2587	59.8561	27.8927	13.292	1.0828	54.4713	67.8452	1.12954	60.2705	73.9088	27.4194
	50.3527	43.5468	30.3538	55.0224	5.05545	32.0823	57.4704	36.8404	54.4497	40.2495	39.0257	11.6086
	40.6253	22.2108	54.6314	44.974	8.83118	33.9972	26.8027	54.2664	49.5787	50.5556	25.5606	35.3579
	26.4086	1.2119	49.211	1.05307	21.4526	39.2518	56.1834	46.3761	30.8811	32.929	43.0863	12.0271
	13.1281	5.84289	9.99758	55.5778	9.61722	10.5698	46.5259	44.6636	22.0831	25.6611	59.1478	42.168
	1.541	26.4767	48.1524	50.2115	40.5527	35.4524	59.73	16.1923	12.5261	49.9881	28.823	33.5837
	38.7082	7.48144	54.6938	30.4666	16.3549	1.11268	35.9005	51.7227	62.9662	28.0757	66.3012	17.5843
	32.0931	21.5924	55.9361	9.40239	6.16703	18.6238	40.8781	41.5306	4.20012	32.3235	68.7421	33.4771
	50.3472	10.2815	17.5573	6.59327	17.9593	21.2177	60.0256	47.138	2.62896	35.2569	51.0771	46.8044
	2.38957	19.2511	26.495	54.0923	9.59532	3.28602	15.6123	75.2421	18.6091	49.6324	75.4589	42.8497
	4.71282	54.8163	28.8701	1.99464	50.1657	30.3136	56.3232	44.9678	4.3635	38.7069	61.8457	5.16054
	6.11244	14.2662	47.9211	37.005	6.79793	20.4013	33.1938	29.5455	31.2062	3.29828	50.2586	13.1211
	6.53106	53.1148	31.3777	5.37662	8.23028	19.8314	60.4847	60.3182	7.51846	17.1732	40.6175	69.9644
	8.67162	46.1688	14.3465	34.8761	64.539	9.01153	61.1003	22.6651	44.6962	50.0909	76.8768	8.589
	51.3161	45.8958	53.193	14.384	48.2549	36.5761	30.2499	29.06	1.56943	48.6406	79.6295	58.9227
	9.25799	4.1705	31.9826	45.6743	3.93208	12.9948	29.6973	52.1861	75.3873	26.108	54.3742	28.4967
	57.8583	22.8312	36.1752	56.9348	14.7897	11.7128	55.8708	49.713	3.1273	29.7871	9.54401	20.1013
	39.0826	25.1666	0.769184	53.5506	16.6137	11.2257	21.6289	68.0294	8.69426	28.3129	51.9702	62.6483
	4.3538	2.92039	43.1095	26.7837	25.9105	75.6151	61.6892	42.579	6.57062	49.6422	50.0188	2.15728
	22.3248	31.2404	21.177	57.7967	17.757	23.5975	56.5063	38.6697	60.3225	61.1562	49.5974	18.378
	34.3233	6.3272	37.4213	25.459	14.9671	73.7698	54.5428	25.4131	44.7483	64.4779	48.2903	43.6278
	1.68891	18.739	4.05796	55.2658	8.97595	27.0495	61.8254	15.3562	26.3259	64.2685	75.873	19.2855
	56.3741	44.1012	38.5491	58.0584	11.8253	25.4064	63.0762	32.9039	11.7448	54.9144	46.6259	39.4224
	60.4736	32.777	16.5167	2.13458	52.8438	11.535	65.2567	28.7755	1.01681	34.5858	24.4782	73.8513
	7.57966	2.72452	45.0025	7.39202	29.2647	10.7645	58.5511	51.237	32.1157	40.0038	45.633	18.8787
	52.2748	6.98601	44.7476	49.0252	22.1248	13.2183	31.2599	57.0704	9.21286	36.0565	14.4476	6.32832
	45.3637	71.829	4.34636	41.0388	35.7547	11.8432	36.7349	41.5594	29.5088	59.9799	37.2687	21.3036
	58.7341	7.67996	47.0476	18.6138	43.3443	1.12665	55.1657	62.3448	10.3335	17.9213	38.4449	31.4118
	23.3837	42.6104	45.4705	55.1488	68.8619	21.8967	29.7664	31.79	24.3071	51.6172	41.0713	40.7488
	62.7019	5.14891	21.0878	19.8999	65.304	20.246	63.9898	15.3985	30.6765	58.7659	26.3904	0.981991
	25.3077	65.1745	31.7789	59.6922	18.3366	39.1734	37.0114	18.8713	71.8242	24.8594	58.6421	12.6216
	17.5832	31.4137	33.7969	1.29395	28.3245	19.6868	60.3676	59.9072	18.804	52.3038	24.9977	21.9706
	55.6438	27.2049	21.2676	45.8182	15.0575	73.2599	39.5204	30.3962	13.8891	25.4132	55.143	13.2089
	2.3581	19.5152	22.9034	44.4326	6.44834	10.0247	52.8922	78.434	8.02272	40.2254	56.9929	22.4257
	19.3309	8.19467	29.6996	3.17779	13.425	0.070598	61.4526	35.4928	4.04342	33.0685	74.195	14.7835
	3.43989	43.7805	3.22241	23.8048	20.9147	44.3121	26.7666	25.7534	56.7357	44.796	37.5083	24.615
	32.4366	5.50788	40.2969	46.725	2.45407	36.0263	50.81	27.67	40.9065	38.1174	52.2533	58.1396
	66.3674	8.15377	35.3404	8.98172	2.96939	41.0123	58.7574	68.4046	16.0792	52.9547	24.314	71.5019
	0.751046	78.1814	37.1219	17.1952	10.3231	0.343707	24.0725	4.83365	26.1905	64.6294	51.2915	1.90306
	21.6861	16.714	23.692	54.8368	2.25505	38.295	57.2722	39.3254	42.6904	30.1649	51.7192	21.1969
	20.1396	11.7593	20.9176	5.65469	30.8335	24.9056	38.03	33.7121	40.9575	48.0065	4.99292	51.5063
	56.5995	8.97058	41.7404	65.4716	14.3773	14.7007	49.3542	38.9984	17.2212	58.397	49.2512	65.4342
	15.3319	1.86604	38.7275	63.6517	15.777	24.6445	63.9375	74.3899	6.06235	36.2932	34.9767	25.6982
	33.9135	51.2338	36.4243	33.6295	27.6103	21.2369	20.7316	47.6676	14.3493	36.3455	37.8909	14.3196
	49.0325	29.4666	28.7743	1.54498	1.21605	48.631	3.25647	78.7094	7.47879	67.4322	31.2753	6.97599
	25.5416	25.3156	25.8055	32.2636	33.7092	6.11511	68.0924	64.4155	29.6745	61.6346	6.10026	21.0359
	3.73133	22.2082	27.7266	19.6589	42.7976	25.4852	62.5889	75.9538	51.8329	66.452	51.6024	51.7712
	50.244	61.7116	31.2694	1.48842	9.3448	11.117	0.886972	46.6287	25.0691	63.5232	52.2591	4.983
	23.1172	20.1682	20.6473	61.4071	37.8973	56.4539	63.9707	76.2688	68.4455	11.553	36.0245	43.4523
	68.5883	35.9401	15.8642	28.5151	35.3092	4.8767	45.7532	46.6338	25.2237	47.9038	56.3189	13.8609
	16.9952	34.263	28.2583	23.8333	8.05612	62.2536	35.3945	15.8019	28.3707	39.1008	47.9701	52.8333
	16.4265	66.7582	19.4234	21.7868	22.5998	23.9524	21.0855	22.1489	43.472	58.7584	20.8743	16.3617
	22.6732	54.3973	30.5121	61.8239	24.3427	26.3795	47.4644	3.87402	11.0384	36.2452	54.9476	69.4232
	31.882	47.4321	31.5907	43.4751	16.323	0.596589	62.6666	42.8097	22.3351	69.8525	22.7958	9.567
	5.38167	63.1352	26.5503	26.3614	5.93017	49.8331	34.9547	72.372	26.0972	30.0854	51.4331	45.3537
	28.6544	64.6638	29.6498	41.1337	16.3353	19.3339	10.0972	70.0417	6.38255	11.473	77.9353	7.70471
	2.42369	62.76	24.0888	60.682	25.0771	66.32	19.8494	34.7213	72.7696	12.9974	81.7082	31.883
	33.9515	15.0678	21.2948	33.189	24.4547	24.2451	12.0308	40.9483	1.14796	2.49255	35.3978	30.2517
	24.1453	76.5753	21.6638	21.082	27.8843	13.7962	39.0782	32.5554	7.91536	60.1722	65.7504	42.4098
	15.7747	75.4471	22.5474	46.9443	27.1313	50.0591	46.6662	68.466	22.043	20.6366	22.6907	24.1406
	29.8321	2.56329	21.5711	31.4854	34.2547	58.6086	65.7448	26.0398	65.1189	67.4283	57.655	30.7149
	0.31401	19.7847	52.9038	8.08873	2.56727	25.7176	18.6631	42.7397	19.9446	49.8965	54.7123	4.95569
	35.0974	51.3005	42.6109	31.9779	28.6249	8.65748	30.0516	51.7491	29.3235	25.4449	65.6266	40.9504
	31.5872	51.3219	4.20659	31.6105	17.8283	1.36712	62.7931	61.9863	22.2595	50.284	72.4903	19.5218
	34.2769	15.6241	21.3441	4.88955	27.0627	16.3398	53.2769	25.68	24.7263	64.3107	23.5137	7.54417
	35.7431	77.4157	11.8821	15.016	86.2037	48.2357	60.3144	39.4564	16.9819	14.8524	48.6638	25.7551
	9.20643	79.3812	14.5017	48.5141	8.60737	15.1852	60.0619	14.5471	7.52134	64.3223	40.6196	32.1618
	38.907	42.2358	71.6787	69.5694	9.04787	70.2784	42.4757	22.8598	12.7127	64.4121	76.4161	61.4911
	10.9613	75.5716	0.611544	26.5815	25.8068	20.5271	58.7226	33.5617	4.78071	16.7094	47.8193	46.235
	34.0212	31.1472	69.0386	33.7034	13.4806	5.21599	26.9664	77.165	27.8402	13.8175	58.8625	64.9115
	9.32106	40.5586	13.3238	32.4597	37.8579	25.2112	46.4717	52.792	3.86381	36.8844	69.8534	9.1816
	32.5066	27.1541	3.7077	64.1013	17.156	14.4372	31.208	30.7476	36.6379	29.3128	47.3594	41.6969
	35.7377	13.742	65.8636	5.99527	65.424	20.3594	51.2526	23.5122	6.77024	39.3946	45.2874	8.54613
	30.3179	26.9739	0.384731	21.6805	1.00728	23.7548	28.0137	59.3519	15.9863	13.8758	12.0336	26.8429
	3.57437	60.263	6.10731	42.7758	0.466962	6.05463	24.885	8.98545	40.4099	44.4606	37.8996	54.6188
	39.1034	7.83276	27.6331	12.9217	2.25627	16.4399	47.806	1.86385	10.8057	33.6175	46.011	28.8808
	37.82	28.5169	38.4591	20.0778	35.0192	13.7042	50.8838	22.7109	17.8811	62.2313	12.0866	1.35533
	11.5419	63.4647	28.4058	28.2768	7.03476	59.741	54.1223	9.15029	17.4293	47.8648	37.6695	32.6098
	32.2609	39.1778	44.9001	18.3825	38.4252	18.2472	38.7929	42.4722	59.5833	54.7078	64.3502	54.214
	25.7984	78.8061	5.68912	3.08525	8.5937	14.1292	38.2535	15.5001	7.93657	54.2878	30.1553	13.0258
	5.95272	17.8788	33.0083	8.47876	32.0528	1.62226	66.5728	25.9806	62.9761	45.0972	81.7184	15.6548
	21.4274	21.7648	39.6154	22.9421	23.9293	3.96937	31.0392	24.589	54.311	24.6319	28.1706	20.8475
	19.7722	10.2813	20.1338	6.20285	28.1781	28.0409	22.9294	29.6127	14.1909	63.3083	29.1739	64.2825
	8.77474	32.4909	6.71034	37.1201	5.29815	27.188	12.9409	25.7874	12.5249	12.903	26.2282	67.5474
	41.8282	61.7103	63.7424	65.2842	24.0455	2.08755	35.4998	55.5642	29.2832	61.9727	22.1521	23.2953
	22.3237	6.28208	7.98637	48.7947	9.03595	4.53237	30.7027	2.43739	15.0403	65.3127	38.8029	66.5319
	13.5188	69.399	19.6369	9.86895	13.5005	24.1576	43.765	73.9901	6.89282	42.7427	74.0566	67.4047
	17.5606	6.51762	48.0514	7.14396	1.33774	12.9176	64.3992	9.85117	11.7823	66.016	52.3603	19.9492
	45.3878	47.1349	43.1729	62.5275	21.1949	28.0413	46.781	2.87008	10.0387	39.6939	57.2408	32.9726
	20.7318	9.43397	7.21156	28.0093	13.0283	40.8626	46.1499	27.0493	39.2459	45.9234	57.8889	33.6472
	32.0704	26.7057	9.70559	15.581	38.2707	26.259	9.46058	48.6203	57.566	31.1839	6.02962	26.6873
	11.2934	6.48332	10.3022	11.7285	18.7586	1.9172	53.2316	86.6779	54.2102	0.376072	26.897	14.3333
	51.8021	22.735	18.0903	15.9668	6.80112	4.62608	51.0023	72.8836	31.7417	61.4527	16.4924	10.4929
	0.44557	4.50043	61.2924	8.86197	5.56784	9.41425	40.0441	54.5515	9.87764	30.3281	60.5946	50.6087
	53.0487	6.99157	27.1619	33.615	3.41692	23.6367	34.3607	45.0735	37.1771	33.3711	12.3388	46.2544
	47.8422	68.495	20.1227	25.9119	40.8813	23.7247	39.7039	8.44878	63.7618	42.8509	78.8615	56.5385
	35.297	19.9634	14.9122	27.0552	2.83467	40.0737	71.6132	18.4481	0.595261	31.4339	45.8891	23.001
	41.8104	2.39517	59.6234	37.6704	36.5984	53.7277	38.9589	57.8808	21.1136	42.0048	0.555991	19.3366
	54.2193	39.9936	18.1536	17.1616	50.9239	42.3387	34.0354	9.37686	1.58273	35.4584	17.4394	7.91226
	4.80001	19.7213	63.7825	4.04975	12.3467	48.222	28.4011	20.1244	30.2913	14.1424	59.1109	26.9145
	48.6121	58.1159	35.7479	29.2731	13.3903	15.9494	14.7841	13.7085	4.48854	43.3521	23.7128	63.4887
	55.1437	51.0039	3.6904	4.75603	74.3463	58.6002	23.5092	55.8945	0.150871	30.776	11.1097	33.3792
	37.431	67.1343	31.1066	6.27723	73.9967	28.8302	28.9239	85.0058	23.9414	48.7953	17.5983	42.1713
	1.36981	1.46493	62.0133	6.71121	60.4537	50.6165	9.813	28.5322	28.0673	46.1953	62.7395	10.1044
	59.0377	6.76406	18.4423	40.6079	20.429	31.6014	26.7837	61.7193	26.4306	48.2146	7.59361	11.6823
	0.0553092	19.7754	26.6529	12.8045	3.18103	5.31895	44.6929	9.32567	14.709	37.8543	29.6137	23.9935
	53.4915	4.12357	1.27161	50.3334	9.8947	47.6205	12.0819	10.2919	24.3611	47.5673	85.2804	14.9174
	3.58884	75.8683	21.1605	24.2644	44.4762	11.7562	13.7879	48.271	15.4677	53.4474	11.0682	30.6986
	44.146	42.6711	35.2165	5.7038	54.6509	6.20075	0.237408	64.4061	33.48	57.8619	50.8968	63.4418
	18.0751	17.128	18.5801	71.0437	16.0927	11.3908	39.1595	16.8647	33.6593	38.5225	34.7233	23.0992
	29.1217	7.88248	12.6868	6.87238	8.42008	35.2237	27.3269	37.2849	16.7383	45.8727	26.8573	31.5275
	35.5526	53.811	0.927208	5.74395	24.8582	5.9814	12.3906	39.9863	21.7863	56.6835	62.3597	9.89384
	51.7231	19.6474	45.9878	20.0597	44.671	43.6305	16.0419	80.9228	18.4057	35.7259	70.2229	7.2595
	38.9032	0.771851	0.794776	8.6097	4.92271	7.1786	37.015	73.887	42.6067	41.4039	51.7098	57.0977
	18.5303	83.4543	40.3405	25.7377	12.2724	16.3732	36.2727	81.2904	26.9566	35.7947	50.046	62.7536
	60.7423	68.5406	8.20862	7.98266	29.8474	24.4651	31.101	12.8716	30.6906	59.8612	72.1745	42.8654
	12.5949	39.1299	47.0174	2.38322	25.3183	23.1409	28.4502	20.404	8.14957	41.4614	62.792	20.1237
	59.1353	5.81183	4.8864	4.98253	12.8285	58.1696	26.9353	28.9689	1.61942	50.6597	45.5036	40.3852
	34.9498	82.3232	49.2098	32.0657	81.5701	50.2098	27.2505	30.412	54.9548	54.3933	24.5996	21.5144
	19.558	27.4252	21.3786	10.2411	16.2331	42.076	3.39828	87.7826	6.45209	52.2705	0.926924	48.8297
	65.983	12.4307	11.9322	8.38243	10.8722	5.11534	11.8267	51.2837	0.0573195	35.9724	86.4824	65.5056
	20.4988	19.1558	25.4274	26.2628	85.9964	49.9683	51.3232	20.9391	9.65394	19.2417	47.165	44.1287
	23.7294	32.9058	12.2504	3.60372	3.24093	51.6496	34.2537	19.765	7.20278	57.1962	81.8377	10.3774
	9.03983	3.22943	34.4353	51.094	11.029	39.6647	24.5214	1.42206	65.0463	34.9222	53.7288	50.7419
	65.8282	67.4641	41.8743	59.1009	40.8569	32.8454	21.9878	66.4487	34.2838	58.4441	30.1792	15.0903
	64.43	28.3239	54.1198	15.6367	7.47952	47.7155	21.0722	19.7439	37.2001	46.3773	74.527	67.4191
	13.7188	28.3327	16.5399	8.08946	41.9151	13.7639	43.9764	5.72901	31.5362	52.1648	86.5582	3.34631
	28.1142	18.46	44.4694	19.3051	11.0657	34.4263	4.69764	9.59298	28.6781	57.6012	14.5097	61.6563
	23.2111	37.7781	45.0301	21.8819	7.90325	29.3587	15.7801	23.4653	1.6377	42.9335	14.7136	66.992
	54.9626	22.5479	19.446	28.831	24.4505	49.9123	22.3336	27.0664	16.7108	55.1227	72.0955	63.1934
	26.2278	5.29285	0.605315	15.1826	23.8208	16.7261	32.1311	67.9806	0.388415	52.232	19.8564	31.6073
	57.0471	24.2922	1.6919	36.4562	40.0209	52.8024	46.763	21.0466	13.1422	59.06	68.3811	51.0402
	54.6314	18.3622	40.8794	15.5827	12.6144	6.23116	38.7264	25.2991	1.20872	53.8403	39.4327	39.5115
	6.12247	56.8017	17.7119	13.5159	32.4295	35.3385	33.5561	36.1103	14.5409	41.7353	77.181	62.0937
	43.895	25.0872	30.4206	18.9438	11.1428	20.7442	28.3102	11.7533	10.973	23.753	23.92	5.71399
	33.9113	16.1446	43.2247	30.5446	0.915034	51.8072	16.2296	0.561413	12.2695	54.9211	39.8487	59.2557
	53.6057	8.32823	32.5675	20.3021	47.0804	19.0043	2.73207	7.5097	19.9357	52.4265	58.4239	44.9737
	22.3471	51.4304	2.98557	2.09804	15.3539	14.9379	57.9657	85.757	28.1978	47.3294	20.9284	19.6686
	64.3366	75.2696	13.7751	38.6362	33.7723	43.7056	56.6098	21.6713	11.7657	57.9167	59.5384	9.65171
	72.3821	23.1218	34.3481	37.316	5.07943	9.37947	56.6021	75.6312	24.1832	60.1604	31.8047	37.7168
	5.94367	8.13706	23.2315	37.2711	65.7205	20.3945	35.2125	39.794	13.5185	59.5543	4.77242	31.221
	12.6158	31.4822	0.320645	39.6178	1.57384	45.0981	6.40669	83.3327	29.0733	52.3646	82.1062	35.8316
	0.503346	15.4102	36.3757	37.6678	20.0867	49.7372	13.795	61.8363	18.8731	49.9734	78.8904	21.2263
	26.8937	39.9508	0.842848	29.2443	8.76682	11.8963	26.6749	33.7812	27.6561	48.2944	61.6711	50.0914
	9.72193	34.9454	5.42945	30.034	12.4236	37.8747	54.5139	70.2011	7.32138	60.3355	65.5111	23.4977
	6.3691	24.3347	39.417	7.81201	38.7292	23.1929	10.5929	32.1459	2.97025	12.1952	70.3702	48.6165
	27.3226	6.24656	7.91246	42.1013	12.3749	36.1297	7.88429	78.156	2.30317	44.3246	64.0975	59.1192
	28.2892	22.4289	25.2891	9.15983	57.5458	46.226	12.7897	17.4795	2.79731	42.2254	87.3381	53.2236
	27.929	13.8479	13.7982	29.6746	3.87806	40.1386	15.5015	27.71	60.7637	40.3444	83.367	33.2915
	35.4506	43.2691	5.43485	43.5195	58.0317	5.1839	28.6754	50.0472	24.5007	63.2534	28.6021	5.33143
	15.263	56.0992	14.9806	26.7046	1.89887	0.44073	38.8819	4.45285	56.5623	55.1882	77.0644	47.3923
	30.5892	71.0622	31.7429	43.466	21.7209	53.07	15.8984	83.3926	18.6967	30.4266	59.3851	59.7812
	10.8916	53.5852	3.11705	7.67868	0.553892	12.7605	18.6551	54.0125	56.8196	49.4897	62.0829	42.4856
	6.3315	21.7578	21.7699	28.1972	2.80073	36.9031	62.4945	51.2178	22.6021	51.231	2.32138	21.0631
	27.0187	37.5858	6.40417	45.0572	70.4846	26.1671	29.5571	79.6643	13.181	58.943	70.873	60.7324
	29.3616	50.717	36.1043	16.5522	3.59364	35.3776	53.5217	73.9913	30.9747	55.982	33.3185	48.0294
	8.77167	59.602	25.43	15.0364	20.0211	49.5903	44.5207	19.634	58.014	63.42	20.833	12.7779
	9.84352	26.076	29.6322	46.9169	20.2834	4.83583	52.3751	25.9502	6.65431	52.9595	11.584	22.0949
	17.7051	69.4198	2.39699	46.9135	35.7861	2.83727	37.0633	18.0544	27.2048	55.5719	10.7402	15.182
	17.3272	43.3693	25.0706	32.944	4.32151	48.7384	19.5554	72.0016	4.03786	37.4921	20.3963	6.15431
	34.1986	41.5351	26.4679	31.0171	11.6428	40.6759	11.7431	0.466603	16.0235	48.5012	10.7632	58.4105
	28.3079	34.5353	26.0957	45.6416	17.9125	45.3114	35.5192	13.1725	16.6625	51.4095	72.1174	43.0991
	18.4375	21.9064	25.7078	22.0796	11.5351	20.0331	8.92452	23.3876	22.5334	50.4126	57.2494	59.8807
	29.2735	56.7732	18.8381	47.5556	31.7007	30.4575	38.7338	72.0742	33.1485	59.1041	67.6646	46.6559
	6.20517	28.1541	20.8565	7.69378	5.80883	28.9711	46.8556	25.0407	25.123	60.8742	31.3692	43.1351
	1.54061	24.9682	21.1757	48.9952	5.59872	36.5704	4.47442	55.1401	7.97228	59.8013	82.9751	9.389
	37.3278	13.9483	70.2973	54.7982	59.8585	9.60782	2.8177	73.8251	0.102708	50.6948	78.5703	7.73717
	24.6209	47.7987	67.0558	5.8768	18.5989	23.818	26.2915	26.9666	40.4224	60.5023	30.4561	11.8815
	43.2102	61.4368	24.1301	50.1952	72.3813	17.6909	14.225	20.4778	32.0693	28.2205	76.7853	62.5697
	17.8952	49.7096	58.9985	29.9698	75.3641	30.0069	35.9617	16.844	0.626604	54.7322	82.5166	47.9871
	46.8222	19.566	8.91887	50.8458	15.6074	40.0582	66.6399	8.64676	34.8935	62.9315	9.43772	48.0096
	49.6091	7.05829	69.1289	35.825	61.1243	36.6478	34.3751	70.769	18.7002	59.5123	75.2034	29.0769
	27.163	55.1023	7.63631	27.1679	68.4757	10.0054	0.619322	58.1118	51.6384	44.0782	84.197	22.9393
	46.33	4.44974	54.7697	46.8265	6.6177	34.3928	31.638	21.3848	16.5522	37.2608	72.2028	48.105
	44.4682	65.772	24.5803	45.2793	23.1621	12.8022	38.8295	14.9965	11.9311	63.7215	63.8786	53.6023
	31.041	12.367	7.51071	24.7429	7.95256	43.8423	41.1749	49.1857	41.8619	41.479	44.06	52.9655
	8.37765	24.3189	47.4365	39.391	23.3373	43.7796	45.882	74.6465	42.9445	49.3626	17.51	54.2406
	3.34809	19.6001	1.20854	53.3349	11.5097	2.95468	8.66873	14.4999	12.0328	22.5471	55.1535	48.2651
	17.4479	9.55802	60.1156	33.4504	35.9387	45.3952	10.614	20.7324	12.307	51.4974	60.9071	19.3378
	3.33111	18.3699	17.1619	51.5071	18.6473	13.8749	63.6781	21.9432	48.3289	62.1985	78.0624	8.95461
	46.3823	84.882	67.2437	29.3011	4.15012	34.3314	37.2642	77.1539	0.730139	57.0287	32.1429	28.217
	44.3424	23.3777	28.3844	56.7613	24.2407	4.63667	5.35965	71.2437	11.8095	36.4034	82.2218	39.0311
	54.472	6.56911	36.2258	4.08287	12.8975	40.2194	10.8761	9.51887	3.79018	58.7518	68.3765	53.9093
	5.60615	56.4178	0.925802	55.1249	20.0076	36.0816	33.1431	11.5015	58.6648	59.9674	55.1362	38.9596
	40.5978	4.34448	33.4343	53.5993	13.867	1.79188	2.73393	50.8482	39.417	40.3489	23.6801	46.6057
	20.9502	17.5441	22.2017	51.317	26.4532	37.5794	37.3956	80.9583	38.5477	57.2791	55.66	11.3915
	6.40994	6.13606	31.4596	50.6772	19.0606	35.0605	8.59806	4.0508	57.1178	63.1426	33.3144	53.8862
	60.4205	12.1681	43.5778	8.39551	48.1747	39.1953	19.5246	41.0338	17.1397	61.6168	45.9252	7.07253
	40.6628	51.0527	64.0741	55.3934	81.1455	10.4744	59.9571	11.6613	8.84728	54.7599	47.8814	24.7006
	10.8773	12.3446	60.0565	38.9108	10.7449	28.6982	61.2217	65.6123	42.4347	59.8573	75.6073	51.302
	55.9052	14.3594	44.9628	46.4168	47.2794	31.6526	6.49954	14.5239	34.0276	58.1673	39.4181	21.9917
	65.8673	80.3099	42.7023	57.7983	1.95899	27.7409	35.6671	2.28768	13.9785	57.8873	55.7269	35.2138
	19.8983	55.8198	29.2859	56.498	15.2015	31.478	51.9584	59.4975	27.2563	20.0883	44.063	56.0884
	25.3923	42.8148	59.3683	55.8144	14.0534	35.497	7.3493	32.4874	23.9082	37.7725	44.2665	32.6064
	34.0544	2.96183	24.8926	54.8564	33.7453	32.7513	45.3916	13.3327	22.6005	6.979	73.6997	47.7262
	36.7763	20.6923	17.7339	20.2665	66.7412	32.553	21.5434	13.1678	26.4076	23.6166	77.6605	40.2362
	28.7908	75.0844	50.8194	40.9039	69.3628	34.9764	53.6184	71.7238	54.6634	31.691	67.8927	46.0891
	31.9361	75.7934	61.0324	5.37959	30.9299	7.10917	71.553	39.852	29.0791	63.7057	46.9203	40.9524
	66.348	14.3718	17.2044	38.6565	46.8567	25.7981	24.3335	31.2488	54.7825	55.8815	33.0591	1.79985
	20.2149	29.0262	10.6458	29.734	0.244744	16.2732	28.517	33.0072	38.5935	35.0314	3.59331	16.3325
	59.0899	21.6155	60.7393	28.9546	50.6147	28.3889	11.5052	0.815513	43.6056	53.3592	4.68166	54.3711
	17.7763	80.3219	47.5317	39.7877	10.1721	32.5022	21.6434	34.3382	23.2717	61.6372	52.4895	13.6698
	2.7649	85.1225	34.9672	12.2458	66.0751	0.154209	35.8566	22.9271	13.8047	10.8615	46.5014	15.1043
	12.8331	13.9255	56.923	24.643	2.04066	29.9596	19.2481	15.2518	25.4341	63.8784	9.77711	49.1965
	10.7422	28.1416	52.1858	51.0275	4.79827	27.4493	19.5305	41.3388	16.8057	13.0175	44.7599	52.5672
	14.2021	53.4585	48.4034	55.9914	26.4305	30.0518	48.579	51.5042	27.7815	62.3114	72.3629	54.0368
	4.33102	18.3758	25.4045	57.643	11.2449	23.3857	61.3486	27.6315	22.2018	61.3103	76.2994	8.14176
	65.2574	80.2966	22.6956	7.34043	23.0409	6.05811	17.6896	82.8948	5.07832	50.9295	15.2094	57.1882
	49.1912	31.704	56.4047	5.13941	15.3374	25.051	54.3671	9.42485	27.4969	46.8305	81.4513	21.9295
	68.4235	82.7464	10.5801	25.275	5.0289	10.91	47.4851	31.1792	20.498	19.6011	31.1197	52.9189
	66.5302	19.5689	38.9109	13.9243	27.8116	81.843	18.8272	30.4073	25.7604	59.0596	3.58925	48.7171
	26.078	47.0979	31.1483	28.0264	12.9559	27.8985	26.8539	3.21554	39.6315	48.0436	48.2973	35.344
	48.0641	39.3003	51.4383	42.0043	18.9146	56.4603	21.011	66.0821	48.8769	61.428	63.5304	49.4776
	20.1209	55.8953	45.7429	26.7718	42.7621	30.4322	29.1872	78.93	37.6258	24.2421	34.0987	52.1531
	3.76027	80.3405	33.4098	46.388	3.42825	7.14095	37.5115	13.4239	51.8449	62.2403	0.95243	20.0617
	17.519	62.7181	27.1708	2.80065	21.1834	56.1793	8.47772	16.982	29.6862	55.0074	25.4122	25.9163
	26.4936	8.18426	29.5911	35.7027	3.9596	64.1587	16.4114	40.7965	8.53446	26.7693	57.3342	44.7305
	7.44351	14.2012	0.826153	48.4978	42.1904	26.9227	33.1206	70.662	27.0772	58.7785	79.3102	48.7454
	15.2391	4.48753	11.0504	11.7439	31.5104	51.0171	23.8988	4.88694	28.9344	30.309	33.2471	54.588
	16.4152	62.794	13.0173	47.8581	30.4607	47.1816	58.9797	6.62118	43.8739	59.6818	10.1403	5.01277
	4.09205	28.9166	2.54201	5.50496	18.0011	19.6906	61.922	36.494	5.23921	0.726893	4.62843	14.9053
	24.5601	69.0942	45.1536	34.1062	0.602402	33.8304	44.6952	3.32587	15.9537	61.8166	11.5777	49.8881
	34.9985	46.2362	45.6808	51.7053	76.1929	51.5083	71.3818	73.0264	51.5448	47.8712	7.31001	48.5704
	7.50068	42.3157	27.5477	60.8845	0.882286	11.9919	66.3265	26.0837	6.25302	50.5632	9.94035	51.8548
	24.6906	34.3509	14.5572	5.62105	50.308	35.6614	27.8588	20.4413	23.3741	63.4932	43.9702	49.2599
	9.41247	16.3427	2.62213	66.8805	71.2201	32.7016	9.46692	28.2214	21.0222	17.6797	36.6018	45.21
	2.00059	62.1787	22.7618	65.2606	63.7362	24.4739	64.6587	18.8656	25.1405	41.8565	16.8525	50.7592
	41.3264	21.8906	16.0785	16.1413	17.6514	42.9203	22.3397	60.2925	10.4589	55.1021	10.8665	51.2794
	18.0828	3.55699	29.799	61.6274	16.7661	4.77913	7.86809	8.57279	50.5585	55.6558	16.9422	46.1074
	2.88378	72.7754	25.0885	15.4106	69.288	46.1211	37.217	45.1937	45.622	66.3141	2.11335	44.0625
	14.8263	66.8693	39.673	59.2761	58.2705	6.73448	31.1528	4.13823	32.9541	29.2935	16.2893	28.2822
	35.8543	43.0357	12.7174	7.23946	23.8252	22.9245	27.841	21.3251	25.0045	3.64288	53.8357	49.6898
	13.7889	49.6517	33.3047	26.6513	14.6808	39.4846	64.8493	35.9463	40.3663	9.3552	44.5392	42.8479
	29.4872	31.3075	27.4458	27.8861	48.4314	46.9613	8.76335	29.0706	28.8623	61.3125	53.5859	42.7295
	8.46128	7.4294	32.4389	39.5522	19.6991	59.0322	49.8295	17.0627	18.6449	42.6036	62.6008	45.6189
	12.2783	64.4142	32.2365	35.0138	22.3274	21.2877	22.4692	51.8871	32.7699	63.1966	55.6162	49.044
	1.24899	19.4134	27.8751	17.0751	32.0772	21.4475	4.46614	13.6936	2.00421	53.6089	36.5798	45.0011
	4.58797	19.262	20.631	53.6118	18.0449	41.9197	14.0989	6.66702	45.3099	48.6726	60.0624	46.085
	14.0335	80.2492	4.90701	62.9419	30.7225	19.2374	0.912231	45.2929	48.1764	37.7877	28.7318	46.5839
	23.4244	17.0539	4.50829	11.7374	24.8513	19.2078	59.6062	73.6681	32.6821	57.9666	65.5296	42.3444
	40.9879	57.3786	22.4859	41.6343	25.9609	6.46713	36.4146	52.081	50.5016	66.1621	53.8183	44.7447
	1.49654	32.0782	4.52062	1.74285	20.7493	13.7809	7.21333	1.3479	47.5239	68.0682	36.8534	48.7302
	21.0192	49.4629	4.71918	57.0341	2.75318	52.189	62.6034	17.9566	20.6732	28.6448	43.7691	1.4722
	25.8096	4.4006	3.35083	17.9612	19.7661	36.3425	51.4597	6.02314	2.81377	14.4173	31.4068	45.2982
	36.4855	49.9206	13.7498	23.3023	55.3164	15.1696	32.5007	1.25701	47.0956	42.2579	64.8151	42.5913
	40.4933	48.1645	11.8798	10.0412	1.73258	33.1421	37.0146	19.6382	42.2874	38.6403	66.5803	46.2277
	42.8191	73.6855	73.6235	60.7473	22.1243	42.5764	35.4691	63.966	34.2537	67.0283	30.0642	45.2842
	21.2765	71.0521	22.105	59.8367	33.7757	8.66309	7.24523	35.2172	23.0954	34.589	34.7267	42.2072
	2.45693	56.0938	72.7569	17.9008	7.23256	5.26844	35.6245	51.3838	46.8513	58.3455	47.4991	24.9418
	21.9217	44.2258	69.4761	14.6272	66.7678	14.4126	2.35065	18.1354	34.7481	5.09092	69.6995	41.9591
	10.3171	53.4142	5.52872	53.4851	4.31585	2.05216	9.81387	27.3874	41.1433	39.2614	58.465	39.255
	22.0814	25.0908	48.291	11.4435	8.32163	34.2114	4.08427	20.103	30.4496	65.4571	51.8586	44.1513
	26.7504	9.85137	14.6505	42.0641	5.82724	0.864869	33.8068	7.64953	22.7208	52.3601	46.3255	40.0926
	9.74464	49.4165	17.8228	64.6097	39.2158	37.0488	1.79923	54.8191	43.8607	25.044	69.576	42.065
	30.4571	80.9518	66.9062	37.4694	9.79416	14.52	68.3488	5.00067	34.1068	29.8355	21.1883	39.9482
	55.9287	73.6764	17.2756	22.0385	25.3441	11.0308	20.7055	57.0604	3.2715	58.1537	69.797	37.9521
	34.6027	61.5434	20.1086	32.2667	72.9956	21.2281	4.20774	3.41442	27.9603	8.9861	46.6846	23.7859
	24.8618	7.07367	25.0524	28.0326	21.2093	29.7196	67.4112	42.1666	45.9266	49.0403	12.3212	37.6457
	11.3808	87.2466	42.9796	9.96396	38.1331	2.46446	39.6527	72.2795	34.7917	65.2558	30.1882	37.747
	21.2108	57.3242	41.6278	10.6863	3.41664	20.1955	12.0054	16.1189	18.7471	38.8346	53.0807	36.5052
	44.638	57.3918	38.2005	2.34286	63.8166	35.5899	55.3261	17.3059	4.65768	68.8203	44.1522	40.0681
	28.9147	77.1373	12.5053	10.4601	1.46995	71.2099	23.5567	62.989	45.0762	29.4002	41.8508	38.1072
	63.5849	53.0846	9.22811	19.2803	61.1747	1.57941	24.8023	47.7692	27.6573	44.4571	58.6801	36.9057
	64.0059	6.91025	4.92734	54.1693	74.8931	23.5993	67.4071	10.1668	42.0854	14.313	53.4144	33.9365
	15.5801	31.715	27.5222	22.8504	16.6127	40.7897	13.4756	10.0335	39.7289	22.2538	7.67286	32.646
	46.4215	34.9733	64.6454	7.23498	64.4259	19.821	67.1807	3.52988	14.2648	34.2189	26.4984	33.8156
	4.09353	1.21628	48.0028	29.7996	43.605	4.11305	59.629	1.31773	37.6191	40.5617	38.6461	32.1178
	5.1876	72.63	22.5394	25.6083	11.7921	29.4372	64.5599	16.2219	39.0466	49.7383	64.7095	33.1622
	15.2958	48.6465	15.3028	9.09399	13.6416	9.42765	16.3416	18.1996	8.9368	49.5192	58.4468	31.212
	3.22984	0.919017	42.3009	22.1783	14.0846	12.4667	30.723	21.657	25.8037	52.6456	37.1666	34.4481
	27.3294	0.132537	23.4352	65.9636	41.0573	23.1456	45.8961	21.4887	38.921	49.6569	40.2763	34.4494
	49.4517	37.3706	12.3374	20.9652	64.6221	0.196511	9.76512	13.8424	39.0797	46.4121	47.0423	35.216
	8.61269	8.07176	49.6374	32.4744	8.99593	18.0933	43.2507	24.8732	0.457849	50.2427	44.7149	33.9269
	3.18807	79.8144	43.7436	23.0478	47.3224	75.6275	72.8113	23.1664	32.7092	49.4127	36.142	10.23
	66.6054	14.8244	12.4067	34.9399	8.76163	42.4736	31.6289	31.3665	14.8152	48.3428	66.0226	22.8693
	34.396	0.788523	59.3775	22.2015	8.30585	21.9851	25.2762	20.2962	38.8976	48.7643	61.1137	4.77883
	49.5354	85.5095	0.655622	36.3439	23.8581	0.338885	37.9205	23.7295	9.75408	56.2809	48.2822	25.3364
	40.386	12.3585	32.893	52.8136	32.1333	24.7767	73.729	15.5974	5.08157	56.8925	51.4892	31.3547
	67.0612	19.8862	4.77142	18.5808	10.2179	31.0236	60.3983	18.4621	33.1721	34.0015	34.8019	28.2307
	31.3324	9.54292	11.9898	3.10254	32.2194	53.9756	15.9157	7.42269	36.7203	26.4083	44.9686	28.307
	30.4927	3.95174	26.6339	3.54068	2.68093	6.66349	26.224	60.9776	33.3219	57.2175	49.4158	29.6264
	44.6548	51.4208	1.94913	17.4886	3.71878	2.22093	71.001	43.8593	27.6174	8.28423	31.8871	14.2222
	1.44716	33.604	37.3374	14.1566	4.65683	4.5102	19.6525	34.7363	30.0654	52.1192	38.017	14.1901
	40.545	79.8139	53.1027	44.6873	60.143	11.1514	52.0023	12.6801	19.7351	51.5305	25.4611	54.0986
	14.759	31.8865	49.9214	26.6246	11.9626	8.79815	31.1395	2.87654	25.4786	57.5119	44.2455	35.3883
	9.02995	77.3302	14.8042	19.2836	19.7616	40.3283	20.7106	2.64316	1.10892	45.3717	17.234	56.2012
	24.0952	3.5551	8.3423	31.0529	3.72995	33.8926	13.4421	53.0245	13.3069	56.1115	33.2013	4.29227
	25.3906	48.3684	33.7271	4.98254	6.70133	3.39768	24.6149	8.94882	30.8867	52.8132	63.2547	2.29357
	6.65457	37.7071	44.2724	59.9823	67.5596	21.7577	10.0002	14.6303	30.8484	56.0313	31.5898	23.3987
	33.1054	7.66686	16.7924	36.021	35.1551	11.35	41.581	12.0239	14.432	62.3202	68.0959	36.0984
	19.6717	57.5658	48.3617	19.0587	70.3595	60.9539	3.6884	16.9125	31.2708	47.4516	9.60963	4.1087
	31.7339	49.4667	15.559	67.2307	32.3153	32.0302	34.8522	17.9161	25.9883	57.484	54.9131	8.56699
	14.8976	32.3551	52.7048	3.85721	48.4827	12.544	41.8114	74.0718	5.80469	40.0423	40.2104	38.8913
	19.6607	29.5792	0.249701	45.0871	67.5338	7.33987	35.1158	15.0373	31.5132	36.8214	60.6308	52.7878
	31.2971	20.3673	5.60772	29.4095	15.2946	18.5381	35.5039	4.22281	31.7525	57.9001	67.5566	8.06616
	9.27619	6.83086	37.7894	31.0071	0.394035	36.7634	38.6016	6.14021	4.58576	53.0108	48.5925	63.3711
	38.9771	48.3066	43.8046	60.244	4.74375	23.698	39.6049	4.01602	25.8524	66.2346	52.3497	73.5637
	1.32701	11.7634	7.81987	65.3965	6.36156	19.5478	46.0974	82.764	25.4184	55.715	21.5069	27.62
	28.539	26.403	13.3309	22.6828	30.8226	63.836	12.9868	1.28841	18.3418	64.5286	14.9421	49.034
	38.7835	2.07608	26.3139	34.1417	18.4448	19.3504	5.42533	30.4967	13.7426	40.7811	35.7567	4.07598
	21.3219	67.6259	6.11239	18.3415	15.4515	22.5715	47.7688	13.1516	15.8966	61.6425	37.6397	46.3965
	42.1864	56.9852	12.1192	65.1206	6.90263	41.154	45.3394	8.63973	9.12436	46.5873	49.0455	22.0945
	42.2831	23.516	39.4065	61.2047	20.7679	31.8365	19.7672	81.3708	4.52814	65.1026	39.6066	43.1512
	18.1208	68.5193	43.2607	22.9629	13.5287	1.2972	39.446	80.3695	17.3948	52.9787	68.558	59.0327
	50.3974	41.8464	2.02379	4.15661	6.19211	54.9019	26.6779	17.5122	28.2631	55.9145	43.7472	28.513
	20.5402	59.2246	29.1663	22.504	10.1266	58.9127	49.9858	76.5312	6.70197	63.0776	15.3612	7.36158
	9.79927	58.2782	12.5742	3.95317	35.8569	51.3672	42.337	9.65063	34.5358	51.0151	48.9146	52.4195
	60.8904	67.9517	2.5553	33.3409	19.2362	0.218213	52.6734	28.0627	19.1335	64.384	34.7966	52.6738
	39.8353	53.8873	8.85655	1.07947	8.62758	6.63704	46.4768	46.6356	14.4389	65.1128	57.3522	40.9261
	49.9914	11.3323	7.21046	15.6292	3.46098	19.2536	40.5682	6.79089	21.1647	51.041	31.4683	71.4446
	10.6544	2.08369	30.6341	65.685	4.49392	3.77753	16.8179	68.4078	18.8494	67.8211	23.6583	48.7059
	58.2624	49.0099	32.901	8.98143	27.2282	0.174803	37.9357	2.45949	1.7859	59.142	15.1372	37.1953
	28.896	25.8883	18.1033	12.1776	23.6615	19.1246	45.7859	42.6795	9.0758	60.1973	50.1208	17.7888
	58.5317	53.7592	30.8993	27.1313	6.53199	14.6481	4.83358	10.4957	11.6125	58.0061	38.4573	2.8242
	33.6747	65.1237	29.5072	35.1958	10.4124	31.5621	42.7884	17.658	14.437	60.8269	33.8242	25.4668
	34.709	17.9781	0.306375	3.93302	12.5277	42.7565	40.2712	24.8854	3.29475	55.6289	61.4152	31.6333
	37.6212	15.0392	26.6623	10.6846	38.3911	2.46899	56.0106	3.81015	25.2913	59.5981	33.0011	30.9831
	12.7148	33.141	10.9805	2.09003	12.9818	20.4704	34.878	1.26544	31.7464	52.2314	28.736	63.304
	34.7373	27.1288	2.44707	23.408	17.7914	19.5888	40.8472	63.8663	48.5189	55.6626	5.7414	29.604
	5.98778	71.4034	7.19816	51.7224	1.34866	27.4659	51.6544	17.5009	17.689	62.3569	57.5694	26.2418
	47.5668	18.6327	3.07965	16.8118	24.0728	31.8091	55.1184	19.1532	25.8145	57.6079	42.2668	38.3543
	3.33663	26.17	23.2155	12.3187	2.65492	2.55255	55.3601	12.4779	9.02266	47.7296	73.497	64.8896
	13.7737	6.26628	0.103488	27.0598	31.2838	50.2487	36.7129	14.3449	37.9629	53.74	22.5102	57.1424
	2.97878	41.6321	31.327	28.0367	22.1946	29.1545	34.4029	18.7015	4.51513	55.8251	26.0536	70.2903
	3.58517	31.603	47.0907	71.1812	5.64851	10.8435	4.40517	53.0485	58.7903	19.1974	44.0138	30.0055
	4.61686	12.1722	28.4517	17.1321	5.21251	66.3263	20.9734	20.6964	14.1826	69.0028	36.2475	47.1704
	38.8471	22.5779	10.1002	31.9193	18.1211	16.6719	59.206	24.1857	26.8562	64.1216	40.773	63.1273
	15.2124	88.132	8.18952	21.9962	38.6822	3.57979	61.7778	1.79985	9.91513	65.2357	32.1394	71.4888
	24.0195	8.32223	4.60732	26.1626	8.78931	23.367	51.0429	44.934	11.8763	38.6111	55.8965	33.9797
	2.57897	9.06984	29.1297	22.4432	7.49775	48.9883	57.0876	25.9605	4.75753	51.2772	45.2814	50.3634
	10.0029	41.0429	35.3854	9.59195	16.4886	14.3155	13.2964	15.2588	4.21719	55.0838	26.511	13.3804
	38.6153	18.28	35.0894	26.5474	14.2191	62.9819	47.1677	68.8035	7.74631	42.322	42.7586	16.5516
	21.4554	26.8058	14.5704	26.3113	23.3294	11.1298	20.8402	6.57345	7.76112	57.4056	25.8981	45.6344
	10.0635	25.4398	57.0328	19.8933	23.5093	52.1567	41.8149	21.1972	13.896	57.527	50.028	40.1081
	4.80669	14.5786	33.2182	26.1358	13.813	24.6921	29.98	65.1328	0.463969	67.728	23.2478	10.4068
	30.9339	47.0242	47.6446	32.5647	6.41405	16.6562	31.6627	79.1368	12.6624	48.6795	29.2731	75.8088
	14.0529	9.12525	56.9464	36.2555	2.17229	15.2614	61.6092	3.76466	77.5891	57.6482	57.2874	11.0791
	0.525132	23.7311	37.5393	28.3557	6.0209	30.2673	45.6562	27.1429	21.4021	65.3614	17.415	18.9931
	25.6403	32.734	3.28365	38.9061	37.9385	14.1848	49.3474	68.444	8.55425	33.1727	43.1922	13.4311
	22.9343	55.8484	66.872	34.3758	40.9844	50.9414	53.4289	0.0909152	10.4205	59.9762	67.8264	75.3455
	0.595498	19.5561	34.5975	40.1358	63.4875	3.36873	54.2885	47.8815	0.495626	62.8923	20.6339	55.0663
	53.1022	35.1373	23.8586	21.2487	11.7719	0.0250879	45.1791	35.0965	17.3791	41.0504	25.9904	24.5968
	8.36718	46.67	60.7935	33.6665	5.6098	9.28658	10.673	21.3489	15.0049	39.0275	63.2065	52.628
	30.3597	80.9544	54.3736	41.246	52.8569	15.9578	61.4979	51.5015	4.53489	16.4153	56.7701	33.3119
	14.735	7.9438	29.0207	31.836	31.979	31.5066	45.8304	23.6642	70.5174	64.3884	6.03351	8.33037
	1.90419	34.008	54.1857	40.5307	10.4856	6.07592	45.7026	3.61051	23.3717	45.1897	38.6376	20.2222
	42.3725	36.1976	34.3456	36.0002	16.5201	9.0814	47.2577	64.165	53.6296	67.4132	20.1879	53.8736
	2.99816	14.2691	60.1942	26.7741	13.8901	9.51	64.4598	58.2025	41.6274	68.4168	78.5572	42.1461
	18.5944	11.7166	45.5334	43.5004	2.25446	13.8621	43.3925	36.1332	15.5337	52.5833	26.5818	33.9309
	9.40899	44.3825	46.3314	43.8566	3.13918	10.8622	62.3216	6.9021	12.2569	69.1773	43.3457	19.2626
	14.9087	6.76439	42.2333	39.4186	5.60685	4.86949	65.9724	22.4665	2.19465	71.8677	54.7343	37.1615
	36.3991	9.89766	50.41	46.8775	8.42853	16.0919	34.4091	51.5304	11.7139	41.4306	22.8595	0.187966
	3.82476	56.313	21.7583	10.892	15.5368	23.8075	45.8405	6.65434	26.4683	60.5369	24.9219	8.07802
	53.9889	18.0425	19.5497	30.7981	6.08513	19.7822	57.7733	26.754	1.91971	52.5913	47.6273	15.2139
	48.5378	61.259	32.0268	37.379	4.30034	5.22596	27.8836	24.038	13.5752	63.6232	54.3916	41.3601
	53.1091	57.9373	47.2053	13.7716	0.131165	0.90316	27.4806	40.3697	32.6635	32.2313	38.9744	14.2939
	2.35418	28.2207	29.8222	18.0048	9.56162	11.6569	66.2446	29.8064	6.13004	1.33764	11.8387	31.6785
	60.0153	0.859705	45.2621	34.0949	10.6515	4.62827	28.6855	32.3262	1.13291	19.4305	51.347	38.2833
	62.3314	31.2439	16.6731	43.6511	2.0432	25.7661	42.8345	87.3981	9.32041	70.4571	36.1688	54.2985
	17.8686	15.1101	24.2354	39.7478	2.19138	62.8594	39.3954	87.1296	40.3606	55.3996	44.7931	9.9234
	46.9209	16.6273	24.615	28.3851	11.9327	2.5132	60.5885	86.5736	0.0725004	48.6686	40.718	0.314586
	22.1822	15.8843	43.3071	38.9337	40.6037	31.4982	52.3718	20.8729	3.87012	33.7366	40.8435	9.65312
	52.7852	70.5791	9.94196	48.3495	15.243	59.2522	36.7296	24.3622	14.1434	66.4585	42.5129	34.8959
	26.6382	31.4424	43.1875	46.6435	1.02162	18.0681	53.7053	17.4817	40.8644	8.39901	23.2024	21.1896
	54.1889	2.82643	0.738431	20.1045	71.5195	40.6628	66.7343	58.9078	45.6509	4.63064	71.6613	62.8787
	21.599	61.181	24.6975	19.6508	54.196	8.61311	60.1476	23.365	19.2726	72.9907	49.5617	4.07448
	58.4888	32.1271	31.9091	40.2191	37.8459	51.6307	55.4335	18.6495	19.7162	62.6649	44.5433	13.3086
	7.07726	65.6855	2.3725	55.9365	24.3144	38.9057	48.6622	9.44278	0.333478	19.3515	7.13466	7.44913
	65.1087	47.2315	61.2635	50.8353	7.16516	32.0783	49.7006	6.20373	26.5514	30.0857	49.501	33.038
	1.51159	57.6823	66.8205	26.5751	13.6777	9.01577	65.3184	74.2932	23.9832	53.1873	50.6766	12.7543
	37.8516	2.49764	39.8593	39.128	50.426	7.64189	56.3538	14.9348	6.19673	69.8861	36.8083	22.7534
	40.9448	25.2335	18.6878	25.6815	17.4819	2.66375	46.713	4.60187	11.0089	71.3276	49.1163	19.2924
	65.4771	51.7182	6.20769	4.89953	66.2583	0.845535	39.3302	29.345	2.62754	68.3468	78.9097	19.6202
	6.43424	43.3746	36.443	40.2987	14.8948	51.1596	4.1905	19.1976	28.6039	33.4642	9.17267	57.7328
	14.7681	81.2663	44.3397	13.7451	33.6912	2.56689	27.3566	16.1836	11.5474	66.3262	45.3843	38.0363
	68.4228	83.4462	28.507	40.4479	67.0177	12.0098	33.7796	34.3788	6.98025	42.4638	21.4499	2.58252
	15.9948	16.9505	55.8382	24.7936	27.0554	32.7585	68.6913	16.1059	63.9467	67.4462	14.7356	18.1587
	3.76747	11.6462	41.8783	52.8538	20.3312	33.918	8.50814	13.2641	16.7941	4.88312	35.6486	39.544
	22.8829	49.7821	54.5886	2.32612	13.9424	2.06363	56.0503	0.781269	75.7089	22.1327	49.2623	5.68644
	25.0202	40.3536	58.2787	46.4998	3.53283	41.2604	22.1929	15.4719	6.02305	42.9372	46.1853	8.72617
	1.694	84.026	21.8475	46.1158	70.7035	23.2947	66.6954	18.4937	61.8215	35.4617	5.3145	12.0784
	26.9663	57.0897	30.8272	55.2458	40.049	0.137664	64.9342	6.24687	1.04304	3.91176	52.17	29.1599
	38.0562	16.5022	8.57269	49.4656	5.02739	32.6666	29.0886	44.3261	47.0093	39.3359	56.6349	67.7695
	33.2028	76.3277	38.8738	49.7199	10.1735	55.9187	51.3671	60.7844	3.8814	39.8508	27.1644	1.65495
	1.53288	9.47713	7.00108	46.5425	28.2031	26.0029	38.2347	15.8713	24.2081	2.15164	62.294	42.0067
	27.8172	42.9546	23.2456	45.6574	57.1072	12.4073	66.4471	13.1288	16.2045	49.9023	61.0915	13.4385
	26.0421	8.78193	7.61058	56.1702	61.2742	8.35451	3.52914	10.2119	38.1829	54.4927	32.99	65.2746
	17.3696	82.3435	44.3337	46.4381	2.48221	31.9117	67.7821	20.4829	13.7172	47.4134	50.2699	32.492
	16.6347	88.393	12.7921	47.7915	3.64694	6.79611	68.4525	82.5876	24.9274	44.1842	12.5793	45.8683
	23.5065	44.644	26.5339	6.40208	23.7101	51.4317	55.693	84.1382	23.0549	4.05326	73.9006	36.9967
	30.3229	85.5109	6.56256	1.6741	15.3033	14.257	64.7754	20.074	23.9864	30.3055	79.0308	21.2939
	1.4035	44.1876	19.8514	23.5193	29.6829	3.69797	64.5279	7.90005	4.61558	21.307	1.2383	36.8751
	36.8827	4.49245	9.1941	8.94724	23.2879	29.2258	35.429	81.1768	0.961474	65.3963	39.4089	55.6614
	39.1112	50.6965	3.50234	57.1928	54.1217	33.7603	64.2161	10.5152	27.3542	43.4713	55.2176	37.694
	20.2474	7.77318	44.0769	7.72796	18.9879	26.218	46.7784	41.6237	25.7903	35.4633	8.65715	16.7695
	29.3071	40.1452	1.75068	11.5501	11.8321	28.8469	22.1487	61.2774	7.92853	26.3262	34.8242	24.6733
	24.8278	40.1391	33.971	53.1251	28.2419	33.717	67.6912	9.98655	14.9131	24.413	41.2451	50.2443
	16.8393	13.4394	14.4302	35.2448	3.57546	6.47389	66.8743	36.8243	0.0972184	10.3638	55.745	28.8864
	20.2334	43.6506	9.02523	22.3615	56.7861	36.9857	59.5917	1.63421	10.1128	16.0523	70.5801	54.2012
	55.4665	65.9328	34.0118	48.321	5.63153	15.4188	17.8272	87.5943	8.43839	37.5122	45.3917	20.4559
	11.4638	8.17652	0.314349	9.59346	18.2907	5.88164	66.6923	16.8398	9.02532	36.2869	63.3562	52.5997
	42.7666	32.724	47.3383	30.9153	15.0203	27.0956	28.3947	9.58627	12.9972	62.5329	34.1813	18.5362
	59.8786	10.1564	51.2669	9.40121	67.1758	35.1633	19.4972	18.812	32.5597	70.4382	52.1344	11.3999
	47.1544	17.0645	41.2361	23.96	6.34154	19.5503	43.3053	18.5788	26.2703	67.2444	5.94975	41.3063
	1.07467	23.1825	23.936	9.37781	53.5482	33.7343	47.4613	10.217	7.8036	68.6438	50.7491	32.9953
	8.59575	75.7826	15.6689	2.61298	2.05877	14.2031	65.5012	16.7981	29.3925	33.1732	67.1562	54.7151
	42.2483	42.3371	25.5928	2.74253	19.7249	1.72935	69.7312	49.869	30.3874	10.4209	27.3601	19.3455
	23.2508	51.5393	6.12801	54.2449	1.38463	52.4962	5.61263	13.3783	30.9573	7.91137	55.1166	8.99004
	24.5427	10.7927	7.45031	58.2657	42.5418	44.4398	21.1032	26.7998	50.5277	20.3583	61.6467	36.8902
	30.7259	3.10314	1.63889	54.577	32.6897	7.88848	52.8309	70.1211	8.18428	26.0649	48.4541	42.7903
	21.6062	27.6135	7.32387	19.5231	6.09436	24.6453	62.2619	46.5333	8.06143	71.7268	57.9446	20.5306
	44.4785	12.2224	10.5982	24.5052	19.3379	31.3399	4.78098	0.620121	25.6941	26.3076	59.1816	13.4784
	23.6851	49.3951	33.4783	11.2494	4.06408	31.2238	25.7171	2.80062	15.7966	22.2356	38.8662	13.8995
	13.5311	67.2446	38.314	1.61687	2.59166	23.3462	4.01791	2.14626	16.1312	56.508	8.80673	23.7531
	10.973	41.8796	8.85135	7.63933	26.7153	12.719	69.5402	21.1691	17.6238	47.0334	50.5886	7.85279
	3.34045	51.4313	38.1885	56.7641	13.2594	14.4175	71.2782	62.026	7.4541	6.33452	20.5846	34.001
	25.3715	0.505755	31.638	32.0401	41.8854	14.2994	46.6047	35.5355	14.7332	47.6379	37.5517	8.97755
	2.95321	27.7341	36.383	54.0464	20.3376	48.551	4.12039	10.8878	2.71772	43.7054	56.6648	38.7169
	19.2293	11.3279	7.59025	12.365	3.01212	4.8882	25.0177	13.6132	6.53729	37.6767	78.8766	14.2457
	17.5074	69.8476	1.90522	7.93496	15.2825	30.2675	72.5876	48.8583	6.76915	45.6101	81.6348	19.9474
	19.0468	9.22346	34.6105	29.9337	20.7396	7.59043	63.4238	23.531	2.15204	43.1989	58.0682	3.21802
	26.2032	73.144	23.5929	1.56824	44.5473	18.5529	9.60979	7.61194	67.647	63.7573	84.6043	21.6581
	2.2124	69.039	30.0947	19.1612	36.5957	41.3913	30.4841	24.6701	21.5916	36.2347	70.1247	1.39943
	21.8617	44.4426	32.5443	62.2794	18.8371	5.59937	6.25206	19.4712	37.0354	36.925	84.5706	36.4674
	7.99337	11.6289	20.5949	14.5299	59.7359	19.6379	49.4266	5.57811	36.9569	33.674	36.6051	16.1646
	18.9678	11.4827	30.2917	5.93268	5.6576	19.4358	63.221	12.2495	6.6158	18.7614	42.7866	12.2387
	0.992304	6.57329	8.85814	41.2875	11.3848	29.7008	29.2869	18.0731	9.94329	52.4099	46.2229	22.8793
	1.41123	73.5477	27.6983	22.1077	1.30048	2.65793	33.5258	6.16902	65.1801	42.3259	53.9308	23.5753
	9.76913	24.5075	46.8648	64.6377	65.5314	19.4287	71.7258	6.54709	35.9583	47.1176	26.7822	5.95451
	7.97099	13.8144	53.7888	58.9624	23.4414	3.03081	37.5552	23.6033	4.74516	50.4076	82.3292	10.855
	36.8949	78.6126	56.734	38.4251	13.6094	2.68143	8.70763	23.7275	35.417	44.82	21.9879	47.1751
	17.5038	17.294	69.9562	9.51289	36.8273	46.1582	23.8218	11.5329	7.02869	39.2964	52.0537	18.6822
	25.8729	38.7548	51.3956	41.9844	5.10696	20.375	67.0033	21.7951	41.1841	59.5011	28.503	9.27882
	39.9841	23.3159	4.22662	16.771	5.96507	18.9674	57.6405	23.6616	42.8271	27.652	22.5202	64.0547
	36.6888	41.7124	42.1973	0.497852	65.8836	1.063	26.1323	28.3195	18.7498	52.6049	81.2224	55.5936
	30.007	0.510235	34.6832	10.0141	10.8972	20.2501	68.3863	15.0161	2.51342	50.0575	2.16241	1.3738
	13.0951	30.4555	1.27812	64.4462	0.150225	17.4808	47.7042	23.8562	17.5729	59.9392	71.0526	29.4022
	33.16	51.0499	25.2152	19.4911	12.2812	34.6534	72.341	15.0415	19.4538	57.7895	24.4371	36.368
	37.8169	61.6197	14.681	41.4066	13.397	19.4717	41.9855	32.4671	33.5804	57.4439	54.4724	40.7703
	4.38623	31.4358	24.7224	29.7409	52.5356	10.4128	43.6788	32.057	8.30275	44.3845	23.03	28.1157
	3.39662	5.00225	12.2656	36.1411	10.0699	27.5931	21.7026	18.1765	11.9204	60.6915	27.9241	20.7737
	33.7543	52.6444	44.4168	21.4515	13.8599	41.3768	16.8622	39.9657	5.33054	59.6575	51.3539	1.92938
	34.5241	35.0169	24.0589	21.4679	23.2662	42.5678	57.5372	16.2538	39.0656	56.8928	84.2515	29.4235
	29.0532	78.5782	24.0968	7.78676	11.732	30.2805	73.24	12.9278	18.1076	63.1082	63.0342	19.3832
	29.6748	24.0037	13.4884	11.6794	22.2399	17.893	9.27053	14.2817	66.0978	49.747	2.2014	34.3946
	19.2627	12.823	35.8516	22.5436	79.4297	40.493	71.0133	13.0745	55.2074	8.75668	82.8826	43.8821
	24.0961	83.5492	2.81095	3.6911	13.8416	34.8455	3.68581	21.8698	2.1378	51.1053	34.4033	29.5725
	55.9888	84.4433	58.1756	38.0176	5.04003	4.32578	66.4116	32.549	24.9171	65.9805	83.1382	60.9885
	37.3554	8.614	27.4786	39.0022	42.8634	15.3605	59.3428	31.8312	12.6629	53.6068	81.9431	10.7727
	17.5452	49.7876	62.06	28.4707	12.931	21.8796	67.8247	22.3243	13.7719	54.032	83.5929	1.07386
	3.55159	32.1849	15.5768	31.0887	6.29682	0.718253	59.4081	10.9597	28.3638	60.7043	45.096	15.7859
	20.6668	21.9741	7.4623	58.0847	30.2945	36.4338	70.8316	24.8149	29.1819	52.2082	13.0208	2.70565
	7.20003	67.4745	41.0252	1.72504	8.98279	8.65574	55.7358	6.82398	6.77311	57.7649	85.7982	10.0371
	12.5769	16.906	21.6285	4.97608	41.0704	38.1397	69.9344	11.7949	29.6177	63.4548	76.4317	4.31273
	25.6041	30.9053	59.8519	46.0607	11.9691	37.5871	6.54252	21.7132	13.8869	56.8773	47.6931	59.8321
	7.07753	76.945	25.9687	17.6322	1.96939	1.49723	75.9512	71.6072	57.4287	64.8054	58.305	6.33144
	9.07732	78.1986	55.1001	21.9468	32.4925	43.1334	16.6599	1.2055	59.7134	60.1883	41.3393	9.29536
	8.19379	5.02808	46.1065	15.336	10.7634	43.026	14.9973	1.80877	10.6033	65.984	6.0893	53.7217
	0.899558	10.2897	15.5049	27.6246	33.1499	28.8106	75.0112	0.669505	17.7368	58.0604	3.51553	55.5496
	7.51982	57.6196	21.5198	17.2647	66.2534	40.2123	31.7207	19.6631	27.5797	60.18	87.5798	28.611
	4.10085	10.8182	12.1443	62.1653	12.2766	11.0372	12.5335	16.3658	4.65056	54.6439	53.4054	35.0402
	14.6587	73.8918	0.0735426	29.27	30.4868	38.8732	36.3492	40.4036	1.53868	55.1052	3.2201	61.7735
	18.4082	75.8498	41.9519	7.79291	2.47451	34.4055	10.0276	3.77053	14.1548	65.4797	15.2913	15.857
	33.5253	37.6509	17.8226	42.3402	12.9272	28.2599	19.2758	5.2271	10.7565	65.1367	82.62	51.6195
	10.3228	56.4138	16.9476	42.717	17.5752	1.44099	5.78926	1.23522	15.3392	40.165	49.6039	59.6795
	19.6864	21.483	9.80015	67.4144	7.77647	17.5223	34.6828	0.485444	47.1509	66.023	2.12525	20.9666
	41.2907	10.5592	46.3002	24.3969	57.4767	31.1416	28.3401	2.06057	6.94309	63.0486	52.7728	32.2495
	3.25901	40.7784	26.8042	35.9393	23.4183	25.2719	17.8128	20.5943	7.9146	52.8144	5.21613	46.1911
	32.5071	10.7182	23.8633	19.5849	11.4744	36.4438	9.34678	7.75772	39.2321	39.0642	64.0054	17.5418
	5.20102	41.5557	16.8197	24.2616	12.4015	38.1104	23.3201	15.2389	37.6393	67.3274	52.3629	65.1434
	43.5487	27.9402	13.3346	52.499	7.96952	36.8649	23.8511	20.5449	37.0352	62.2644	38.4184	21.1051
	43.8204	6.45408	44.7294	41.5539	81.3638	31.0996	44.1834	50.7936	8.7353	25.2408	53.7336	54.9795
	10.3168	55.1235	42.8862	15.221	75.9812	32.0651	6.63882	5.34212	8.72452	51.0619	25.2857	22.9648
	47.8981	45.6321	7.29731	28.2042	2.41227	37.1796	43.7905	58.4258	8.47487	3.28307	64.872	3.28351
	24.2553	13.0158	13.5046	31.285	58.0434	15.9638	37.2249	20.8964	20.3817	33.986	13.2781	29.3591
	60.5346	26.2075	12.9223	61.8478	39.3103	26.1859	35.4102	24.6821	40.9262	40.5318	43.8056	50.9876
	17.118	13.6599	42.5994	19.1977	44.2129	29.5893	32.8472	0.628437	23.2808	17.0666	42.5831	51.5292
	11.7595	14.9023	11.1193	15.281	48.5053	15.0435	14.4065	20.9475	41.9126	63.8993	30.054	59.3123
	57.365	63.8106	9.62409	6.55776	31.9433	34.2291	15.7709	3.00709	17.5997	47.3412	17.792	20.0319
	15.6462	70.2223	41.0176	22.3164	68.7208	29.1495	59.6717	81.4882	62.9353	58.3623	84.2075	5.46816
	42.1733	6.15157	8.32277	5.78097	20.8575	33.7533	27.5375	29.2756	3.96362	63.355	21.413	16.3286
	39.4119	18.3811	6.1203	13.2607	49.3315	31.9886	20.1238	34.1524	11.1976	47.7952	0.0886976	59.9644
	35.8073	73.201	5.97916	26.5118	3.44964	13.1296	14.0106	37.4741	7.40862	51.9145	4.93791	59.2689
	24.254	62.9019	32.9996	23.2288	2.56691	27.9781	54.2916	42.1176	1.52282	64.8633	14.364	39.7927
	65.9935	39.4298	4.2912	10.1839	55.2955	23.5629	2.76634	70.0432	2.85276	57.7962	70.6291	41.8083
	46.0142	21.5948	25.9729	42.6076	30.7744	15.3726	20.22	8.97618	0.210478	15.8998	12.147	35.8338
	44.3994	43.5483	66.9196	10.7885	21.8626	13.1145	41.2893	44.2335	40.993	59.6204	8.43207	58.6246
	53.2676	17.4085	68.605	36.2888	7.33957	30.3778	61.657	1.57508	17.7803	65.6946	39.0726	9.20443
	14.2091	61.4106	73.332	56.0277	47.8128	30.2366	27.8398	11.5708	53.1069	59.3725	83.3579	51.9422
	28.926	10.7204	26.1976	41.8218	35.1101	28.7179	21.2636	35.3398	13.3739	51.8306	27.3082	58.5463
	18.9176	21.5536	26.9447	34.8687	57.5685	30.9345	33.7686	36.6292	22.7071	61.9364	47.1418	1.95234
	23.5448	29.3849	46.9327	7.49128	26.1711	33.3839	48.9596	25.7047	0.205701	58.7164	34.718	29.6099
	0.912105	80.2952	41.715	17.7936	7.16728	28.5314	38.2958	12.3715	16.9221	67.5555	26.699	34.7047
	21.5524	3.23213	56.6582	71.7486	35.4266	25.8144	50.2269	5.42161	27.5708	0.600733	85.2538	31.5936
	3.07771	8.25861	38.6612	10.677	70.9952	30.7855	40.537	43.6555	32.7378	2.9897	32.9962	25.4492
	7.9409	33.3463	68.7594	28.1779	44.4802	20.0728	32.7043	30.3502	17.4231	46.2392	21.8896	59.1687
	29.724	34.1202	0.709748	38.3787	47.7648	20.8593	50.6386	52.8412	59.2916	60.4543	0.9761	30.8581
	42.1154	32.249	45.7665	6.92757	46.3349	20.9599	49.4146	62.2802	52.5938	52.2921	32.0987	8.45727
	3.82964	74.9629	5.58288	48.2812	21.8734	9.85562	39.8378	63.2387	14.0164	43.6441	84.9963	48.9192
	22.8938	23.3439	5.32818	73.6688	58.651	42.2615	13.647	42.09	0.490693	54.7895	64.0247	12.212
	48.0451	34.06	49.9584	40.8127	34.7788	10.5066	51.1343	49.9709	60.1794	56.632	0.506751	6.2464
	2.98324	7.90308	23.9434	49.1986	56.7547	42.532	34.8607	34.5465	45.8268	64.4396	79.6518	49.0629
	24.7282	18.8297	48.5034	30.6094	43.6529	76.7177	28.6587	40.5274	17.5426	52.8875	6.20588	58.1348
	18.5541	74.5099	34.9589	16.5774	0.00491741	0.572263	61.4515	0.655676	7.13985	66.9129	7.34714	58.4801
	28.8163	8.82606	15.0831	4.31853	38.6921	34.9545	52.2919	56.5284	10.8309	15.3693	14.9178	4.63915
	18.4842	77.3076	17.4177	33.5672	14.387	45.7099	29.2479	37.4638	18.8885	63.0119	10.1611	50.0344
	55.2125	5.72185	15.9793	8.27177	70.8713	20.0108	40.6871	52.3634	18.9873	36.1174	20.5387	42.1322
	19.0647	31.2502	3.00613	25.7905	54.9367	8.00535	16.8225	63.3159	11.5145	24.6521	30.4642	24.1949
	16.0252	12.831	35.6695	7.43655	30.1869	14.7268	60.7697	22.2816	25.2814	61.7994	30.556	18.9502
	38.0366	54.5935	9.53817	6.68561	3.61318	38.5983	46.2521	2.81073	55.2562	5.85484	37.4432	33.7959
	30.983	46.2417	11.7927	50.7713	4.81255	44.9154	18.6263	74.0155	32.2133	27.4927	13.2102	45.4373
	6.69748	41.292	1.78167	2.32387	44.6793	30.6442	25.7796	5.9522	21.681	6.2369	23.9351	47.9778
	11.8968	26.5351	0.147256	69.3401	0.765014	42.3902	37.8687	66.217	15.181	11.6819	15.1985	30.6894
	13.2802	9.76145	6.09942	13.5239	44.3647	21.5823	37.4818	23.4638	47.1042	54.4914	77.7901	10.462
	46.3725	24.6426	13.561	24.7755	3.74807	2.94594	36.4871	33.8953	2.76645	36.494	72.5776	40.4602
	61.0733	23.9269	3.1684	17.6148	17.4637	76.3769	57.9985	46.6444	14.5113	24.6212	8.0361	50.6893
	11.9907	12.8147	39.1062	32.605	18.6299	25.247	38.1805	0.792255	52.0676	20.7654	83.257	44.8943
	6.20355	61.9959	1.13182	67.6101	10.6678	10.4032	30.8389	40.3904	13.7002	16.8656	13.1399	33.9689
	57.8768	64.7935	20.7297	26.6073	11.1057	9.56774	55.0225	39.9134	14.45	41.1524	32.3018	49.4644
	18.775	6.39555	37.8966	63.3598	46.478	8.07665	55.5875	65.2359	42.9616	60.0418	65.0338	48.8867
	55.7652	42.1372	0.709672	39.0308	14.5061	30.1899	25.1695	20.1908	33.1972	50.2026	18.8571	36.453
	7.1407	35.1447	43.0865	55.0422	29.205	17.9381	40.4906	27.5238	3.93995	6.20317	83.2816	40.3421
	49.3255	65.9327	1.98845	11.7613	16.8158	40.6182	73.7177	37.5045	50.8643	33.1689	74.9121	52.7079
	40.1428	2.85037	1.14039	16.4873	4.09749	15.7821	49.2425	44.2742	4.63536	24.2151	28.355	50.5495
	21.9573	73.278	41.527	52.0918	26.425	24.8216	5.31608	16.1304	26.3484	11.9266	36.187	13.6064
	45.0519	55.8521	13.6344	23.6929	17.3853	18.3026	31.4758	53.2995	49.2297	0.345162	39.7128	43.9677
	9.34796	68.5863	2.68506	5.92529	77.73	31.6863	27.0647	11.4835	45.2072	57.8169	61.8149	45.5045
	21.4933	80.1432	18.6067	69.6397	33.4872	10.3601	30.7865	33.5303	50.43	44.4738	64.8356	55.8412
	5.60633	37.8373	26.9632	26.2181	13.0559	22.3582	49.8646	51.8146	11.8955	54.9869	51.7058	54.995
	55.2501	47.7377	17.4592	15.0653	2.28275	42.7562	61.9521	34.1295	4.79759	69.1687	73.1255	43.2788
	69.6018	79.1889	25.0596	11.1799	7.70576	24.8272	40.1504	34.8663	55.1587	7.27362	74.1237	54.2286
	4.23922	36.8095	35.3469	22.1612	10.1966	13.7664	65.6391	34.9272	46.8507	54.2016	22.7665	28.7502
	10.5248	21.413	2.59751	5.20647	7.97872	35.2738	22.6424	10.9179	51.8166	64.1419	45.6543	52.3951
	15.9795	49.5465	24.7229	20.3492	1.06425	20.5088	60.3756	27.433	26.9527	35.1681	45.8955	54.5045
	0.554586	27.5284	21.6614	29.9592	77.7918	6.69385	48.2386	50.9845	0.21499	27.6447	1.32435	52.5297
	18.9295	21.7616	44.8055	35.946	62.0387	1.09697	11.0374	71.9346	49.4981	50.5586	41.6329	34.0519
	0.342209	74.9878	62.2798	37.7084	7.47698	21.902	72.651	7.41792	22.0106	63.5284	19.0671	15.7774
	33.0033	61.6533	32.9475	2.16618	41.2681	35.8111	30.3184	56.9494	37.1128	63.879	67.4914	46.1028
	16.2333	66.0916	67.2342	6.78012	64.6704	35.3923	65.182	39.672	50.4341	66.4496	54.5406	44.5348
	34.3572	32.6328	13.6926	29.8388	25.3277	38.6768	73.6022	32.178	28.4371	9.69584	49.3857	47.3396
	3.13607	51.8341	1.70261	39.9247	15.8959	30.8325	35.9066	24.3344	9.36352	64.4381	12.3857	3.25862
	38.2157	20.1619	31.8339	17.755	29.4331	1.79295	5.4627	24.8418	48.5946	31.3595	36.8262	25.4063
	40.5851	63.3812	67.3062	2.48758	2.40855	22.7744	4.69627	55.3898	23.3384	67.6726	74.8287	28.8983
	20.5625	26.5911	20.3891	37.4971	3.57918	27.1983	63.4534	26.2694	28.8672	22.8447	59.3653	41.8745
	32.6351	79.4801	48.1485	20.0408	4.79603	33.9712	70.3449	26.8858	29.1671	23.4279	69.0515	49.5363
	46.5837	42.3904	17.046	43.9038	58.2167	20.5571	22.3434	33.2153	43.6907	5.4125	14.2742	43.9796
	45.7457	43.5755	60.6953	33.27	20.6809	53.3475	22.3896	70.9029	3.37376	34.7208	11.1583	21.0294
	2.98649	85.6449	1.29201	39.93	11.108	10.7461	51.7426	46.8364	47.2691	70.505	65.5962	42.8752
	48.1314	6.36603	41.0082	44.5357	12.5967	18.49	48.6336	2.94905	22.037	6.04269	59.3855	49.1206
	53.4083	62.2044	22.2554	38.6415	24.9997	41.9185	55.0229	56.0141	41.1182	14.9959	63.4132	24.4137
	14.9322	35.7786	22.73	35.8986	20.4947	11.0957	48.8202	75.6054	27.843	33.8217	63.9834	48.4935
	51.1712	27.7503	4.88306	29.5379	33.4181	6.64318	68.2886	65.059	49.9534	65.4119	50.6921	49.664
	46.9461	33.1744	6.31691	28.5547	11.6899	1.34609	26.6684	65.7127	45.4575	19.4597	69.8645	49.9878
	36.861	42.5552	18.6747	36.1751	3.00548	6.93138	53.7055	78.2403	30.2897	52.4048	63.9051	46.0112
	56.7308	1.68899	12.2295	36.5842	1.54111	29.5189	43.2501	76.3391	45.9787	67.7268	51.9403	45.4942
	1.57022	18.335	16.1016	39.0633	39.7992	38.9374	40.3305	6.90016	39.4513	15.7095	55.8267	47.3464
	19.684	15.2632	3.92227	28.9283	62.5612	10.419	41.8486	74.9555	48.751	21.3269	40.2245	43.0039
	28.6208	31.9473	19.0331	26.5102	6.3133	15.7061	1.88832	8.05357	47.254	36.2591	67.0052	40.6754
	4.29971	32.1739	50.8456	38.8225	46.8601	68.591	22.3896	2.41238	45.9165	23.898	73.4907	48.4369
	36.129	18.6555	7.03989	41.5497	5.22933	25.1518	38.8026	76.8846	3.08798	14.4527	77.8953	20.5843
	28.8583	67.7491	29.3644	12.4687	6.48146	67.8723	0.479446	17.1882	28.7062	48.9322	69.4843	35.656
	8.4456	37.8323	24.8843	0.107197	30.881	0.969264	42.9729	77.0112	37.6338	9.42939	49.4619	6.79446
	34.2095	12.8892	13.0423	6.8581	36.1962	33.7317	51.4611	34.4791	46.7197	55.3107	51.676	29.8329
	41.0823	5.98653	5.34176	7.21232	30.0234	11.0746	68.9014	58.6881	16.8023	15.1474	72.0127	45.7303
	19.2496	31.9959	2.8284	0.11017	32.5339	69.7223	38.4129	14.8848	30.7629	26.1864	68.2359	25.7917
	37.5909	8.62008	10.3147	34.1634	46.4152	31.0304	9.65742	70.0832	39.7449	13.5809	43.1135	44.6326
	61.0335	0.600475	9.60366	33.9926	2.82399	4.72356	3.78801	56.8796	35.6819	3.97632	9.10911	46.3774
	30.517	75.6538	10.2298	7.01893	45.4569	45.9829	27.0765	37.3539	44.5299	4.79709	32.5931	48.0263
	37.3255	4.54335	35.7658	2.10516	19.1074	12.2219	5.51099	30.0807	40.2441	1.85292	75.5883	45.563
	34.1971	77.5026	6.7114	21.6815	38.5256	16.1198	9.39911	37.4338	37.5926	18.5463	70.3743	42.9365
	22.3772	20.655	10.6799	29.4233	18.3072	60.6842	21.3641	21.4964	40.8483	10.4353	66.6617	1.62488
	18.9305	32.9423	10.4616	43.9383	31.6001	26.9816	36.5279	76.0853	39.191	23.6864	34.6625	45.3116
	25.1092	25.4064	10.7416	50.5924	15.051	3.76365	23.8475	49.8187	32.2384	11.8474	47.5436	46.8508
	16.9407	26.6773	0.63335	52.4298	9.88015	22.1007	57.2297	13.8544	37.4139	20.616	19.1718	41.5975
	20.7833	20.669	33.121	13.9158	5.58112	59.8648	4.14026	40.1488	36.5292	14.233	14.9686	46.2707
	29.7333	58.8413	72.5987	33.396	6.25484	42.1638	12.3039	16.0518	38.8389	37.7355	71.0033	34.8371
	28.6608	41.435	48.0954	2.23603	15.1205	19.4976	67.872	25.2504	36.1674	43.1187	52.318	9.92422
	40.6009	41.622	72.7476	40.9924	6.60647	22.9454	69.4377	70.6761	27.0442	51.0381	71.6984	45.9235
	34.6978	40.599	12.2826	17.9871	11.5448	25.0983	23.893	61.5904	10.4624	55.8979	24.1517	43.4473
	33.8885	73.5622	48.4904	12.4257	3.37428	26.5998	35.1294	22.8138	18.8962	56.3914	47.2952	29.3145
	28.6513	61.9093	5.53907	33.0131	2.72296	10.9533	70.4203	23.3144	39.1397	30.5931	62.6989	38.3383
	40.0757	0.564577	42.0012	18.2843	6.35059	24.8396	0.550955	79.5244	33.6463	59.1849	66.2119	41.2858
	39.6784	14.7272	8.28479	35.3572	11.221	12.6505	40.468	59.0931	33.8709	29.7356	53.8994	41.6184
	31.9747	13.7256	37.5426	40.928	10.2449	8.27363	28.0565	11.0401	38.3081	60.1752	69.4473	39.7949
	24.4691	4.53526	8.06666	42.7991	6.96611	33.2567	32.7278	25.3578	37.7053	46.3859	25.3184	43.3946
	34.4791	50.6956	5.15516	54.4498	28.581	38.0075	29.3985	29.2563	24.3959	56.4154	30.671	41.2154
	47.2634	22.4754	13.2313	33.5625	40.2723	67.1565	38.4144	37.8797	38.2114	60.2679	39.589	41.5313
	30.9122	27.604	61.1748	56.0751	66.1929	47.5837	49.3019	29.7777	31.6927	60.4614	72.7014	39.3074
	37.8157	46.6596	22.4102	47.0319	3.64702	12.5347	70.6259	70.8947	38.247	59.6456	25.8681	33.4685
	43.3145	83.6393	54.8165	28.1278	0.756408	15.0761	3.79677	70.4541	17.5273	60.7903	8.68177	33.9527
	43.7035	63.4717	34.3298	25.7428	7.65163	16.6616	4.80017	70.5294	35.2715	42.3324	57.6099	31.2459
	21.8378	88.4879	10.8752	51.8967	12.5274	23.6156	26.02	46.572	32.9013	62.6668	77.0152	39.1715
	41.5005	1.62937	29.7229	35.4736	16.1523	16.8118	15.951	79.0288	35.0145	52.6116	49.7777	42.1588
	49.2831	31.6477	32.8986	47.2049	3.3336	23.804	12.3603	80.0819	29.7753	65.3523	1.96923	36.5335
	46.4653	44.8315	5.88269	9.49263	31.8601	0.0109536	69.66	81.5374	18.3428	56.2322	72.8354	38.3476
	44.6106	15.7895	54.3385	25.856	18.4712	19.6421	30.9723	72.264	29.3181	67.5208	46.9666	38.8951
	46.7374	2.29363	51.5321	8.94901	0.98228	39.0946	24.0197	6.91726	25.1448	64.4419	33.4029	31.3122
	29.7374	70.5307	58.0774	31.0265	2.25129	25.6119	20.5547	70.6248	42.5087	30.6887	20.1883	37.953
	54.8599	15.8637	28.5155	33.7286	33.8837	33.0317	8.22076	51.9275	40.4189	51.7141	50.2026	38.5122
	25.9847	23.3697	21.9009	11.069	0.319227	64.4849	24.4583	41.3329	33.6195	46.1263	49.663	36.3556
	39.4259	71.1246	54.7746	50.2174	83.492	24.8411	11.4403	47.543	25.1617	45.7938	15.8395	34.4883
	24.3554	46.1081	5.05319	51.3173	79.0082	3.1417	68.1814	65.671	65.8018	56.7407	53.9186	32.6096
	52.6128	55.2546	58.3025	49.5351	8.965	36.2174	8.14638	52.0525	71.9907	56.7666	43.2621	35.0609
	7.59099	26.9397	40.3562	15.395	0.995143	26.7046	19.897	66.1908	58.8886	63.534	18.6675	34.1711
	19.9267	59.3096	6.77862	32.5714	27.4824	36.7956	69.1719	78.5556	48.6657	58.2067	5.30766	34.0137
	18.7584	61.8915	54.8739	37.1411	8.18477	14.4887	15.6276	78.5791	34.9497	68.6889	68.7338	35.7695
	35.9944	80.1525	30.0858	33.8112	12.6094	6.29152	46.0239	26.582	22.8352	42.486	17.3802	33.3376
	51.9745	56.8035	26.2313	26.6441	2.196	44.004	2.44685	83.0212	31.193	53.0394	55.2046	34.5347
	38.1463	29.8053	9.73351	58.0929	6.86194	58.7656	69.1334	70.2121	12.7029	44.5904	63.719	31.0257
	9.78566	49.1551	28.368	54.0774	5.04781	10.1744	17.4969	51.5558	32.1813	66.843	7.83154	31.4684
	26.9517	20.7686	34.45	31.8483	12.3989	23.2033	16.5487	53.0093	8.44802	51.0592	24.6321	32.2556
	10.0766	65.6556	33.6144	35.7619	7.94397	18.4211	13.2007	58.01	15.6029	42.5678	29.6522	31.874
	7.30241	45.4232	48.6794	10.1708	0.615182	12.927	25.3382	43.5008	44.9957	33.2037	71.6278	28.4342
	57.0863	41.2756	24.9545	58.2949	50.6339	50.5179	45.7354	82.1043	44.3735	66.8278	49.509	29.5367
	26.2575	55.0716	13.4441	59.5146	2.65341	59.9307	69.6076	83.9064	44.7766	48.3002	24.6558	30.1946
	63.0616	37.217	3.22243	29.1415	13.4605	1.86944	16.6492	48.0861	53.3596	64.2896	32.6684	27.0371
	17.5637	72.2308	15.8802	45.569	79.0906	16.0456	19.9277	43.8329	40.708	66.4422	71.0187	32.3682
	55.195	9.31778	14.719	7.10276	24.2848	60.6017	30.3895	10.9083	13.5334	46.189	13.6111	31.5056
	4.58134	75.998	26.9278	1.0484	53.4699	56.3656	1.15756	82.5556	2.68083	61.178	8.98216	32.3701
	55.6441	28.1736	12.9319	24.2949	4.74298	37.23	72.5522	22.8174	65.6052	63.814	29.6933	26.1062
	14.0546	25.7474	30.9018	43.2999	6.0918	52.509	31.2843	81.6082	63.9751	67.2745	7.20687	27.951
	50.5219	65.1728	0.148057	58.2935	69.7007	19.7139	74.8384	84.8103	16.0625	65.4143	49.4777	26.3433
	59.2507	64.4994	6.67189	35.0463	4.83644	16.1461	6.77508	36.7948	14.0013	60.4983	53.8852	27.9188
	10.6937	56.2169	23.9489	32.6038	5.23061	1.4416	39.3266	77.6923	36.8643	42.3168	39.1622	30.1659
	47.3289	62.7157	13.2218	51.7057	13.181	39.5665	6.08513	32.3536	16.9069	11.3871	30.1259	27.7676
	9.06988	58.6623	28.094	39.2019	18.0711	28.8193	10.1892	56.8451	39.1834	59.9167	52.8744	26.5261
	50.9001	2.54619	0.953992	10.7564	7.01281	33.4484	35.5467	51.431	18.5436	45.2013	78.902	23.4465
	1.60942	54.4683	15.2812	59.4959	57.349	59.1154	12.7143	20.8832	45.9128	50.0661	38.5901	23.2402
	46.6604	69.8431	34.5726	58.5518	4.92076	3.30748	9.55148	85.3816	4.00387	8.0354	81.2145	1.00693
	65.0054	59.793	35.0557	46.4142	0.915357	54.0967	28.0555	67.4432	49.767	57.9119	46.3234	33.8178
	5.28718	22.4168	5.59489	25.7237	3.37122	13.1355	43.2883	70.7048	11.7384	67.1625	58.893	43.1706
	62.6885	42.7858	18.0735	5.66252	15.6525	60.5424	39.4227	79.1997	6.92782	50.6929	35.952	3.76248
	56.8073	16.3001	17.4605	36.6438	24.6774	31.8515	15.2665	38.4992	63.3678	62.3728	41.93	62.5538
	0.120794	31.7297	8.12893	22.5677	49.4354	16.2916	5.25069	84.4211	15.3084	59.7099	10.4852	26.6061
	65.0718	62.0138	8.0961	24.4217	12.9904	28.8641	7.97828	52.6399	6.68951	56.5347	48.2796	63.0876
	31.3389	22.4451	28.6548	64.4567	30.2001	43.7005	26.8883	18.0577	74.3352	51.6504	15.8969	57.4893
	37.5136	43.4198	53.1569	37.8203	25.9304	30.8587	7.87424	79.3585	56.5349	46.2128	62.7133	46.8091
	22.1346	35.8682	73.4081	57.0344	70.1488	21.104	17.2873	8.36045	33.9486	44.3598	79.2399	85.2526
	23.3871	66.5853	1.37849	18.7236	43.0398	3.05369	42.6012	62.9527	73.3555	60.3268	39.2663	69.7748
	6.43605	64.531	41.3894	35.8022	26.4343	3.7494	6.64263	81.6295	6.16124	63.8409	60.5864	8.38623
	12.5997	63.941	35.5452	59.335	62.4442	27.842	28.4754	65.0149	7.09913	65.1053	48.1526	19.9717
	15.8592	32.8444	43.0172	64.175	0.151696	60.0343	33.1422	23.0506	4.30284	52.2833	57.7733	83.2849
	22.5248	51.2094	70.2755	64.5341	18.5782	57.0536	5.65619	0.565035	42.8568	64.9252	6.08587	51.5844
	10.8724	20.7543	58.7485	13.8582	72.7196	46.5584	34.5792	86.0511	2.82275	43.8934	14.6589	21.769
	30.1155	63.7215	25.5985	60.7688	64.3217	10.8155	35.05	55.9365	39.4068	66.7468	20.0922	15.9445
	27.4886	47.877	64.3347	38.5083	78.7369	6.81924	21.5206	17.9758	1.87065	67.1224	44.2096	32.8638
	32.3107	41.3488	22.0848	28.8603	17.8366	45.8631	34.9618	55.7331	25.3683	50.6808	35.9995	61.5036
	30.2165	14.3511	13.7077	15.4105	22.0113	2.61475	42.1885	42.5959	0.316787	37.3618	39.403	21.8598
	1.43786	11.9035	26.3719	14.3513	5.77174	58.3268	33.4441	64.4499	30.462	68.6102	56.2117	56.9639
	31.6871	0.938974	54.4178	21.7508	40.1372	52.2873	36.5726	0.541902	9.10694	55.255	33.9928	68.9824
	18.9696	56.8578	8.49945	28.433	11.9988	19.9347	39.9261	4.63627	12.1776	66.9462	45.4313	80.9968
	36.6979	2.76443	12.7849	5.99181	2.55693	13.4917	46.4619	39.6117	10.9036	65.3556	41.7054	41.439
	43.6416	84.0122	3.38903	36.9405	16.4507	31.5343	41.8587	38.6704	14.1541	68.0227	78.5011	28.9031
	44.1844	26.4257	16.7627	8.46211	12.5725	20.1602	31.8316	70.4976	23.7316	58.0273	5.14727	82.5054
	48.6829	47.7333	4.62534	62.6562	21.9784	11.2814	43.7345	31.1061	12.9097	63.4311	23.6472	66.553
	11.848	17.6485	64.8768	68.1887	15.7342	3.7743	28.6755	45.1483	8.86304	35.5873	29.9376	9.29926
	37.5828	19.2011	54.4602	13.2202	73.3853	36.0409	38.5886	34.5296	23.5659	66.2877	13.5691	37.6655
	19.962	70.4927	62.9021	66.1695	20.1778	35.9839	23.4239	27.6149	1.12736	52.4757	52.1439	66.8855
	15.0146	83.8812	59.2102	20.0777	70.7697	44.311	47.9676	49.6617	30.6089	65.7198	44.2893	25.9202
	50.0362	61.2282	59.169	37.3461	75.5291	46.1556	30.9172	49.3593	12.5864	65.9824	73.3579	19.6638
	5.1897	67.7864	40.0977	24.4016	31.7891	50.5424	13.5886	10.4687	11.1643	65.5397	44.6599	40.8113
	53.249	49.3244	51.7433	20.3974	74.2141	4.72488	39.412	22.1019	13.8185	59.3141	45.7229	6.67794
	5.87627	6.47648	16.852	18.2615	41.3365	23.8222	49.4901	15.4686	39.3805	54.014	29.3077	37.1254
	44.4008	42.7223	60.0709	39.9309	23.5203	22.8802	28.4247	52.0862	16.0363	63.2727	51.9843	51.3422
	33.0483	68.5275	26.2695	3.72051	43.5038	40.9348	35.4486	80.5123	3.5248	3.17505	8.5997	51.7436
	53.768	36.691	12.7837	4.41521	17.9395	35.9107	19.5322	8.25374	27.1132	7.29367	68.9894	11.6838
	36.8673	59.1237	18.5705	55.0005	23.1791	23.3336	42.717	51.5206	25.1926	58.4645	69.0891	31.3795
	4.00043	82.2574	9.38759	60.5582	68.1327	14.3525	22.6311	55.1966	5.84868	44.7565	32.7064	49.2444
	18.0837	72.1785	48.8735	58.6826	8.06572	5.53612	56.712	37.9776	42.2318	58.4687	47.6568	70.6023
	54.2397	8.03206	6.80669	27.0007	36.3319	17.9947	47.0127	17.3155	28.9684	35.0557	59.455	82.4445
	5.08866	12.3288	25.3562	6.02291	46.0759	46.747	49.4089	76.2803	9.99944	65.4826	29.3042	70.6189
	9.45302	77.4592	26.8081	5.59389	10.0575	26.0981	25.4639	1.05646	4.0658	60.923	71.0887	11.0028
	60.6892	37.2896	44.3828	6.87566	7.302	41.2849	58.8173	89.2016	41.6988	39.796	21.6348	17.0423
	20.177	82.0955	27.946	48.8069	3.28943	23.4508	49.8749	48.4428	72.2945	68.0023	19.0369	10.6605
	40.6701	33.6144	48.5306	64.0864	13.6871	26.4862	44.1968	13.026	71.5588	55.7691	55.2095	47.5073
	15.0548	56.9596	36.3879	12.0335	35.5228	24.6868	48.4527	58.5769	30.7491	66.0327	31.9424	14.1411
	49.3232	16.8643	48.8746	18.2622	4.03498	7.97896	59.4069	79.7263	1.41646	69.6803	33.3212	8.01963
	22.0361	60.1408	42.2857	19.1352	5.47453	4.98961	15.5604	57.2453	28.9511	28.4303	72.0303	10.7967
	3.59705	30.3297	30.2945	36.6065	56.0273	6.41681	52.8424	10.642	70.6457	37.7233	54.4502	35.5749
	43.8459	72.0977	36.8253	5.43647	14.9521	16.5115	20.6343	9.20798	29.9341	9.40827	16.0367	17.7837
	35.1895	24.3676	32.5322	70.1382	4.11061	7.91054	56.822	26.0231	36.8262	48.5875	30.8289	30.8668
	60.944	45.594	32.6894	43.8406	46.0122	47.8731	56.2126	82.5251	13.8918	62.6886	50.8043	39.2979
	55.9986	14.7288	39.9181	15.5431	13.9898	45.3888	58.8522	12.3971	3.82616	63.8805	72.9675	20.2819
	15.7359	10.0912	14.5653	1.96331	31.9148	5.44039	31.7837	22.6492	42.147	60.9731	2.83466	37.699
	8.46093	43.2773	31.8017	4.03024	16.4979	21.1668	48.4785	12.6889	9.20432	41.2064	7.18651	14.8013
	7.70149	34.0017	29.7404	51.0592	31.6073	27.0716	63.2308	10.1715	20.8769	53.0985	53.6636	12.7753
	14.6025	13.8138	6.71037	12.1916	9.23749	37.2933	38.0287	86.4135	15.4868	45.1173	52.7744	0.927008
	15.0935	41.9019	5.61711	18.5304	40.8971	40.1507	5.33853	12.4519	16.0509	50.0422	44.1238	0.470127
	4.39928	0.41777	49.7125	54.4915	16.9561	49.5691	48.0209	85.3769	3.88209	58.05	41.556	1.59826
	0.940255	66.6516	24.9546	2.58381	84.6973	33.1437	50.0088	87.6794	20.782	16.6513	84.9259	50.844
	35.034	29.3939	47.0664	19.3374	32.5775	48.4865	5.47317	73.104	11.4324	70.3282	50.4618	31.4822
	30.6231	54.588	19.5727	3.94369	36.9284	23.6074	58.8632	87.6012	15.3572	62.8683	25.6928	5.42028
	33.9552	68.6905	15.8527	26.5249	29.7844	9.2678	59.5708	71.8041	26.6452	46.0002	34.5869	46.1724
	32.1481	14.5698	63.2787	15.5915	19.8779	30.3437	34.9465	5.49167	0.845121	47.0535	11.6989	0.377239
	39.3663	17.018	46.9669	1.962	3.36626	15.2848	65.2441	20.2004	19.3951	33.915	26.8263	48.6868
	1.65784	63.2816	52.6172	4.88081	24.7561	40.302	43.6692	45.3735	61.3928	41.4286	28.2769	54.0214
	25.5769	46.3757	0.253714	13.9748	55.1201	20.6776	50.8697	8.95368	6.96266	71.9096	83.0168	0.304833
	8.7886	46.2558	61.0791	5.45266	69.3604	17.0764	50.4647	88.471	26.4653	46.1792	13.833	22.5186
	34.5815	26.3389	66.1901	24.1689	19.8299	32.1079	55.796	67.0411	14.1674	52.0333	9.0413	41.624
	16.9825	23.2446	50.287	28.4654	15.4991	24.1281	58.2127	13.2128	5.23996	53.8869	57.069	10.8772
	26.0693	46.457	46.3281	12.4702	8.66439	9.26357	60.4387	28.5535	11.4387	49.7713	44.6812	0.846137
	5.32729	77.8323	64.4425	9.20102	7.50353	36.6792	5.48371	39.3122	8.46335	59.6694	36.8344	22.2565
	46.6675	72.9644	12.3805	32.0426	5.67334	45.4998	31.7467	61.7686	34.9677	32.7183	28.1666	50.3898
	46.2633	36.7987	10.4332	32.7128	37.6668	40.6907	54.4825	13.1702	5.87809	72.668	17.4693	16.1169
	43.1426	8.71736	36.3704	35.5733	9.03024	32.4407	62.2912	31.2198	25.3695	20.0584	65.7776	1.22503
	41.4383	46.2502	48.6398	38.7584	35.2805	47.6749	59.5221	40.4109	54.9433	69.779	23.9037	14.6835
	29.382	81.3112	17.4008	33.3425	33.7216	39.4252	25.2869	85.3972	51.1027	69.0563	57.733	40.0359
	48.6497	52.1049	6.44777	21.6036	14.2805	45.9441	43.606	5.44866	64.6569	42.6999	27.606	14.1937
	13.0265	7.97589	53.2526	31.2117	67.3223	16.0192	30.7579	80.269	15.8505	71.38	24.3246	29.7077
	21.9064	23.8453	13.2292	16.947	51.5892	30.5284	1.23311	37.4165	14.6387	46.7001	11.7927	78.8511
	16.7102	54.437	21.2221	39.6959	17.0235	40.0783	1.48621	10.1431	43.0173	31.2832	17.9968	3.04201
	44.6719	16.662	20.1701	41.8514	4.75691	26.7121	40.8281	38.6877	59.6003	64.4546	62.0374	17.0699
	16.4884	55.3834	53.8811	43.8646	24.0494	30.7985	61.6167	71.3683	68.4572	43.7267	10.2779	19.7275
	2.46636	77.0217	38.9631	40.4037	21.776	43.3637	48.8008	6.9893	22.7985	31.7586	47.4364	44.1096
	18.2365	67.0257	36.9262	38.2531	0.654286	29.7604	30.7694	28.6571	10.5628	56.6055	64.3515	12.7792
	44.1437	30.2609	57.827	13.8969	84.1815	35.4408	34.9778	43.3835	18.5022	61.3104	56.8782	1.02646
	27.0758	51.0582	17.2892	43.2408	51.4495	20.1465	38.872	80.1669	12.1252	39.3258	32.7447	51.5136
	23.3954	23.3307	31.6429	43.2142	36.0324	42.6537	45.2934	36.3719	0.510813	16.9162	42.5292	0.0874085
	48.7457	68.4562	4.6384	7.83759	26.6642	36.8764	49.1421	73.6169	9.38294	46.3192	54.8816	36.5515
	3.73386	26.5094	49.1413	7.11641	29.1653	32.7195	54.9382	38.6863	8.66526	38.3223	50.4416	57.8385
	37.6229	20.6479	31.5838	2.62311	6.45937	37.7822	38.1197	46.9087	17.5733	35.4976	31.6679	32.9734
	60.3907	61.8422	19.295	13.9083	37.4773	44.3771	24.0257	21.7845	23.4456	45.0343	61.1669	13.1317
	50.0532	67.895	37.1986	30.0632	70.0305	38.925	58.7489	37.3895	40.3077	54.1767	34.1001	59.839
	9.07953	19.1105	38.6027	21.665	19.9742	41.7102	7.00841	71.6368	8.82149	35.3047	82.2536	13.2306
	6.60385	45.415	46.8077	21.9835	34.7589	40.7907	55.2407	61.4466	4.79053	26.3322	2.11779	21.6049
	3.46024	66.9926	43.1317	8.68318	3.45401	39.2068	34.827	76.8969	32.9132	7.00987	47.4791	8.57623
	34.419	21.8747	36.4899	29.2303	7.0159	39.1269	6.88189	30.9536	7.80097	34.7596	5.70527	32.3985
	6.99637	17.0988	47.5955	47.768	81.4262	30.8911	13.8145	46.1269	3.76083	45.331	12.8211	47.6719
	48.7699	31.2264	20.0144	25.6662	11.4868	36.8065	24.0312	78.0268	54.4323	66.9574	40.1119	13.7043
	35.1153	68.223	47.4556	41.7662	16.0782	6.92427	61.0892	24.1511	22.0096	46.7548	27.1766	47.8055
	60.7397	45.1388	29.851	21.8449	21.1353	10.5345	61.0248	27.2036	0.78824	32.022	53.4287	31.3948
	9.12499	3.63171	15.7359	30.466	34.9207	34.6262	67.0827	2.15151	31.0139	23.2966	6.71788	10.371
	36.4648	46.9305	29.7929	42.4635	3.15443	33.1462	9.82844	0.393735	23.2281	32.4832	22.1565	41.5265
	61.6036	49.5631	17.9318	7.62712	6.02651	34.0878	68.4149	16.0126	11.8477	37.6849	73.3321	71.6621
	13.4732	51.6588	11.498	22.2204	14.9528	35.0912	46.1617	77.6004	9.17827	0.498204	85.3914	26.1524
	27.7181	18.1011	22.9444	51.5115	66.0323	24.1557	27.906	45.1029	39.3342	7.21418	51.2573	6.6669
	62.0881	29.7752	32.906	35.2925	81.4371	28.973	46.0101	30.2753	4.63878	27.6962	5.4093	40.8131
	35.4878	5.29739	32.3239	38.5555	21.1657	34.4127	50.7541	59.9944	67.5734	4.89132	48.5177	0.730875
	29.0286	13.2117	2.15304	43.9219	3.97803	37.686	60.4634	80.2503	65.6614	21.3356	51.1975	12.9363
	33.4373	60.4119	24.2437	47.9328	0.111741	31.13	38.9415	7.82454	18.3405	25.1418	17.1392	11.5233
	51.9969	45.6907	42.5607	50.6314	10.4518	19.5518	3.29636	77.1475	4.98248	37.3899	6.12383	23.1829
		80.4645	42.3484	26.3426	27.01	34.3283	65.5171	40.55	12.693	9.96354	36.8818	32.9905
		27.6065	38.3265	0.594513	14.4809	19.6582	66.6204	54.3668	7.19537	40.1887	51.439	0.0357688
		88.0933	21.4438	52.2824	7.16332	33.3138	22.2132	37.7979	5.86566	35.7218	8.32424	34.6707
		28.2312	41.4701	54.0268	14.7614	31.0066	55.7161	7.94305	66.5199	35.484	13.0219	24.8996
		12.3104	30.4368	34.7963	19.3956	30.8494	69.8976	12.7122	11.8111	37.9427	70.5626	7.55002
		56.1748	37.7503	26.4925	9.53577	31.4158	21.3701	7.39912	5.43709	5.57336	76.3378	22.8093
		50.7707	39.6835	16.0856	13.9399	34.0527	42.7766	63.1631	19.0987	24.3759	2.9436	17.6733
		6.59312	40.6065	47.2158	45.7837	30.8293	32.4008	17.2106	7.06099	49.794	67.3325	31.1281
		5.02702	13.9229	3.519	1.10393	32.1005	61.0965	29.396	27.0167	23.5496	52.3439	11.2435
		8.02554	34.1054	29.3905	26.7102	33.8153	65.7172	22.087	38.3751	6.12326	50.323	18.5706
		41.874	37.2028	38.311	7.90178	30.609	41.0704	69.0937	21.1049	36.7948	46.6616	8.78743
		44.3498	28.9031	17.0103	77.2895	29.2036	28.0146	13.7023	47.5006	23.5638	57.9229	30.9036
		75.7945	21.4747	47.9487	33.1831	28.2966	48.9234	40.8616	57.5344	43.7061	12.2308	38.8949
		41.0968	37.2462	50.2309	14.7601	27.6916	39.6682	58.7488	5.60146	16.2943	71.7792	16.0119
		1.06084	15.9138	32.0942	9.30317	24.9641	38.0676	76.9253	29.5457	11.3975	64.8508	7.24087
		10.8526	21.2114	18.3631	75.9417	7.10339	4.12186	71.3192	19.5448	33.7125	65.02	20.6691
		71.7371	11.7651	53.5048	2.58969	19.2135	23.2872	43.6169	21.2686	42.0299	24.6577	12.8845
		58.1899	34.2047	50.2966	15.343	9.62455	54.5849	14.8163	25.7131	42.7115	21.8936	1.3268
		30.7207	33.0116	19.5312	9.76717	1.92113	17.3473	18.2721	31.2811	39.4489	65.6226	5.38074
		49.4761	32.7057	35.325	2.23969	21.3728	33.853	84.6838	14.632	42.9792	39.0976	13.7879
		80.6135	35.051	35.9568	74.443	52.4165	48.8868	9.90721	42.343	24.8834	13.8816	17.2225
		50.393	35.0713	44.7209	2.04528	12.1979	48.0304	82.5655	45.7239	21.773	36.6222	32.8763
		68.2659	29.9658	1.87076	6.11465	12.0472	39.1284	27.0257	6.16015	35.236	73.5273	4.58675
		16.6364	28.6167	44.7616	48.4277	30.4972	52.7372	21.2644	4.48369	34.2409	37.15	47.1214
		76.7007	23.3063	27.6861	35.2032	50.1684	18.4036	28.6039	7.19502	29.1608	28.348	32.3842
		74.6923	29.3913	51.1184	12.8811	5.02724	47.3567	75.6982	13.5654	24.9362	13.8887	51.966
		67.9215	23.9489	28.1252	10.3192	12.2513	2.57901	17.6645	17.1229	20.013	0.00112298	28.2322
		41.8344	25.1128	55.6756	15.5853	34.1546	67.199	3.61486	34.984	46.8386	73.0007	57.3638
		61.8778	21.2732	28.18	73.7095	65.8059	34.707	61.1119	22.7272	63.379	75.5667	11.9576
		17.1164	20.9655	18.3239	71.4262	17.4646	71.815	21.3993	42.139	32.3856	65.7137	35.8239
		73.2895	56.5047	32.794	5.10893	7.29501	14.3848	70.8166	20.5345	18.4895	29.3516	14.4726
		31.7929	34.7002	17.836	69.255	4.90622	69.9018	10.5246	30.6251	38.3702	76.0273	62.3704
		36.1671	19.8242	16.7853	29.6306	67.8011	46.2171	1.24511	22.1329	42.3005	54.2023	25.7498
		49.2253	11.4078	53.9831	12.6465	3.99683	35.3123	11.0878	28.073	36.0777	46.5485	0.297975
		40.5632	48.9649	48.1018	15.2333	14.8687	55.8793	21.2119	52.0419	33.1824	19.917	62.1346
		2.54822	5.63406	41.0325	55.2798	15.9846	32.3025	67.8298	60.9653	36.0428	18.3552	7.53063
		50.4593	64.5766	34.4207	48.258	31.7286	73.0373	1.13646	39.2467	26.2111	28.4376	51.6941
		0.109326	14.0229	12.063	12.061	31.707	30.209	28.5186	30.3026	60.2799	2.36578	3.75988
		44.7674	38.4079	50.7646	67.5059	41.1214	25.4428	21.528	31.6005	29.2024	39.0693	14.5199
		35.9129	49.043	36.5135	65.0414	8.24667	53.0743	65.8768	35.4117	39.6834	46.2138	21.8272
		49.4446	22.6372	33.6008	48.7469	10.2235	33.8589	4.22638	59.5703	35.0188	23.517	20.1519
		66.5204	31.8595	54.3224	36.529	8.94758	36.3332	77.1775	9.51025	64.1288	14.2019	46.8467
		37.5401	64.2756	6.34768	71.0566	63.266	40.9648	16.3885	37.0509	13.3872	36.7171	21.4856
		19.8969	2.1475	37.126	48.0627	10.1535	59.6232	28.5642	61.6692	13.4239	63.4276	61.9395
		1.81978	43.9682	25.8045	19.391	36.6089	61.6752	56.7651	38.8903	53.5755	61.0475	69.1607
		60.1823	13.7482	5.21625	20.5157	34.721	32.9578	6.53436	26.6092	67.8603	51.387	16.8727
		58.4676	16.8623	23.5133	49.1548	26.9432	64.7085	70.5292	48.8738	63.3088	85.2053	8.13471
		3.05918	39.0099	25.4446	14.9472	24.7253	69.8293	27.2158	26.4711	27.5544	23.1139	53.6257
		59.5182	14.4106	62.0809	18.1328	7.4436	68.493	1.39629	40.7782	67.2737	7.56374	4.41736
		4.97864	55.0811	41.7077	17.9105	14.7788	70.3849	3.17322	6.7867	44.2994	21.7492	34.9655
		30.6655	39.9544	53.4902	58.0234	74.3279	31.4756	8.60883	35.9747	61.0666	21.3135	54.8708
		67.4196	0.925332	10.1083	11.3882	58.4548	55.8751	19.5889	33.6959	45.3522	16.4761	24.4464
		48.8938	63.8645	15.4433	48.1658	36.9467	66.6723	38.6427	3.84561	47.785	55.2217	18.0427
		46.3342	21.2054	1.23236	37.0699	73.9199	59.0451	53.9563	3.58721	36.3735	15.3863	19.2152
		5.77673	16.6079	7.04076	68.6326	75.5283	43.948	7.91888	45.8373	39.363	52.278	14.9927
		3.88421	19.5115	40.2767	58.8106	41.0009	66.889	30.0164	8.29854	59.9388	7.01254	7.34015
		52.7343	11.8104	6.2752	50.7837	11.0391	71.0128	6.81876	36.6757	64.9041	34.8374	34.1915
		62.759	8.01063	39.8897	4.32167	21.4924	9.25415	63.3408	2.28763	37.3983	47.0613	14.7066
		55.8318	42.7135	16.0429	55.2971	17.6832	31.495	4.04927	40.2586	11.2683	35.7272	24.9331
		2.31814	22.7825	31.7088	21.9236	14.962	32.4145	67.9012	64.0224	58.4372	0.928717	30.5568
		62.2212	15.354	10.861	3.95782	26.2983	56.3736	3.46711	29.2857	3.00376	34.8513	7.17745
		65.5929	14.4348	17.5947	8.3009	42.7284	69.5717	14.6442	14.4018	60.2391	19.4323	24.8935
		30.8572	6.12823	31.2586	9.45245	7.8095	13.3072	20.2039	41.1985	59.4736	43.3171	50.6886
		14.6786	36.8648	2.76249	22.5235	1.46528	24.4443	23.1992	19.5248	66.1601	11.301	14.1167
		15.9181	2.15721	6.14925	8.8837	25.6958	29.3109	40.3595	11.4624	52.88	86.3303	14.3532
		44.5087	50.621	31.1038	18.2294	14.88	38.7329	36.4165	25.0595	58.8127	35.1587	54.3256
		7.81495	11.0044	9.36056	2.84806	4.21766	61.9676	32.1826	22.9521	42.0359	27.1546	23.6684
		33.5556	25.5952	7.44372	6.40138	46.4019	70.2079	13.6529	3.37488	54.3854	16.6334	68.9799
		10.3092	3.05276	42.6319	77.6229	7.08116	40.5765	58.0851	24.4975	34.918	51.7073	20.116
		60.9	2.06716	57.1486	21.4175	4.86495	57.1004	59.5032	31.0055	14.3633	8.86525	0.436503
		83.3774	35.1976	5.88071	16.3664	16.891	32.9521	21.8845	23.9107	28.6816	28.0812	35.8134
		46.5102	5.3184	16.0792	9.23217	1.83325	27.5197	48.3695	38.0945	24.4527	47.0428	10.2502
		88.5833	18.3457	25.0714	33.7996	26.2397	60.2175	13.619	33.9432	68.5464	12.4907	25.6597
		10.7011	8.38156	35.4805	14.9856	5.14645	41.1433	9.82513	34.547	66.7638	4.19719	7.18966
		4.64707	33.9076	16.6817	30.9938	17.3597	68.9952	10.6869	3.13455	40.0516	80.1024	1.26961
		4.02386	7.20488	11.859	19.7414	24.588	17.0454	6.0336	8.27372	63.1626	59.7712	33.341
		21.1808	7.57052	43.5637	38.3483	30.674	23.0308	23.4664	25.0525	66.371	8.36564	1.33684
		28.7222	0.19421	29.2827	67.1833	25.071	61.8121	12.9732	24.1744	33.6783	85.3426	8.10552
		65.8301	7.42795	0.132711	46.1635	12.359	34.7657	7.30675	59.6616	67.9085	81.5179	31.213
		23.4455	17.4061	37.4722	9.86057	7.63979	15.5663	2.36834	22.0118	4.42467	63.5614	53.7879
		19.0186	9.21981	31.6448	24.5415	28.6845	70.7047	0.308034	39.6184	56.2609	77.6156	16.2073
		7.0485	15.1225	17.7991	13.3668	46.3085	17.0314	2.30664	24.742	67.4813	25.112	23.741
		26.225	19.3631	12.2346	34.4379	69.4249	24.7652	14.3894	11.8734	64.908	29.3571	24.8394
		71.3924	16.8318	49.6775	50.5343	4.26154	60.7468	41.8307	11.7396	58.5864	35.058	4.4815
		1.95436	11.5759	12.5332	9.82577	3.83012	43.0867	27.9782	35.8377	57.1652	23.876	11.3192
		18.2742	26.4155	55.5875	7.47249	8.22839	26.8791	40.783	59.1096	45.0176	2.52731	45.2089
		15.8062	26.3072	46.6582	14.0329	30.7334	49.1147	68.5164	8.06774	52.8693	59.5681	6.47016
		41.5159	2.92586	20.0847	5.99844	64.9599	38.391	14.5481	10.5277	27.1189	13.1083	37.5539
		5.65378	6.96932	21.6954	73.808	58.2825	24.8755	21.0771	36.4738	69.0856	35.8507	12.1251
		32.6066	23.4811	5.45842	24.2237	55.5217	24.8343	17.3818	16.7893	68.6024	3.40979	65.2907
		57.058	54.8364	23.6049	18.4064	4.96826	39.5956	27.9217	43.0158	68.7329	28.7363	15.7215
		1.52882	54.9231	30.7222	46.1295	7.00785	28.7977	62.1509	53.6045	56.5319	12.6568	22.4091
		66.3258	38.5099	18.4544	6.04816	21.536	16.1158	40.9297	41.3936	26.8999	35.4608	2.61352
		4.02837	40.2526	46.2421	18.4915	2.22096	17.2859	39.1821	36.0019	36.8351	2.71248	6.2402
		11.4791	35.7813	39.43	61.3677	40.4009	4.73771	68.9013	37.2374	69.2512	7.24353	29.7791
		21.596	65.3337	47.4601	36.7866	39.0208	10.6276	20.1473	47.5146	58.7449	8.90757	14.2547
		30.1592	16.3151	2.40973	10.5956	9.993	14.9894	40.3274	7.69879	66.8319	18.9207	16.1423
		16.4138	1.68529	26.161	9.89518	17.3944	23.437	57.7848	27.2852	64.8646	30.4978	39.2908
		20.1627	22.5529	9.30609	28.8022	15.9083	38.74	2.07465	31.1859	69.5779	38.0628	47.8
		76.1842	10.9188	67.3403	39.8422	9.59216	38.2505	2.05754	52.0556	41.2924	9.06075	65.207
		25.0255	61.7635	36.7652	55.748	21.7039	13.7817	53.2221	41.224	62.5026	55.5381	24.2155
		23.0452	1.94351	18.4315	46.3442	40.6309	43.0519	8.89699	56.0101	69.9911	43.6439	35.9555
		66.6507	36.2361	13.1934	6.36151	8.64831	34.7172	7.52282	47.2271	4.19893	11.0173	2.73341
		45.788	67.4532	9.6323	47.6268	1.16111	29.3431	7.30839	53.0489	19.6181	23.5009	54.1161
		77.3087	45.443	27.8469	2.63997	11.3465	42.8784	28.947	57.5847	47.1941	26.2775	7.11706
		81.2746	19.271	33.1349	48.0243	21.6632	35.4349	11.9347	47.5655	59.8778	8.4115	58.103
		51.2044	34.0115	62.2194	34.5666	1.0744	13.3189	5.47623	4.29372	38.4323	20.4844	29.4467
		29.8345	18.9489	37.0883	65.7301	20.1393	38.7964	7.27547	52.842	63.6293	15.4059	25.2951
		77.9025	55.2874	18.8996	71.0425	35.7024	32.7852	40.948	36.3632	0.766256	25.2389	5.98432
		57.5109	55.0918	53.9178	13.8097	4.00992	41.2443	3.97969	50.2082	19.1167	1.55335	34.5078
		0.0326068	61.1648	69.4299	70.9732	42.0678	24.5687	23.4228	41.6559	20.6115	0.690825	12.2226
		84.289	42.8386	8.07127	35.1091	4.10277	46.6487	0.977875	19.6757	45.7201	32.5283	64.2902
		81.5159	15.1344	28.0301	24.3017	39.0395	43.8689	22.3213	36.7456	38.8528	20.9948	5.73844
		34.4276	25.68	15.3259	14.0341	1.30691	23.6458	30.996	57.4736	1.04427	36.1791	36.7824
		67.1463	15.7973	56.1053	14.8543	47.0612	39.8862	6.7834	28.0225	24.9739	32.3999	56.8878
		80.1974	32.3778	12.396	10.5374	29.1613	23.2581	25.1135	54.0745	68.7806	21.0666	26.2455
		50.2499	58.849	69.8665	8.14209	14.2655	45.702	8.12654	42.397	51.5522	33.2927	42.3229
		49.206	35.912	20.0696	21.9199	37.7629	53.1836	0.409194	9.98979	69.8406	16.8844	5.67159
		7.75711	27.8484	42.6468	32.3004	8.56566	28.4001	32.6921	58.723	66.0943	15.5287	4.69925
		41.8618	38.7793	29.3918	30.5698	13.2238	37.929	12.0558	43.7038	4.16229	34.0727	9.1417
		88.14	30.1154	26.3703	21.6752	8.67708	58.3226	3.85413	47.2803	9.5364	64.0814	45.9932
		34.4154	24.4716	3.28636	58.5014	23.0115	49.202	79.9364	41.9869	62.9198	10.4807	14.8142
		10.6167	0.0475727	18.2479	23.7804	2.35953	21.8795	39.5404	41.9738	69.5749	27.7196	19.4544
		87.1063	50.1719	56.6176	16.1605	21.0267	38.5899	11.4954	40.2282	15.6182	15.0798	34.5658
		17.4867	37.7204	69.4076	24.9215	9.10056	44.9522	14.7905	5.1687	36.1473	22.92	7.13073
		31.7901	10.1929	26.474	29.7372	9.35736	33.092	12.8427	18.9836	55.5485	35.085	26.6347
		19.5507	37.8639	19.2798	5.11962	16.2127	21.9236	8.88047	49.1796	49.4705	25.437	21.3344
		53.7222	30.9252	26.5642	30.0444	18.6718	42.9379	16.9388	41.1487	67.1763	31.9119	2.39316
		5.05518	20.2676	28.7115	32.9688	35.3432	31.8838	31.6641	12.5917	70.5806	10.064	52.2881
		72.7247	48.4074	28.2212	73.8661	12.0977	31.2273	16.6765	45.8389	29.1916	19.3422	61.6453
		46.8699	46.759	25.5045	76.7779	20.1393	31.6684	23.605	43.6559	68.9985	16.9136	17.4007
		25.9147	18.0174	25.7616	50.9959	40.4532	45.4073	14.3196	47.5703	68.8435	2.48669	40.057
		75.4113	18.5506	29.7109	13.362	28.9749	38.7261	5.25597	49.3079	0.837848	29.2588	41.3206
		80.0351	42.3928	30.3007	16.1506	54.7713	61.0935	34.4942	25.5346	66.1818	31.3574	2.4786
		79.4852	15.1904	30.9719	27.3005	3.26485	38.4137	14.3048	48.0895	4.3076	25.2498	8.54003
		51.1499	20.8923	32.1899	10.2467	18.0071	51.1959	7.30184	37.707	11.5399	4.74196	26.3898
		57.7353	12.0613	34.1266	50.9945	5.93292	52.8918	8.66853	38.1316	1.8797	1.51519	43.4485
		21.6141	24.5007	31.9469	25.9862	16.9491	48.5175	28.257	46.2356	7.54091	14.6569	41.4264
		13.5103	6.12285	34.6229	25.3311	47.4187	34.3166	37.838	33.8233	19.1763	9.63528	38.0209
		48.4105	32.3303	33.6706	37.7181	18.0752	35.665	82.2316	30.0232	42.6804	40.8062	41.3454
		12.0758	15.7038	35.6741	12.3143	17.496	16.9957	29.43	39.3288	71.63	38.0749	37.8278
		3.60855		41.0268	41.4816	5.13793	55.9729	0.307515	10.6513	36.8938	27.917	4.47914
		18.6402		37.676	40.6211	3.73433	48.7547	49.236	46.3311	70.6415	23.5295	17.0007
		14.8033		37.2691	3.73627	34.9695	9.11178	14.5043	45.6279	69.9087	8.94772	28.0791
				0.662233	10.2866	12.9983	30.6422	42.3743	42.9122	39.5011	49.3762	54.287
				5.26685	16.9676	4.9451	11.1898	51.5008	34.9836	30.4569	45.671	56.2039
				30.1653	15.0942	11.8488	43.2782	11.1773	10.4285	30.4265	18.6325	29.1673
				41.2336	29.4033	48.0286	24.8307	10.9653	20.1529	13.8161	69.8466	27.3322
				40.7096	28.2637	12.2602	6.90703	4.08925	27.2592	1.55072	52.0445	37.5799
				41.8047	51.1935	5.85813	32.5213	9.60463	43.9064	35.3773	14.7756	20.7227
				37.8874	27.7309	10.5991	54.3878	25.7038	16.8939	69.4806	11.3435	35.7335
				32.7861	31.782	17.4956	33.0262	16.5856	45.3139	8.67035	75.0794	25.6283
				20.3296	18.7073	10.2359	36.1483	7.71514	44.0492	45.6919	5.20266	50.8909
				44.2723	68.0088	54.4228	15.3581	68.5599	41.0622	22.3378	17.7128	22.5193
				32.9667	83.36	21.7007	54.6703	51.7618	41.9101	9.47214	50.9775	36.3149
				38.6877	1.90343	10.877	38.0816	28.9027	28.0507	31.8201	38.0764	38.9683
				27.9939	79.3119	10.8027	28.304	6.17645	28.0169	4.94683	18.7085	49.8585
				40.9067	45.3379	51.0188	45.6533	6.52197	25.5826	22.0396	52.3866	48.1344
				49.5774	46.2916	8.6844	52.5441	1.11489	28.7312	3.3521	31.8581	55.8134
				46.8955	8.55549	7.83333	54.7861	33.5845	29.7697	10.6284	69.6163	15.16
				49.9046	34.0389	30.0144	34.979	42.7543	36.6188	23.8053	27.2822	13.1283
				51.7768	2.66371	41.7313	57.7757	12.219	38.8459	13.3926	56.568	53.05
				38.418	69.4356	35.5389	0.243994	5.43946	37.6104	42.8627	25.9565	35.8839
				45.4081	14.0607	29.9332	21.5275	13.0367	17.4805	40.2456	58.1429	58.5701
				48.269	12.1434	40.0234	30.9195	75.023	39.3311	35.0205	77.5476	54.8105
				51.3716	50.7653	40.0624	56.7056	19.1134	39.1727	33.6369	64.9606	36.0121
				43.5347	12.485	41.2503	49.7688	5.95674	33.4731	20.8407	23.4416	34.2833
				27.2916	26.7669	36.2832	60.1543	7.78156	33.086	11.0923	13.3644	36.5327
				53.1135	25.8694	16.5165	56.7323	83.5781	37.6461	0.000587654	37.2222	45.0185
				35.7213	4.02445	36.7655	54.6396	10.8694	28.7997	20.8961	44.525	40.5901
				22.9139	71.3137	34.2864	46.0666	5.32628	36.117	37.1237	32.9804	53.3476
				22.1325	19.2735	49.7342	23.267	8.28089	31.3298	32.6018	31.8269	0.689785
				45.7558	30.0178	10.8168	57.5532	75.3033	33.268	35.8076	23.4571	5.15613
				43.6524	51.3311	1.26709	61.1698	58.238	33.8503	33.1135	36.9249	47.7193
				42.2449	41.6586	50.9236	33.1906	41.9662	29.8182	47.4228	31.8707	18.7233
				50.2241	2.58703	26.7495	18.313	12.2185	11.4381	39.6623	33.5049	41.4346
				54.3285	1.99076	12.9151	60.2121	43.0773	32.6796	46.9902	42.4956	27.1765
				29.5609	20.1924	6.32484	62.5517	1.97572	33.607	26.996	11.7069	14.6435
				30.7855	1.15845	5.87639	4.25458	46.2925	29.8469	52.1852	16.2002	25.9904
				3.29435	50.7237	13.8115	4.44469	0.426626	25.9571	17.7208	29.0914	1.32621
				33.762	36.5768	11.6281	6.208	5.32598	3.5612	50.4609	68.8433	49.9049
				31.7916	70.9309	41.5007	44.1937	6.10965	33.307	53.7649	1.35931	50.8205
				52.1601	48.6043	50.8009	56.7586	24.147	18.9805	54.2098	15.9168	44.4654
				53.4847	8.8602	32.464	11.083	7.9994	4.81384	51.7661	4.84821	32.9381
				50.3137	17.059	17.2518	57.9073	57.5075	15.4133	60.7156	0.962271	50.9087
				47.8476	30.4188	47.2659	11.5744	2.93184	6.47481	23.3816	30.7113	54.2768
				48.4086	69.4913	48.1642	38.3862	23.6299	4.3049	25.1834	24.4918	55.9452
				27.4749	8.08489	41.4358	51.738	35.5737	4.8052	5.87619	79.091	50.45
				27.3806	67.8999	38.4538	37.7871	8.40824	3.7412	61.1771	24.6142	25.6981
				48.6732	49.1566	1.66888	61.2752	30.5116	3.81119	24.0956	19.431	48.1188
				14.2355	29.5404	40.925	59.4353	5.0934	24.1158	61.7687	60.7689	4.91953
				35.4978	52.0962	28.2375	56.1929	25.8805	0.791392	13.3854	19.5845	42.4789
				16.2068	4.17367	23.5469	53.4395	52.4481	7.54781	65.1804	32.489	49.5614
				10.4698	9.17342	17.9053	2.39741	79.2212	4.12426	21.6685	64.3507	48.5883
				40.6906	4.58397	45.9852	34.5975	19.5161	49.3075	57.2986	10.7877	8.21624
				60.2363	24.7693	36.1507	21.4303	2.48272	3.24525	11.0895	50.8769	47.5946
				46.5716	12.0738	38.0848	44.8925	29.9997	14.4922	57.3178	59.9412	38.763
				51.3723	11.0165	2.53117	3.67862	60.6307	6.61769	11.0662	75.288	48.0202
				2.21565	66.3767	44.3885	40.499	10.0889	7.88583	18.3686	13.2187	54.4408
				17.4247	30.8256	4.38872	62.5367	1.97578	6.32648	39.4922	50.4862	21.4125
				52.4698	72.561	30.2642	55.3652	21.6714	16.5459	66.9343	39.403	45.6879
				20.8042	7.86876	15.7683	28.8861	5.42242	1.28032	58.2081	15.0901	42.2175
				53.9271	2.39717	24.6448	44.3451	8.99675	15.2476	45.7342	53.731	4.03798
				27.5652	51.7837	3.9629	3.79462	51.2639	12.3241	65.2504	51.3302	45.671
				2.95146	86.8003	23.1269	0.885624	14.4586	12.6133	40.0788	75.514	39.4614
				58.0224	21.7055	31.6193	17.5123	20.6624	8.07108	46.7244	61.5404	0.0183629
				29.0559	54.297	44.7566	52.5208	6.78274	46.1324	8.2987	1.93224	44.7175
				63.6568	1.55391	35.3924	28.793	5.7965	5.19211	18.8093	27.9929	22.1447
				1.70138	11.3275	43.3747	38.5149	19.5345	9.60408	65.1745	30.8377	46.2852
				16.4622	40.6692	36.2877	25.9269	20.6443	4.54939	30.6344	26.062	24.9196
				10.3941	33.3993	13.8701	62.0921	39.6045	12.4697	40.2313	32.3537	42.4151
				54.9447	3.08613	38.3361	3.40071	3.09934	13.9077	0.182591	10.2738	37.6411
				4.64021	81.7917	36.1358	37.8879	3.04287	6.96461	57.7592	41.849	9.68918
				52.6664	78.3088	11.8506	11.5411	73.7851	2.8701	50.945	46.6062	48.3835
				13.7535	0.920346	0.901089	51.345	70.3747	42.8418	14.0959	22.4832	49.1389
				22.7008	11.8231	28.212	28.5121	32.2913	10.2606	55.9617	26.341	45.9195
				2.99955	42.2571	39.5092	67.9398	26.1421	11.5058	53.6776	17.483	40.7318
				33.9104	42.8932	16.6303	40.019	18.5613	67.9492	62.1338	28.6144	46.5782
				46.3094	80.2292	10.5157	6.85741	32.131	3.09926	18.9356	35.737	47.2631
				27.7377	32.4064	42.1911	60.6785	11.4976	3.15181	44.117	38.3473	20.6516
				38.1153	79.1785	30.006	1.85064	7.75622	15.6484	53.3369	45.4564	50.9105
				51.1608	23.0025	34.8256	9.55089	26.9546	25.6973	59.8779	20.7664	47.536
				21.6836	84.9232	20.344	20.3704	9.24524	2.15116	59.4324	35.021	42.2791
				58.5916	23.5124	40.781	54.1537	70.0268	58.3551	58.5393	18.1177	40.2546
				53.253	8.39049	8.79042	12.8749	24.0022	3.10388	55.2323	11.5611	17.7398
				36.622	35.5831	39.0258	26.9016	3.67689	3.31847	51.3756	6.4434	41.8598
				26.1045	27.5316	29.4158	44.3905	10.1034	34.3451	53.4245	32.6448	25.835
				33.812	12.6718	9.15601	3.93177	10.018	22.8606	20.7674	56.4583	32.7692
				6.34528	73.3708	10.5646	71.5397	21.1824	24.4508	50.2151	65.409	38.1841
				27.5341	16.1272	41.1007	9.37209	47.2847	4.65555	63.0121	9.26885	40.8126
				65.2006	78.1354	21.4675	63.7717	7.25547	71.5283	69.5094	11.2518	8.80257
				23.4122	85.8451	32.7264	11.007	34.808	63.1043	63.3106	17.813	38.6349
				30.3843	56.1119	35.2539	33.0739	17.9152	65.4715	63.4276	35.5705	41.786
				26.4969	57.2577	32.0778	53.507	30.7161	12.4514	10.7207	16.7582	40.7326
				6.8543	22.8393	34.2409	56.9466	16.556	38.2054	11.0138	85.1751	42.9081
				23.4229	36.6484	18.6258	41.9959	25.47	0.88321	51.8124	7.84475	33.7219
				18.3998	71.4629	20.7823	18.2339	27.0488	9.53462	51.23	43.8557	39.0099
				3.89426	56.9872	29.5724	6.76088	39.3505	29.1224	41.0669	15.2311	32.5418
				6.36559	19.8471	33.9752	62.9378	10.8105	9.59434	46.8496	35.0877	38.7262
				0.888992	35.9987	31.591	58.8279	3.15661	0.1534	69.0079	51.9628	38.9275
				49.4856	39.8955	1.50398	69.0995	40.6346	5.99907	68.5986	51.1544	39.1525
				12.7893	17.5978	31.9154	39.23	30.3862	65.9532	48.196	4.78698	43.3304
				10.6643	48.2447	24.8577	40.8388	47.6504	14.2661	59.3558	37.9608	34.6692
				37.6034	28.9848	25.9593	26.2175	27.056	39.4014	67.1077	75.2006	38.4964
				53.1976	4.94657	23.4025	25.6434	12.2507	5.73883	42.7428	22.8956	38.8854
				38.3745	15.1571	3.65383	26.1522	35.4087	2.02376	27.6941	8.10461	38.3732
				66.9347	5.11497	28.0295	50.0107	19.8753	2.89359	41.6148	50.3778	19.6891
				0.245327	54.6904	3.73261	35.6375	19.2717	4.65648	18.3464	72.5227	40.5938
				22.0853	12.9034	23.2631	14.5204	19.5397	32.968	59.225	63.7554	37.3342
				15.4151	34.0693	34.2971	59.4158	21.7028	0.907242	70.154	4.89735	37.4337
				31.9799	3.54504	32.6174	35.2238	37.948	28.0835	69.0604	40.8595	25.79
				36.6278	58.2762	5.88527	28.6052	65.9572	25.3036	17.235	28.7736	38.3711
				6.78973	28.0914	14.1093	61.7429	34.0898	2.07091	48.6978	8.01172	30.5198
				35.8921	62.9258	0.0121265	4.80577	1.4217	57.8601	69.2021	12.6234	32.8647
				26.1896	28.2999	67.382	10.8981	18.1955	24.0415	56.0693	12.6322	37.239
				27.5416	8.8476	6.84727	27.2303	10.113	32.7445	31.3083	27.3969	30.5714
				3.45408	67.8265	68.3515	52.8572	4.3483	31.1282	71.1045	19.1517	33.2594
				14.6755	1.68849	52.3102	38.4003	4.30183	72.1081	64.1008	4.86144	30.3068
				21.3116	2.09943	17.0869	5.24088	6.68817	1.6304	71.2092	14.9018	27.5089
				44.6337	4.97998	5.79659	11.6325	45.2725	20.9141	66.8573	8.05708	29.3808
				19.5405	22.5646	23.3174	71.6656	31.2764	19.6945	52.862	5.74102	29.9813
				18.2951	8.25218	2.30491	72.7647	6.06219	12.9733	65.8302	75.3971	29.7177
				18.5869	12.0223	52.5989	64.4627	13.7426	72.6062	21.2024	11.6848	52.2771
				39.0223	52.2464	35.0106	57.9603	3.69723	69.8552	52.8222	4.72568	64.7188
				5.97378	52.9772	35.4091	45.8721	2.12999	3.05746	47.3033	3.0736	41.4022
				70.674	29.7101	8.98654	39.5954	0.950296	12.3239	69.092	53.6824	43.1747
				58.7802	58.692	62.7632	25.25	79.0423	54.8313	62.5161	10.9655	44.2398
				51.2056	24.9159	68.4815	39.11	70.6484	0.343289	3.88934	11.4335	34.614
				15.534	3.032	21.5717	60.6935	1.31919	9.05467	51.1996	23.3494	40.2852
				65.3276	43.5071	70.0007	56.4987	34.556	16.5768	51.3301	9.85249	47.3279
				8.25127	54.924	11.5142	12.4275	47.9338	4.60466	33.8298	88.7784	27.309
				1.24843	47.4136	74.6456	36.3069	11.5548	8.56284	51.2615	19.6174	49.1929
				25.2521	40.9604	22.4571	52.1819	1.56957	2.2684	16.3657	60.2932	73.7669
				29.6782	29.1131	15.4063	0.94139	21.7018	11.068	46.1041	35.5408	36.8684
				11.3774	12.9291	9.32643	34.9293	28.4183	42.1844	56.9892	25.2549	47.5536
				23.8039	69.198	31.4	27.0515	5.41878	6.60872	23.1956	40.244	11.6107
				11.2574	23.1859	0.640405	74.4747	20.1826	33.712	27.0696	50.8628	23.343
				35.5399	10.1962	28.6648	15.0959	21.1377	25.478	18.0106	27.3789	40.6353
				48.6589	48.9836	2.49205	21.2165	2.77116	20.3749	58.357	41.7385	34.273
				36.6728	8.20527	15.7979	0.0718025	4.87184	9.70952	51.5725	77.7601	33.9251
				12.1894	6.87212	48.4502	36.4277	56.2881	44.5557	46.5078	29.7838	62.9867
				19.0092	26.5969	72.9524	35.8692	10.0812	10.472	52.7316	14.997	63.3846
				37.6654	5.17022	21.1425	30.9867	10.3512	18.2484	13.9166	61.1103	31.8878
				49.3883	8.69042	10.7451	2.35855	8.88147	0.642712	44.6255	67.3537	45.2054
				11.9638	16.2633	3.68765	29.1319	19.959	20.5818	35.2795	73.0963	35.7942
				7.96439	40.4367	14.915	41.2384	1.75095	51.4254	18.9807	52.3265	16.0379
				66.1571	10.1338	12.2983	24.9517	8.96066	7.30319	1.51045	74.9228	64.0009
				15.0877	31.8682	16.5527	44.2157	9.31969	13.2855	14.1292	8.64914	34.9736
				3.77301	14.1822	63.1841	35.909	60.6181	39.9556	67.1851	28.6508	17.2061
				10.7644	5.99622	16.0163	44.2168	6.73683	26.4703	66.1175	16.2326	29.3089
				17.4792	9.61618	8.91844	21.3677	69.4986	26.9135	30.1164	17.2165	17.0872
				29.068	19.8072	61.2949	37.9083	3.84094	3.48909	4.89581	78.159	14.5465
				15.2241	2.20683	7.43571	29.6122	51.9276	28.3279	49.0056	48.8201	28.8512
				2.79947	54.5622	26.4922	25.0451	5.14368	18.6211	38.6011	11.9319	30.7737
				39.1847	36.2932	18.4123	37.9532	16.236	47.2959	17.2026	87.1914	30.834
				5.61079	76.3821	11.2085	42.2272	7.0477	17.2598	57.1366	15.7595	39.204
				8.82941	15.7446	25.5584	40.8749	21.0045	25.9018	51.5974	47.0057	40.7231
				46.7369	11.0327	18.7421	12.9438	7.0048	0.279799	55.2181	82.5427	21.6845
				40.0168	10.6715	25.1017	41.7624	6.65368	60.3395	69.129	80.5734	50.4012
				67.1609	35.1379	63.2063	30.0537	0.090668	21.5156	59.5486	68.51	18.7422
				29.3697	13.9753	54.4256	25.0833	13.8101	17.1625	65.2329	36.3853	53.3886
				13.2476	13.3636	4.31275	33.1387	13.1982	3.91244	55.4961	27.0684	63.6384
				16.132	33.7984	1.16819	5.08231	16.7989	1.65758	72.7953	38.7454	41.7801
				18.7381	27.1012	3.99963	22.5502	67.3088	1.66051	34.4423	10.4088	59.4686
				53.0093	32.5652	15.9368	30.5497	20.3302	74.3732	71.4429	70.6361	46.1888
				18.9735	4.66865	67.805	12.2393	4.94355	5.83306	57.1981	69.2323	44.0287
				20.0709	0.148055	30.0225	35.7745	7.24146	0.806987	67.159	52.5332	57.5035
				72.6599	44.6792	17.4092	33.7255	28.4079	2.7884	39.898	26.9892	7.48072
				11.6022	12.8809	34.5559	27.9213	56.0377	46.1403	6.16162	23.0325	22.2061
				2.62588	48.3356	14.2876	19.0189	22.9402	4.24383	57.8124	54.6004	61.5423
				9.09809	26.8354	13.743	12.4496	21.7882	50.1566	28.7149	1.10005	50.5164
				5.50298	38.3049	4.04015	24.8386	12.2774	62.4749	69.2986	68.9082	33.5219
				27.3342	10.5752	36.6917	32.1242	27.4415	3.84768	5.04358	33.5069	31.2127
				3.96241	9.26768	7.92531	34.2451	7.13238	29.8968	18.3974	23.477	11.4125
				17.9499	46.3969	3.30782	34.7536	4.16881	50.7572	35.3256	61.4247	7.16287
				30.8586	72.5847	8.85129	23.4287	21.7432	19.716	49.6255	39.2066	29.541
				39.0384	22.6371	9.84904	18.2612	18.8851	6.86632	50.9105	80.8901	58.92
				26.034	0.61783	24.0799	23.6994	13.2797	11.5548	67.0817	73.83	43.7356
				21.9928	15.2034	39.9841	20.9687	60.4421	62.7856	66.3487	59.0787	47.8329
				40.6077	13.6462	5.91375	18.2971	49.0187	7.09648	15.7125	4.7526	7.83534
				30.9637	18.7059	23.6566	17.4126	75.8786	47.0547	38.5304	81.7606	9.33918
				30.2944	66.4471	6.08838	23.9506	65.6898	3.483	34.4662	49.1761	40.7604
				31.7558	14.9374	12.7792	15.9033	5.19553	22.4479	55.7464	76.8499	52.948
				27.6215	70.0926	24.164	18.0696	41.1764	0.569198	66.2976	52.9519	25.4108
				7.39145	6.61724	3.21892	40.3229	35.0383	1.21982	30.9624	19.62	66.8378
				25.5303	41.8508	24.2146	49.8679	22.4692	18.1508	27.4288	32.0835	29.5904
				1.95072	76.4641	66.4563	21.9028	18.7788	1.3566	69.5799	67.9007	71.8688
				35.2377	7.65639	33.8661	57.4291	13.9343	6.12264	33.1991	69.4037	30.7894
				26.2829	23.9412	34.8766	15.4053	40.6129	2.49347	14.2669	18.2506	45.1203
				35.8081	77.5133	23.5995	23.4126	31.9654	7.79349	59.8378	49.4755	16.3623
				44.7576	22.0381	28.4608	29.4274	62.2886	35.3256	0.623528	66.8294	29.5064
				41.8558	5.60102	53.514	53.138	42.6287	20.6074	29.9916	16.0938	30.8095
				46.2916	25.9393	36.906	57.8136	25.5296	0.355849	49.0577	64.077	37.7949
				43.7408	9.14495	12.2302	28.8606	5.36227	64.5715	11.5159	85.3171	13.0166
				41.1481	55.6505	12.0383	5.57532	23.7426	7.8294	24.4101	32.0128	23.0094
				30.5605	15.0581	34.5446	49.7107	17.5546	12.2592	43.3276	49.2928	39.3864
				37.6963	13.1606	12.581	28.9819	49.0089	5.6104	40.5412	58.3236	41.4842
				50.3312	1.44446	27.0236	28.6175	43.7685	64.3263	45.7791	33.3726	36.3183
				40.0237	64.5464	7.75115	2.91867	69.295	16.1743	38.6625	74.7168	12.4205
				37.9808	29.4471	34.9603	28.5981	53.675	10.4868	31.6617	49.8265	5.57629
				6.2756	18.2609	19.346	30.6972	24.2151	32.9654	55.5062	64.8143	27.0406
				36.4787	4.182	42.3613	27.6792	43.5738	60.2591	43.5058	14.765	37.4256
				20.9667	6.73218	38.932	27.32	62.1456	9.83901	34.2702	73.5393	8.36164
				35.3621	10.4852	36.9474	33.5568	8.10097	7.82132	40.41	34.0263	42.3645
				54.1714	58.4202	4.84285	45.9524	58.7514	17.6271	46.4635	70.0101	22.448
				48.4335	11.1538	36.0975	16.8978	44.5078	28.1978	56.5747	72.5632	36.2947
				10.9034	42.2447	43.0506	15.0274	67.8292	16.0464	51.6106	80.5842	39.7832
				56.8072	19.9048	3.00357	29.6235	76.1209	45.915	54.633	40.853	23.4379
				19.2201	76.1846	9.58393	15.0379	27.2313	33.6756	55.3002	46.5167	19.6922
				23.3895	3.81588	53.2058	28.9085	67.8651	16.24	59.0385	44.9133	28.7465
				54.2049	52.7865	16.3129	10.6628	27.0761	0.633867	40.6611	26.0672	21.8159
				57.1071	41.4177	58.5412	1.36763	11.7097	13.2201	57.2314	50.1919	53.1733
				24.4943	44.7764	18.2625	48.3559	28.1735	13.8918	59.6555	30.5286	41.1331
				52.4591	32.9128	22.9547	15.5491	34.6641	43.2443	66.543	14.9707	2.92788
				41.6798	9.95707	11.2273	34.8255	58.7735	49.3515	65.8902	33.4006	19.9661
				37.9435	30.7222	10.6633	29.1408	68.3356	15.7631	45.0876	33.4962	7.49462
				56.4391	5.99553	28.9486	17.4458	76.1776	60.5943	48.449	18.8359	31.8337
				39.3196	27.3679	22.4642	40.5318	77.4171	2.1866	32.0583	45.1943	29.8246
				58.3727	83.1596	54.2323	14.0957	48.4676	0.938169	57.5218	81.4622	38.1095
				44.7062	24.4406	61.0177	15.593	51.5412	37.3721	61.4544	48.2979	19.704
				52.8296	75.1267	12.9476	60.0304	42.5796	17.9403	57.5048	56.373	6.13671
				53.2	83.4455	22.9668	27.801	61.1772	9.25363	45.8939	22.4142	16.6372
				13.2647	34.6125	43.5204	45.0703	73.7125	63.5577	60.2667	26.7901	24.7652
				26.2156	9.06783	18.7405	17.7485	12.9956	15.5453	55.1051	51.2361	27.0714
				45.1315	22.9314	59.5532	12.0785	68.1114	11.1046	30.0601	61.127	11.1657
				46.1577	62.6772	27.0599	50.3466	42.2414	31.0141	42.3152	30.4375	13.4322
				37.8819	11.8691	35.0654	10.5473	12.7102	32.5073	57.8766	43.3288	10.8853
				17.5333	82.26	47.7746	20.1084	18.4937	15.4649	41.6613	58.567	15.4758
				43.7699	61.2709	44.4881	28.8562	51.6324	8.51611	69.4424	49.5633	33.8708
				15.5812	60.1371	58.6902	4.88536	45.2338	51.5332	58.3717	61.2353	48.6622
				44.719	39.3653	9.833	21.5158	67.4959	29.4401	19.857	73.2452	2.19444
				19.3746	5.15962	56.1121	65.9856	54.3801	32.4807	61.9638	61.7293	6.82254
				58.2478	76.3617	34.7267	25.6455	72.2775	17.286	41.5564	64.2599	60.9008
				30.85	30.3981	23.3834	29.983	36.783	49.212	59.832	26.9029	22.6327
				30.8951	23.0349	38.3282	37.1933	10.4507	3.43688	28.5654	41.5692	30.2117
				36.1827	21.1833	18.9005	22.6225	53.9324	15.1705	68.8632	6.34938	20.0335
				16.3049	29.2888	32.3295	19.2091	76.1828	35.8599	51.6988	40.3576	9.27402
				55.7985	14.1417	12.6235	34.493	70.5719	6.0665	57.0346	44.6715	50.9
				31.242	48.0205	18.8367	35.5868	73.0612	46.8457	47.6921	39.5248	16.7849
				54.7552	32.2836	44.4459	6.57754	62.5487	8.27947	72.8742	28.1902	72.3048
				3.02778	18.8665	55.9708	33.7974	36.4231	1.18487	47.9941	20.7109	16.342
				11.3504	42.9658	49.0827	39.3033	16.6872	57.703	61.4438	33.4674	31.1725
				34.4677	8.79188	33.2568	25.5524	53.6338	30.0251	24.9868	23.7108	24.6816
				55.2945	50.0908	14.4332	13.4765	22.1732	19.1089	56.0757	52.1127	25.7028
				33.2565	31.9493	6.90138	5.1794	15.8351	27.1368	71.4094	29.611	49.867
				13.1976	27.453	46.5918	38.0806	32.4506	26.3659	41.4947	11.5858	41.6064
				36.3283	44.1317	21.3386	24.5861	22.8831	17.597	64.2712	83.3047	28.114
				49.1727	6.75158	42.3844	21.1954	22.7039	14.1799	68.5468	37.3247	37.5724
				29.2489	39.6656	50.858	43.3709	54.3898	6.37038	54.7921	37.1841	21.7659
				47.786	49.2369	27.3004	25.7533	42.6199	12.9235	71.4839	28.6542	2.95267
				52.1808	16.307	41.4489	38.7957	36.4733	10.6256	44.8217	51.8394	37.5281
				6.30021	43.4415	16.7242	10.1503	52.2677	22.7503	43.994	31.8791	24.7918
				47.3473	33.3547	3.19784	50.6921	41.2463	19.7975	54.2166	34.3267	38.9725
				9.1063	58.1232	53.3919	7.45815	61.6059	42.7617	69.3478	29.2261	25.0988
				54.7911	2.05101	50.787	29.8081	35.1227	15.796	68.1382	48.2448	12.7138
				28.1158	1.55642	52.1879	23.8088	51.1309	27.4035	69.907	52.4059	31.3978
				21.1915	69.101	51.7679	5.85383	20.7763	59.2865	67.4977	8.63263	13.6782
				62.9857	53.4654	41.0178	1.56411	72.6022	1.28127	40.3541	36.9214	13.9896
				7.03241	32.6831	50.8297	43.1095	3.4093	13.7174	66.9814	42.7448	20.7281
				2.31539	43.9313	42.8149	60.6287	68.2292	12.5794	26.7197	51.2388	17.3245
				41.5291	15.9566	40.6776	1.69676	11.5766	10.5405	66.9193	38.9938	20.0487
				37.2392	69.3605	32.3829	10.0321	7.81158	24.095	52.6112	22.801	26.5318
				38.6421	36.2811	41.1381	45.6008	32.8513	0.766649	46.4201	39.1383	42.5043
				34.0193	46.9059	9.61457	28.5161	20.715	12.1119	44.3086	47.9581	12.481
				21.6567	34.1985	28.4743	38.8341	64.5405	23.5947	61.6526	55.0737	26.9085
				24.4706	21.4261	46.3632	22.3631	56.9517	10.6461	58.6866	29.091	42.0277
				28.2716	50.017	13.94	10.412	7.34373	3.15715	30.3317	30.2821	30.9441
				54.5684	16.2426	48.9905	64.5063	39.5347	54.5966	36.8996	34.1251	30.6003
				40.2377	18.3356	23.9724	51.3054	8.087	16.5132	68.8987	55.0608	40.5973
				46.0034	70.7978	35.6128	24.7222	68.4829	10.7141	66.6696	47.0817	30.375
				12.5927	69.0724	39.1577	5.93063	19.9147	14.639	72.792	44.8639	19.31
				17.5309	52.8807	45.4958	35.8245	4.86236	0.192876	38.4182	29.7054	26.5272
				38.1339	8.10326	44.703	39.0562	10.918	11.6588	68.6285	52.3824	31.7487
				2.25748	35.0066	7.33427	20.8521	36.1229	19.8625	50.5944	40.1443	2.06489
				10.4155	15.7552	6.14207	58.9114	41.6188	17.0165	73.566	39.6249	8.8014
				60.3474	24.6767	43.899	11.9303	56.238	9.37631	62.8642	28.649	14.5839
				39.97	5.98683	20.2618	32.4566	19.2214	35.4152	64.6518	25.9294	17.0165
				45.0992	77.387	31.7226	10.9863	38.0195	24.0263	70.1411	55.6057	23.4461
				58.3813	49.5851	33.944	2.22627	30.7642	22.1578	59.4607	26.016	28.9906
				57.3679	39.3593	37.9966	25.5459	46.2028	48.9567	27.7951	53.7761	32.1229
				44.5457	12.9965	16.308	24.2123	46.8875	52.4876	39.1189	68.0584	8.65334
				19.2626	61.1079	41.7517	36.1744	52.4091	25.9504	73.0898	35.1796	12.6883
				30.1162	7.66981	26.3058	55.7357	56.5099	54.3267	30.0817	24.3527	32.2179
				47.8836	49.3726	47.2661	26.7888	42.3408	37.3859	70.2164	20.7035	42.7843
				32.0189	66.5173	36.4991	50.2436	5.47886	51.9258	71.4843	45.2293	2.86737
				12.9754	82.5703	8.05178	2.65707	1.27375	28.5916	41.1994	26.6831	17.6103
				60.0406	21.2827	39.1005	6.86534	77.3899	30.1713	59.0089	25.3702	11.4192
				47.2499	20.4262	7.78157	22.1714	16.7214	23.4805	76.0679	25.4011	17.1328
				61.9756	14.0477	37.2489	31.6613	6.37304	20.2756	68.223	14.0742	30.3213
				41.9767	23.7783	43.4115	44.682	17.1243	17.3194	60.8251	31.9147	17.0482
				39.6209	35.5131	42.6767	31.7518	0.21343	48.6397	65.5947	33.0202	2.81166
				4.05019	51.0013	45.3163	22.4867	67.4107	48.0288	69.0206	29.1857	43.2013
				61.1354	66.6827	41.2858	61.9388	4.63506	19.5534	68.0678	42.0794	10.9865
				2.10869	36.7376	39.8101	11.2067	75.5235	50.4774	74.9182	54.3089	5.84512
				2.88265	20.1141	45.116	65.2342	68.166	45.9127	44.2379	18.5613	71.349
				47.9469	16.5482	5.09641	16.626	6.57884	40.0218	70.9663	57.242	9.40951
				0.885518	53.6969	43.7143	34.8428	16.9193	45.8209	41.7604	19.3776	34.6538
				33.3073	58.0409	25.8809	50.552	34.9675	12.0362	68.2514	25.3931	3.20404
				10.9275	73.0252	38.008	64.1721	5.6962	29.046	34.3616	58.7218	1.57687
				36.7311	53.4063	40.0648	65.8195	45.8694	14.2688	61.4153	45.713	19.025
				44.8504	60.8373	40.5223	31.4428	78.4694	19.5763	65.856	43.0438	14.6108
				28.0444	2.88272	40.3805	35.7648	8.33958	30.5125	23.3661	29.364	14.1813
				17.7819	66.7637	42.1887	27.8297	22.5547	48.3871	38.4529	41.2698	54.76
				67.438	70.4294	33.4407	37.1454	19.6949	38.643	57.1913	20.0555	22.9563
				59.5273	28.0616	13.7016	8.1933	35.0069	40.9145	65.2817	60.7374	4.87726
				3.08883	56.5815	19.3377	51.9046	38.6505	1.23814	43.1407	43.5246	50.028
				11.5185	66.0293	40.0425	10.8585	22.6994	10.3322	18.6961	49.1222	51.4909
				51.0236	16.0371	38.6985	18.6467	25.9191	44.464	20.2555	42.9395	60.487
				39.1238	58.361	14.4797	1.15774	77.2384	40.3148	45.5829	34.8177	0.537282
				17.1426	85.5037	15.8358	68.0029	82.594	39.1889	36.5322	55.9921	70.2698
				3.97498	23.7963	38.9595	50.7326	29.7356	26.5417	72.3596	34.9276	4.51808
				36.2929	59.5563	38.1906	37.3649	19.1009	4.24854	69.4538	56.3123	14.6456
				22.5486	84.644	36.0291	27.8479	81.446	45.4072	65.469	20.6303	11.9803
				20.8996	5.94472	35.9532	23.6304	75.4638	44.667	13.6234	56.5405	51.4237
				11.1182	29.7829	38.6469	16.6912	14.9572	41.7416	49.4487	43.6366	62.3442
				40.1197	41.7903	37.2792	12.5749	19.64	18.1331	64.9947	34.1787	16.3676
				58.5141	0.0199409	38.1986	3.29525	22.6697	46.0518	72.9264	21.2365	35.8408
				9.02697	22.4314	23.3202	59.7582	37.0515	31.1555	17.4233	38.6073	43.3558
				41.7491	37.087	32.5136	46.8654	24.0105	45.9364	3.44461	43.7636	5.23094
				15.0602	43.7301	30.9525	5.91162	9.10594	34.4053	18.8842	47.3801	51.069
				41.5928	54.1066	36.7361	11.2647	11.7498	37.7136	55.6685	41.6818	66.4681
				50.2311	3.21341	36.07	7.0788	15.688	10.6163	29.8701	45.4945	51.077
				53.2196	8.81742	35.6976	64.0155	29.6197	43.4214	40.5542	50.9385	10.2419
				6.12899	67.2794	30.8942	51.1894	62.3117	42.0026	21.1978	47.0049	8.97684
				60.3512	20.7573	28.704	12.4859	59.6651	42.7472	1.53559	35.0232	14.6509
				9.0896	43.9735	33.5371	32.8636	51.1138	43.6139	39.0552	17.1439	15.611
				3.12621	56.4493	31.337	16.8949	26.9931	41.8816	67.3811	31.5978	59.3639
				65.2768	80.2737	36.0868	35.6416	0.817673	37.8265	59.7979	37.5926	42.88
				18.4657	1.21849	22.1674	69.0483	7.59514	29.1861	30.1116	46.7228	25.6003
				42.3345	81.1908	31.9367	17.2939	35.8391	40.8099	48.49	38.6268	41.3979
				21.6554	79.7314	30.4748	35.2232	41.8961	10.818	72.1672	38.0574	23.4067
				14.3396	76.3021	31.2627	21.9335	41.4417	27.0063	3.83634	30.9567	33.4089
				18.2408	49.9843	26.1831	21.4198	16.0421	38.5709	68.2949	65.2419	17.1607
				19.8997	37.8304	17.7664	36.898	50.9215	15.5604	63.0083	49.5851	10.963
				45.1383	27.0446	8.65179	17.5452	3.91188	34.3044	11.0194	68.1177	32.1744
				52.7978	46.0036	25.4309	7.20402	15.8968	39.4128	28.5427	17.7178	15.3486
				70.8996	74.8134	16.4159	27.2163	37.2569	37.9969	5.47291	50.1725	42.5774
				20.4473	67.5269	25.9403	42.4101	54.2385	38.4858	27.3236	38.5443	35.1719
				36.8945	19.3171	25.6852	4.45602	56.3839	36.3209	7.12682	35.891	43.2449
				66.5377	7.41643	27.8456	30.9662	27.354	37.507	25.9311	56.015	18.2392
				50.6509	23.7771	25.6711	43.0211	45.0144	36.5878	6.0863	40.6489	3.89635
				69.5974	5.06648	19.4739	34.3475	48.5776	36.7913	27.5828	46.4084	55.2071
				25.9505	19.8438	17.9746	34.5261	9.15315	38.602	39.8161	11.2354	19.416
				19.8478	5.01997	28.3296	2.25202	4.66928	26.8172	43.2322	47.386	45.3048
				45.7333	31.687	21.2869	26.2485	30.5563	32.9096	30.0054	36.7909	24.2698
				66.1018	25.6025	5.54795	28.983	11.7332	32.1798	36.1281	30.1688	8.18656
				7.77074	46.1215	60.4103	23.579	46.9748	32.6309	34.0769	34.9436	4.39884
				4.42164	77.6296	8.51058	36.0923	22.3113	31.8292	37.2942	30.409	4.79424
				18.2012	30.7737	63.1491	26.6061	38.6388	13.1692	38.9994	47.1983	41.9972
				3.51552	22.147	14.0431	25.181	19.8296	31.9183	15.9484	22.5397	30.9793
				24.637	27.7901	4.86339	47.5836	41.3314	36.4466	38.7425	47.2735	17.4715
				56.4183	72.7288	10.2215	50.5025	33.3351	25.1526	30.2544	49.2404	9.63344
				25.1732	31.1599	0.345605	21.9984	9.50005	35.5151	30.3466	35.9315	14.516
				72.5139	45.0847	5.49698	10.9204	12.7259	35.3114	40.3477	48.887	21.7926
				53.982	26.4868	34.7838	31.5545	7.96938	29.0805	44.041	25.8111	4.74941
				51.5795	74.337	2.08886	23.1359	34.3083	29.4819	10.1267	27.6478	8.0644
				47.5725	28.1634	75.8306	50.3495	9.64901	19.4702	51.3847	27.1668	20.5467
				67.0713	3.66613	29.6675	33.5555	43.5788	30.7739	45.793	26.766	2.27766
				68.4164	24.4157	21.975	30.1005	29.2282	12.3096	49.6866	34.4693	14.128
				56.0308	7.7137	7.88406	5.35591	73.8001	26.2789	30.3774	38.5722	24.0962
				11.3096	34.9858	31.3386	14.3089	79.2822	24.9299	46.0167	50.0466	2.79747
				0.582665	2.55468	6.68886	47.939	11.0299	25.5973	41.7746	24.8788	20.297
				40.0949	18.3922	12.3667	8.09598	13.5074	62.5991	46.5237	17.957	31.4274
				46.5861	48.3337	1.71315	32.0064	22.3476	32.9445	24.6766	47.9993	12.511
				48.4388	13.6058	4.81329	42.543	38.7742	13.5969	42.8471	37.462	4.01994
				29.8251	10.7059	34.4129	24.5137	53.4031	51.187	22.0789	45.1731	61.0231
				29.1937	19.5739	25.077	28.8057	45.3535	9.75825	30.3382	18.9235	20.574
				5.1634	69.8437	32.1181	8.14777	27.4003	46.5396	37.8264	40.6703	14.6316
				26.6564	1.25787	22.6226	59.3942	48.3925	24.5143	31.494	62.6643	22.9447
				28.0976	0.168785	72.691	22.1294	9.19087	75.9032	44.9747	32.8569	32.0085
				25.435	55.7638	79.9361	43.8577	5.15533	4.56498	53.7054	24.2681	7.50942
				8.2758	73.133	35.6952	61.9822	7.02875	1.86008	45.9599	42.535	17.1882
				23.0515	22.2345	17.9797	24.5702	23.839	10.86	56.2054	31.4247	40.117
				33.8359	60.9072	66.9521	56.8645	1.69096	81.4219	55.0205	62.6171	13.5879
				33.9511	41.7513	5.93228	62.906	33.7648	10.4206	38.5858	13.8682	10.4625
				35.0875	2.58351	6.32485	45.3937	5.49415	13.6695	63.2426	47.4594	20.9318
				30.6438	17.2515	3.86779	32.9095	19.329	8.07784	38.4745	32.0888	54.7887
				33.783	8.25228	32.7858	15.5518	3.41523	15.3563	43.5164	56.8725	65.4985
				31.5979	42.0596	8.02755	32.677	8.77706	54.5838	53.129	33.6826	24.4459
				40.122	46.0132	23.1716	25.0442	87.0813	18.9214	45.9488	40.3451	15.112
				16.228	47.393	7.70566	14.7861	2.05304	24.6175	56.7169	35.092	2.1115
				45.3841	26.5307	64.3605	62.012	13.0523	24.8853	59.8667	2.76868	51.6509
				5.82447	55.2328	70.0025	23.7767	8.9062	7.38035	55.1345	47.5769	58.7381
				35.531	46.779	22.7509	33.9403	24.4463	24.1024	60.8023	50.5259	15.3503
				38.0971	23.2631	28.4753	26.3434	2.83839	22.9294	23.0964	30.1267	13.5595
				32.0661	75.0889	14.8995	65.3107	25.8925	16.8171	25.0021	49.3967	11.5044
				43.9395	23.4977	34.5438	37.3746	17.0838	9.0609	54.3891	46.8536	12.5884
				42.6873	25.7553	37.2486	23.145	31.848	21.6552	60.7103	47.1808	14.9352
				32.3952	25.7826	26.229	58.6769	49.7999	19.8182	51.6126	32.5485	25.5592
				40.5875	63.442	19.1837	58.9435	58.9047	5.35474	55.3925	43.0336	10.4211
				36.6915	35.0929	23.8971	20.6648	14.849	6.59422	64.9146	39.4746	19.0658
				46.1324	22.626	4.37276	50.9099	65.9083	29.9272	51.4971	38.0577	46.4719
				42.1182	13.726	22.2261	45.5807	18.7184	78.845	38.3768	48.0891	7.15784
				46.8244	63.4489	40.6838	47.2736	5.03418	1.31516	33.6153	54.3897	15.3911
				43.8178	72.0567	1.88893	49.5628	36.5985	38.6277	48.0874	29.9733	9.13756
				33.6947	8.86886	16.6384	70.5084	25.1076	33.5976	54.0253	37.0706	17.6629
				50.2234	7.78091	33.7695	32.4244	22.393	4.18397	39.0751	45.2748	26.3749
				48.6753	10.6009	20.8541	5.04899	5.3565	17.7305	55.2736	16.3436	56.2655
				0.289013	47.4736	16.465	33.815	4.68003	5.72277	29.6131	7.53942	52.6082
				31.4465	58.9688	2.31798	14.9135	17.185	49.4111	59.7676	48.8427	14.0571
				50.31	7.19101	21.5773	22.2691	23.183	27.8297	60.8617	41.2855	14.0209
				21.2812	36.7378	45.1576	40.6287	21.7498	16.3459	32.6752	6.58885	16.8989
				43.3268	0.498512	27.6927	32.9795	8.53186	13.1926	62.0959	71.9911	31.6701
				0.697005	77.6833	21.5902	44.5062	71.4112	11.9905	52.3694	24.997	36.176
				4.10207	46.7773	46.4869	33.162	45.1225	25.1323	48.4314	81.0617	51.3619
				7.18275	78.669	74.2959	34.4291	42.1034	1.60412	43.3302	19.8686	53.4948
				31.5397	28.9566	40.3134	62.4764	39.9385	6.32249	43.2414	25.7695	8.93235
				2.08186	16.0786	32.2373	5.45206	2.28065	9.55172	55.0122	19.2429	44.127
				38.0485	22.6785	9.74487	5.52059	50.8809	14.4261	43.1273	66.8209	32.8055
				48.1613	33.934	43.9546	65.2749	6.76451	4.43209	49.2965	33.1373	58.9179
				17.0137	13.1923	2.4005	57.1735	4.37204	78.6612	27.3113	54.6741	47.8777
				45.932	25.3196	39.7223	56.7925	9.2923	8.76188	44.8353	17.9683	26.3622
				16.4051	66.1396	24.6256	24.5905	14.2506	5.30883	61.7629	48.76	4.85355
				7.21864	11.8097	14.3639	67.8612	65.4883	7.16326	53.9139	37.5019	7.95421
				5.09178	43.4735	7.2407	40.3653	75.4161	11.2432	36.0494	87.1219	24.9732
				47.5511	79.1398	34.7803	51.8271	9.78063	21.6553	63.8713	42.0776	50.5301
				52.5571	28.2227	2.55595	65.0738	22.7734	21.0204	59.6689	21.5327	41.3358
				26.4956	9.39211	7.8393	18.5777	46.5678	18.6313	33.0924	51.2	27.5972
				41.0934	3.80752	1.09843	58.502	0.71278	19.9361	48.4369	79.3322	55.8388
				31.6112	56.9875	11.9121	66.7263	37.9345	25.0059	16.7509	50.0321	50.9167
				55.1348	12.2095	32.2306	11.0169	2.14208	0.259229	46.4709	19.3246	34.7311
				7.90377	0.137412	14.585	49.4936	7.81111	13.8804	1.53817	10.0375	1.20937
				43.5498	27.0207	14.8772	42.059	5.95902	5.98447	46.7831	72.9374	39.7199
				10.6106	1.34101	43.9965	45.9394	29.2579	7.85332	61.8387	30.4588	49.8057
				3.69275	0.552834	28.2943	23.511	6.86805	26.0024	51.3411	22.25	35.3907
				12.4479	0.4971	40.6884	57.4292	80.8643	20.4818	27.9361	51.955	10.3172
				22.2549	2.08193	12.7697	67.78	1.03927	23.7019	54.0528	48.7906	10.4895
				10.5991	3.68901	22.9469	39.1551	28.9357	19.5375	28.0332	25.1751	34.814
				26.1929	17.1538	60.3629	62.5354	44.0897	45.5004	21.4638	38.5188	18.2293
				15.5001	21.7457	14.9625	63.9751	20.3068	6.21749	64.3687	24.1167	19.0273
				51.7616	24.5942	27.7505	35.6286	37.7119	14.2706	57.1591	55.0895	13.156
				4.65822	8.35314	1.57922	9.71043	6.8733	9.52351	54.2354	15.108	49.8751
				22.0684	21.9519	15.6207	63.1537	1.90467	2.24097	49.0398	78.9699	47.824
				2.45426	13.342	21.9594	51.3396	23.9059	1.9469	64.3996	51.611	33.353
				40.8659	44.9298	28.7452	23.8494	11.4987	33.2248	60.8082	4.82654	44.1418
				0.69283	36.4697	14.7145	19.2007	10.2463	16.8564	33.6718	33.0956	9.81862
				2.34383	9.66733	42.1332	43.0507	12.6129	42.2271	45.6329	76.2143	14.8484
				26.7342	10.6572	26.5879	65.5469	34.7258	10.5435	57.765	35.4787	47.6537
				5.53505	14.656	18.3819	45.5759	50.7242	12.8299	58.5707	37.788	54.0119
				4.03071	70.1358	19.0815	58.157	32.8017	28.8131	56.8034	38.0252	49.7479
				19.7363	21.5584	12.9585	49.6607	39.217	8.79005	62.6835	27.2984	44.1302
				12.1588	12.3698	11.068	30.7333	6.7156	1.05523	53.5311	25.7941	34.1993
				59.418	3.6383	38.1453	24.1081	34.6249	2.94328	55.6019	63.266	31.9427
				11.7435	17.5979	24.0928	40.2613	4.60177	0.329269	51.4344	71.3566	5.61547
				17.0479	34.6181	26.0548	20.9577	18.9142	20.5115	60.911	3.9804	36.0031
				48.8699	23.2708	19.6656	51.6823	37.5074	6.25299	53.1416	58.0408	4.80129
				31.8748	20.1302	1.42195	30.1484	33.2347	5.31607	29.396	31.9968	30.9192
				21.2203	13.0318	4.58215	66.4008	40.4695	13.7902	45.7972	25.1992	1.00348
				27.2821	25.6875	31.4167	2.30159	33.7061	13.4025	11.6709	14.8049	48.0967
				61.3963	25.9315	47.5279	49.4946	4.44184	34.8026	63.198	31.6343	3.71898
				19.9844	5.66293	19.3994	43.5929	26.4955	21.005	62.5965	76.7109	18.7515
				7.89578	21.4015	15.3986	16.5836	84.6926	2.40246	34.1282	65.7429	19.1905
				3.19359	2.45116	18.0889	8.6239	72.2949	1.14462	29.504	4.44358	10.2541
				63.0475	52.1669	29.3102	60.8118	15.7553	0.851678	34.7896	10.874	16.0944
				38.1404	43.292	3.35499	39.6261	21.9743	24.3959	40.8674	13.0857	27.8095
				6.84366	9.22447	8.14664	54.0702	13.7117	10.2094	28.3179	14.0443	44.7925
				40.795	9.65183	1.18608	63.7244	0.886812	17.4834	63.223	36.027	50.9309
				18.0328	14.0986	0.568537	57.521	4.74269	10.3548	45.5154	25.8068	46.3585
				1.89067	23.5576	12.7795	67.1294	50.4498	8.10362	24.7785	41.3105	43.9337
				2.70304	14.2564	12.3768	29.7354	18.5184	1.28652	14.226	6.28718	7.3267
				59.8654	8.16679	36.1897	21.1161	42.8212	65.6276	49.757	77.0283	45.0821
				26.8949	22.6368	27.6099	53.2534	25.2486	25.0552	65.0496	2.36718	45.2495
				19.9773	18.5074	12.7149	44.6424	12.7122	4.75241	14.3508	3.28991	30.0388
				32.6093	2.20033	1.71155	56.5979	23.4483	2.53863	69.3069	23.4669	19.5329
				14.4174	1.84448	33.1208	54.752	16.5723	2.85632	23.8867	64.213	39.3583
				2.96786	14.6202	0.79949	26.7812	0.133836	16.7465	37.0016	14.0472	12.7236
				4.89195	67.5092	29.8935	9.9106	47.3021	3.32593	63.5162	53.225	44.9425
				34.6433	7.667	35.1185	3.30713	6.40853	12.0012	64.195	88.4088	42.7121
				9.74712	8.72041	8.49602	23.2045	8.65129	40.974	10.0025	14.7374	35.155
				3.63603	66.125	1.92747	6.99608	70.7606	13.0545	20.1459	65.9023	41.4814
				43.6686	18.1048	25.6407	9.6829	23.6483	3.93756	21.326	5.1298	40.3837
				57.0846	15.2091	10.7426	40.8655	18.0834	13.855	9.16893	79.0852	26.4947
				3.40929	4.34552	25.4285	33.9619	30.0766	17.9477	54.9199	51.8379	40.7275
				50.5292	15.8269	28.4928	67.2453	9.14349	16.2282	23.2426	48.6651	42.5288
				45.2865	9.09581	15.3274	63.8591	44.5943	29.1152	10.2785	16.8774	44.1446
				48.0232	25.5453	6.1822	4.15114	37.1891	43.659	53.5251	83.1307	38.6857
				41.862	72.341	17.9182	8.64052	6.46962	7.22781	44.2321	36.6053	39.0173
				20.8114	16.3725	3.48404	65.2455	60.4882	9.84384	33.4197	54.3551	41.4959
				36.4557	29.3898	20.0328	4.16959	26.8091	59.4726	16.6939	86.6279	40.4151
				5.94458	33.3237	35.5189	18.3535	5.04882	3.2445	3.7976	82.2806	43.0539
				16.7972	10.8765	41.9955	66.9964	2.0735	11.2891	8.60054	61.693	13.6099
				44.8334	4.4818	0.957698	58.3336	6.47186	8.41169	36.6865	43.3933	40.4123
				11.2464	7.88802	1.92188	9.51947	2.76371	13.3271	58.5466	83.1172	38.9683
				19.0482	51.0865	51.4937	5.68907	14.2985	3.4702	40.4859	68.5139	36.3783
				6.35187	50.3877	1.30398	42.9484	5.91831	52.1237	1.14121	2.40596	38.5919
				28.5582	3.89574	5.72468	60.1352	28.8942	15.3351	51.58	22.4011	31.9671
				8.16674	29.0218	23.7704	13.8738	61.6194	4.7868	22.3906	88.04	34.7969
				8.40309	3.98231	16.9615	13.5219	54.2982	4.64803	62.5784	78.9626	35.9601
				23.0118	3.38814	14.7658	50.6342	32.1577	20.0043	18.4785	79.7402	35.179
				39.7141	4.44942	52.1529	18.9789	7.36734	14.9167	55.0849	64.3663	3.144
				20.5528	14.713	5.89094	1.25384	24.6759	18.7209	52.0115	31.3897	0.148044
				19.8317	0.326804	59.2058	46.34	55.477	43.5481	29.6651	9.03899	19.2973
				26.7504	37.8163	30.8484	27.4761	1.86122	3.59484	21.6685	2.75815	23.0081
				13.7963	13.9087	42.3481	23.9671	61.5742	39.0312	62.118	18.2592	30.2645
				3.85194	84.7073	7.73603	64.7497	22.0483	56.1461	42.7214	60.64	31.2821
				38.4312	7.69725	32.1582	67.5157	57.0146	32.8761	2.11362	3.28261	34.8803
				5.33851	34.031	4.81167	43.6203	27.9191	24.7231	39.6947	2.98281	33.9779
				45.3104	26.2145	53.4404	59.3246	36.9748	29.4394	42.8947	35.0836	33.2111
				3.60706	41.0801	55.8685	35.1431	31.8813	58.4884	59.7403	28.5261	8.82636
				33.9886	2.42854	46.8917	39.4733	72.5218	16.3904	16.9101	64.9722	28.1929
				5.43226	22.8444	9.15082	41.6771	19.4009	5.61489	10.0063	75.222	27.6901
				8.98904	7.81924	46.9109	16.1219	20.5575	28.7228	22.2602	7.88801	38.7454
				26.4382	16.7687	11.5546	39.2145	60.5412	1.33867	15.0219	74.7448	75.9714
				19.425	38.3767	35.3284	45.7288	23.3803	26.1586	35.1294	61.1343	50.6715
				24.2473	8.16708	39.8759	22.845	60.2908	23.3557	43.6383	22.2805	23.6011
				10.4002	18.1684	23.3793	20.3604	34.9705	48.1009	26.6481	45.4552	25.3491
				8.6895	18.7175	18.8535	67.6948	18.365	6.97113	1.45307	54.6301	67.1463
				37.8466	26.115	9.66471	57.6137	24.4196	71.3736	22.79	43.6958	28.5044
				17.5038	6.59358	45.3456	17.594	54.834	11.3422	18.7048	76.7161	78.2329
				3.12403	87.603	33.2315	44.2466	33.8928	22.8673	30.1784	35.4318	49.1779
				35.5873	34.114	15.5539	32.1221	41.3642	10.6649	33.1759	54.4379	20.6122
				9.4948	28.0418	19.0676	70.3559	25.5593	32.7786	31.5071	18.3333	42.2303
				63.1343	3.75163	1.75305	63.9858	66.6387	62.8187	37.9826	1.53155	28.4108
				18.5859	38.924	23.3272	65.2512	76.6125	11.4821	44.3241	27.6987	38.7081
				39.59	17.0316	20.3661	50.8029	75.7964	30.9849	13.0956	43.2038	13.9409
				22.7143	55.7627	6.63214	63.2024	32.5314	56.3333	25.1795	72.4236	73.1035
				29.7993	4.55458	5.02062	55.0239	10.8443	68.2066	24.6585	25.6399	27.9273
				64.7138	30.1937	19.6544	21.7447	2.74679	5.55673	21.01	4.27092	29.4529
				26.8488	31.5376	12.315	10.9486	41.7299	8.37542	37.3774	5.42805	52.2754
				26.5473	2.20897	35.2207	25.3587	72.6606	19.034	31.202	70.6065	10.3474
				10.2167	72.7466	42.5468	28.9245	70.1066	13.1539	33.5764	54.3227	21.3297
				58.0114	40.2861	20.3769	38.4311	17.2927	7.11029	33.049	32.5313	27.3648
				15.5191	0.674809	40.4671	34.6945	41.8414	3.91777	52.2393	5.34156	45.0985
				12.1898	71.6669	40.2077	24.0204	41.2586	19.9339	3.99716	42.7785	51.2747
				45.5565	38.4167	25.8413	31.1845	36.3118	33.7415	24.6053	87.2329	48.6389
				63.0486	78.1316	18.6189	13.6626	50.006	25.5467	40.069	9.11272	55.5143
				23.8605	9.84565	45.3022	41.9303	14.9168	14.876	33.5083	37.6343	21.554
				15.7092	64.007	23.8042	39.524	34.9624	11.83	58.8787	7.25205	26.393
				30.8529	53.9544	18.6151	45.025	20.9469	44.2544	28.5194	10.4815	1.51574
				6.43256	84.8859	32.3899	2.51395	73.7903	5.85953	51.1233	54.1573	33.4024
				1.82129	43.3598	15.8962	45.9284	50.1968	50.1498	10.1974	86.6917	7.40587
				12.5014	45.9685	13.4155	33.0789	25.8221	55.9895	48.5896	46.9748	16.9226
				71.2977	6.9256	9.6342	35.5658	45.989	42.6542	35.0054	8.60278	9.78696
				66.5218	52.3804	45.6438	26.8224	45.3894	1.62265	36.4858	10.4257	9.26145
				49.3207	18.1334	8.84512	13.3284	24.6039	5.50401	5.00846	64.137	28.0109
				53.7401	30.4616	15.1354	35.6015	21.0749	20.6721	44.1637	45.0161	38.6877
				4.69619	78.279	4.69628	48.3146	39.8135	19.1988	50.4387	81.1809	34.9665
				17.9228	14.9597	35.9663	26.2624	7.5701	5.66903	42.8944	56.3195	12.4055
				57.8457	70.9049	17.2116	40.5626	56.3054	24.1653	33.1367	38.5768	13.0442
				4.42536	40.2649	21.1861	27.1975	61.466	11.7925	56.9147	18.0958	33.6331
				52.2121	7.5384	27.269	48.2534	41.3635	10.7138	58.4725	49.836	28.7883
				12.8235	83.5972	36.1029	38.1951	24.6337	13.9394	46.2102	31.0636	53.7057
				5.21846	61.1868	19.9114	50.5428	75.4335	69.1167	51.5337	77.6543	22.5681
				6.36629	15.6126	35.3043	40.1751	60.1942	6.00659	59.6525	55.1843	11.4961
				35.7068	82.9992	7.55832	21.9175	44.9124	8.91105	11.358	5.69286	63.2957
				26.1654	20.1006	45.8828	41.7346	78.0295	0.418126	57.7916	47.4569	26.2425
				18.3632	54.9995	41.6767	0.651576	13.1252	42.9958	21.9259	51.3098	12.7802
				8.90683	11.6276	43.7553	50.3846	29.9922	44.8858	59.5093	5.84665	10.2762
				29.8116	44.919	33.7317	19.0488	75.1274	4.28869	49.9407	10.9604	33.139
				10.1648	9.93008	36.7141	8.08582	19.0127	16.5624	64.6133	4.43169	18.6194
				4.58285	2.73979	27.7541	50.1522	54.9465	12.4752	63.1493	52.3	44.3177
				3.9107	6.94757	6.06502	10.8317	31.2487	0.309379	49.942	54.5686	32.8293
				18.3922	35.7123	44.6732	47.5642	69.4265	12.5396	62.3901	4.1347	11.0904
				27.9227	5.63219	36.039	20.6213	39.759	5.71739	62.8599	40.3475	56.9413
				31.5046	40.7636	25.5415	49.8237	15.6335	50.793	61.1243	27.203	25.3474
				31.9016	79.282	36.2158	42.853	43.8669	10.5406	52.5305	5.10612	25.9534
				8.18179	30.3552	5.66773	41.5156	15.7245	14.807	22.4745	40.871	16.9754
				35.9112	7.95659	18.437	48.6042	23.5165	19.5856	55.74	26.7198	10.5926
				30.6254	13.7337	27.3968	42.0852	17.1375	7.95006	46.795	48.6918	28.4447
				37.3985	41.2515	18.5623	1.64132	6.29963	56.1296	15.8348	44.4644	14.1368
				20.001	46.1677	8.42621	38.0592	38.4787	21.8033	52.5415	23.6529	44.8502
				40.5358	29.9258	41.9025	53.1625	21.3865	11.1111	43.3383	37.1854	46.3775
				34.9429	12.5746	34.6252	24.6838	3.37081	28.7359	53.0649	23.002	35.9894
				34.1747	28.5421	41.6019	26.6726	48.8513	5.90205	48.3529	22.0078	43.1619
				38.3877	44.1933	41.3623	51.6182	19.7921	0.00119062	11.0383	35.4461	70.9362
				40.0055	1.1785	40.7347	55.9285	9.60463	8.32005	65.8192	39.8883	9.31606
				33.0957	4.18528	31.7363	34.6371	28.0856	6.80019	47.8317	12.3179	18.7019
				38.5575	21.7791	39.8928	26.8553	70.5123	15.0755	16.7373	43.1793	70.5115
				11.0673	29.6668	37.4744	34.8293	59.8905	3.76742	39.3987	32.9903	27.2479
				41.1677	1.23654	30.5206	60.2058	39.9617	14.5317	37.2874	0.181807	57.5103
				45.4016	62.9599	28.4266	48.7009	29.3794	9.0359	61.9897	48.8469	20.1689
				18.8474	3.77788	34.921	26.2484	2.42121	17.464	52.7567	34.1957	19.5983
				48.4483	9.65455	30.9483	50.1282	49.8831	0.994437	13.5594	54.5714	28.7692
				22.7263	83.1414	26.7288	55.3025	10.8932	63.6961	33.3539	60.3255	45.922
				21.1159	6.9451	35.2526	54.258	49.8266	7.383	48.4889	8.98375	46.9802
				39.0846	0.372616	36.8863	59.2119	27.998	45.1417	44.1954	41.9159	55.817
				34.2036	17.8659	33.5956	38.1554	12.6593	62.3335	57.7293	22.71	6.48122
				25.6662	3.22364	30.9989	33.554	12.9887	19.79	62.1141	28.9582	9.98484
				25.8083	1.31732	33.191	60.5698	35.8835	17.4764	62.7549	69.0545	40.9037
				14.1427	53.7075	34.693	46.2787	28.2343	19.6003	49.9817	26.1627	45.4919
				36.2694	52.5131	34.4985	58.8475	3.67295	49.3862	49.4351	7.18894	7.94243
				18.208	25.1084	30.4175	28.4026	45.9217	44.1126	53.1883	28.3336	38.9188
				42.1114	13.5499	31.7368	36.7273	30.4989	18.1196	44.4067	42.1502	32.3296
				3.16563	85.1606	32.4549	62.4723	17.4875	5.89355	31.7355	5.99505	43.8582
				49.1842	22.8556	33.8609	13.7685	3.79726	9.38077	52.0611	5.30636	22.342
				20.3986	84.4669	28.4441	1.16321	45.151	46.1461	47.9008	11.4263	39.9422
				16.9122	7.18728	31.8131	60.0933	32.6187	23.4345	56.366	71.6354	15.5332
				18.5693	56.4419	30.4764	31.5251	12.529	41.7326	42.8949	14.7521	23.9952
				5.21593	17.1641	26.6089	7.32293	46.7357	16.616	33.6275	60.7083	59.2239
				21.6333	23.7649	24.9929	1.34327	9.36402	14.8531	39.4871	31.4602	27.3307
				27.0565	34.016	27.9122	22.7882	55.3741	61.4707	62.6969	27.7693	0.454377
				31.7401	23.1387	22.8907	10.6391	32.4319	22.9008	58.8391	18.4239	27.2373
				41.3335	34.9071	27.9903	13.5741	17.8839	19.4447	63.1952	29.0523	46.6584
				44.5568	25.0967	26.0845	47.0997	8.69908	47.347	20.9639	47.5838	75.1775
				54.6027	1.07244	24.0059	24.244	22.1427	19.7857	12.4733	39.8086	28.9516
				1.69951	58.9439	57.4379	22.4011	64.8504	5.18351	63.3733	5.03663	34.1751
				54.0456	17.1724	12.8007	47.8656	72.4563	15.9834	59.2968	15.7536	22.0016
				43.3709	32.2312	0.150105	63.9681	10.4616	1.08328	50.8729	56.7227	27.9667
				8.93423	3.77956	8.28273	16.2205	19.5845	28.8032	12.3943	33.4028	44.0126
				18.7878	23.1961	5.68037	43.2075	1.68812	6.32623	67.2146	74.3956	22.9462
				14.377	19.6949	9.00983	34.6108	75.1225	5.2111	57.2474	25.354	37.3005
				58.6628	11.4685	44.0257	66.6288	38.6259	7.09815	62.6093	16.7109	55.019
				16.9254	11.7458	12.4943	49.0703	81.9551	5.93141	60.1454	58.0896	9.12838
				46.3797	13.0267	21.8525	60.191	44.7281	9.22204	43.7524	21.1749	58.0663
				22.7729	7.01799	18.328	37.5753	42.3682	12.1285	65.5542	43.7621	27.9785
				51.0496	78.2876	20.5937	42.5588	10.3892	12.3018	68.0768	12.607	1.21949
				48.958	70.3425	37.8988	61.5186	11.238	48.831	35.9198	53.9883	62.6923
				52.4091	5.51605	72.1194	3.14336	10.45	26.8009	21.1162	0.920357	41.8786
				49.1148	27.3755	36.3725	1.34538	2.79077	2.07667	52.6813	40.6698	68.7704
				43.3654	7.52782	0.861082	39.4187	34.8316	5.9426	49.8133	64.5449	5.41961
				30.3493	54.4097	23.9578	62.3194	29.0414	54.4059	19.864	71.122	7.22997
				50.8105	6.7068	21.2256	5.12711	35.9007	29.0111	50.286	49.8699	12.646
				17.2362	16.6206	35.7248	31.1942	31.4567	5.8083	24.0396	4.65026	21.9625
				58.6685	15.38	61.226	25.0317	35.4672	9.54728	35.1331	26.9277	18.3406
				16.0761	6.98865	32.5759	31.6012	28.1335	6.01067	43.1752	65.9656	40.6045
				3.34978	37.827	7.25972	30.0555	51.8505	7.92318	36.9619	7.63687	0.667235
				53.4524	33.8243	13.6962	49.0174	15.2855	34.0853	8.57161	74.0482	54.2799
				11.8171	0.665952	72.56	66.8162	56.489	14.5787	43.4608	17.0673	25.62
				7.06654	11.9839	32.1138	48.4417	21.1175	56.3697	61.5246	21.4981	26.2695
				7.74342	78.629	19.6858	55.0483	19.8425	15.3501	46.1993	42.0988	26.1499
				23.7359	1.2689	27.365	44.6285	24.634	7.44603	25.1224	28.607	40.4749
				28.2096	27.4141	41.5822	60.2795	27.4364	56.8104	28.4922	26.1528	32.0952
				59.5479	8.10136	22.4729	43.9762	41.0762	13.7184	47.61	12.3384	38.0083
				17.567	40.264	8.94282	21.2933	51.9418	51.1947	52.7726	32.7541	24.3861
				58.9391	1.68004	48.3178	1.92336	66.6978	57.3901	24.985	53.0403	44.0353
				55.4205	27.853	3.69091	49.2857	61.7713	53.3045	68.5376	48.0704	64.8817
				2.68749	77.4659	11.8865	53.1115	59.0835	57.0287	44.926	60.1804	26.5454
				56.747	31.2925	12.9174	28.3322	58.7836	29.0151	48.2909	19.7708	24.6427
				36.7026	18.7701	1.64884	59.6149	19.5984	25.6776	50.999	18.0005	16.7582
				45.1213	4.66163	8.15499	36.9024	34.6978	5.09732	70.4677	26.4994	6.85604
				46.0934	7.53192	9.53596	26.8769	15.6768	5.80462	41.0198	33.6843	16.0123
				59.0061	59.5395	11.9934	59.1256	18.0637	51.0731	34.7832	66.0735	23.1987
				52.4052	5.88231	46.8844	35.5298	27.0631	43.8708	36.1126	30.7698	14.2738
				40.4978	4.99961	12.2236	39.6187	57.3182	55.6276	67.939	52.4347	14.1916
				58.4573	7.12288	42.7739	39.0409	22.8611	30.055	31.431	14.7203	8.58249
				11.4978	23.6435	73.9658	27.114	16.3483	39.953	61.1617	7.17349	19.4638
				25.4417	49.1222	37.5642	65.6352	8.48073	21.3564	51.3256	47.6523	26.8003
				15.411	39.5106	19.9054	58.5462	33.9477	32.362	61.466	24.7865	37.1905
				7.42216	8.01874	5.44355	60.4747	33.0852	18.0338	61.4071	6.99091	54.634
				4.11111	3.12084	76.1369	11.2244	33.4603	27.0037	27.2342	60.2789	22.6885
				23.4087	18.8142	1.17315	55.7133	14.2484	15.9394	50.6424	10.6941	10.9872
				58.2836	15.7724	49.3367	38.9713	24.5837	5.20375	22.2934	28.5478	57.1602
				4.08726	10.777	13.8141	43.6806	64.8796	54.025	69.4492	8.18531	23.3728
				56.0473	57.4292	8.99155	17.0958	15.9624	34.3255	7.87921	6.70087	16.4721
				31.7035	14.6742	15.3092	25.0031	52.7607	53.5068	23.5864	15.3179	2.51383
				61.8618	14.9903	3.36386	68.5527	33.2578	14.4284	5.81742	44.8958	17.0593
				55.399	25.387	16.5687	59.7721	13.9295	47.0337	38.0159	21.7456	33.3371
				55.3199	14.5145	50.9907	15.0698	50.9619	5.64866	64.0072	19.6926	27.4199
				23.7194	10.6094	16.5426	68.3647	2.52364	26.394	25.2465	68.4849	23.9431
				1.7088	31.3323	2.94846	0.388632	5.30893	48.352	18.5312	1.82316	14.2404
				40.0447	3.08786	30.7751	8.95968	38.3121	36.2699	33.994	0.6117	1.42971
				24.7956	78.4473	0.420012	65.1507	22.3727	53.9738	15.2012	40.7109	23.1796
				29.7937	9.26227	70.2051	3.53541	70.9876	31.3376	49.0502	19.8971	5.91959
				21.5774	48.7756	41.8784	22.1502	49.4799	47.9466	60.9056	52.0482	22.5057
				15.1066	50.445	5.33446	34.1254	40.7641	49.2315	20.6411	47.3514	28.9623
				50.3203	24.9806	47.2518	60.6701	30.4545	51.4381	26.0437	29.9203	28.8426
				12.9533	46.1728	17.0608	59.3003	4.40402	47.3047	40.3064	0.236963	32.1226
				24.0132	44.4961	51.9902	17.4346	54.4015	44.5005	20.6758	1.64731	23.5362
				55.6266	4.00033	8.7605	19.9241	8.91049	36.9624	44.16	11.9822	13.5625
				28.6482	33.8288	8.31724	8.05215	49.6686	49.6445	2.91609	17.1441	21.3731
				55.3017	64.6261	64.8474	64.2766	72.887	52.5684	27.0501	27.9661	2.51333
				13.1296	31.7111	15.6811	35.2323	74.6324	22.066	39.3904	52.6585	10.9452
				22.3898	12.5051	24.3506	24.5314	23.7711	44.8813	63.9875	9.96282	12.5933
				16.6476	19.2717	11.1921	21.8453	11.3166	42.49	54.5121	18.8679	6.34034
				45.019	2.42518	21.4655	38.21	22.214	29.2584	20.6968	40.5171	28.7851
				60.9691	12.6575	34.2243	35.4213	22.0335	50.9194	32.8342	41.7927	13.4602
				24.3101	15.8267	22.8557	18.6899	80.4012	46.8851	7.94541	26.8738	3.80053
				33.2573	20.3029	0.301654	53.4331	37.805	26.2348	35.8612	31.9834	23.8554
				33.19	19.5103	53.6106	48.7634	6.85068	48.1387	12.1841	29.9852	17.3692
				0.94304	4.8718	6.53314	28.0517	39.8943	23.3258	60.5108	14.7584	11.6499
				62.7241	65.1083	5.07979	60.7974	77.7668	25.6747	43.7212	20.4778	20.0563
				36.2038	30.9818	0.539588	67.0496	49.1921	49.6568	33.7753	35.5127	2.59328
				6.29821	5.68017	68.9854	41.7004	42.3437	42.2342	48.9651	0.15649	27.366
				54.6567	10.7818	23.67	58.5776	24.2342	46.595	26.9609	3.13603	12.5061
				24.1557	65.7519	18.7395	20.4432	3.53728	30.6032	59.1092	10.5581	5.40393
				19.5395	11.7216	6.15919	3.27997	32.5488	38.8332	11.5389	6.53387	33.0936
				33.4408	17.6157	17.0241	66.6145	32.6508	41.0604	27.7975	18.3118	1.54488
				13.4964	6.80067	21.5194	56.4873	26.6835	13.8856	30.1707	65.5381	31.0753
				51.9343	16.8968	27.9933	60.6933	10.014	18.1823	55.6744	34.2972	4.99489
				18.1447	20.513	20.9125	39.7461	37.3724	28.0668	59.6277	54.6774	29.373
				28.2276	37.5989	20.0826	21.896	21.8892	2.6086	61.3751	43.98	20.1872
				37.2194	4.11712	19.8512	28.5603	72.354	41.3904	16.4063	3.41157	22.6726
				15.2292	74.8862	28.7068	43.4959	33.9402	46.4099	37.0391	2.10925	11.5515
				27.2878	23.5108	6.29322	36.5323	51.4391	40.2213	18.1585	37.6272	19.5263
				29.0312	29.4494	65.9108	56.7501	12.3054	43.908	36.7446	30.931	35.1089
				1.29916	12.8366	22.7875	61.6378	87.2955	38.1687	7.8229	28.0743	25.0385
				64.7949	57.7745	8.4086	69.078	43.755	30.9	28.805	31.5701	16.5187
				20.6508	0.654728	20.803	32.636	4.22625	37.8918	66.954	64.2321	5.44211
				24.5544	4.63622	1.92561	29.8795	32.0021	38.5024	18.735	55.2428	13.8364
				5.5019	70.9316	16.4702	65.4536	28.0846	41.9497	29.9676	29.7256	47.9027
				51.1884	6.03328	33.8893	36.0092	32.1961	44.1606	35.9985	13.048	20.2897
				47.4585	3.37928	26.7508	35.2277	51.3513	28.3131	13.3813	10.9655	7.39719
				18.0025	30.0275	18.6584	44.2708	22.6808	25.787	49.6875	24.4054	47.1297
				5.8577	1.83029	30.9856	66.2615	41.8851	6.84352	7.77693	79.7875	19.9437
				19.0184	12.3415	0.225529	9.71214	28.3669	43.3055	35.753	67.3661	2.2014
				3.28315	11.7357	22.2582	11.434	23.4794	36.821	50.0036	48.7748	2.616
				53.5944	12.3121	4.69859	57.3809	65.7531	21.0191	49.5238	35.3327	10.3577
				8.71143	2.61368	39.6487	67.7589	74.0493	42.1601	34.3948	28.9649	17.869
				59.2761	5.51568	8.01958	50.1461	52.6813	38.7403	35.634	1.32567	7.62721
				16.1683	31.8016	4.38416	39.7909	63.4702	41.416	53.8283	3.20983	20.9317
				28.4206	45.9717	47.699	50.8426	45.5505	31.6907	52.9302	18.0023	15.7658
				27.1341	22.9687	25.3998	29.3944	48.0111	37.3976	54.3663	15.1865	0.962712
				24.7426	2.59546	33.998	45.9014	21.0873	39.1285	55.7985	12.0954	22.9595
				11.6308	69.9197	0.23387	46.8277	53.6058	16.9929	47.5251	64.0104	17.675
				1.60614	17.6274	67.6384	49.4605	32.8552	39.8314	48.3604	19.2819	11.678
				56.3216	4.70958	0.536199	54.7979	12.2169	32.3554	48.7623	7.62454	5.51223
				9.9011	26.0441	17.3692	13.2952	3.63852	36.9849	50.2733	12.7501	24.0306
				31.8905	24.0493	48.6862	43.4889	87.2666	31.0035	58.0525	31.1651	9.6313
				47.7767	10.4026	9.71582	48.9707	44.1908	30.8512	60.1434	69.709	13.5023
				61.9602	62.0255	9.81502	46.1552	16.6623	25.482	46.2767	69.6951	34.7567
				6.02279	8.57869	11.9244	39.1161	83.1423	39.0484	50.0751	46.0888	15.6686
				63.049	2.26925	7.2062	1.45593	20.5986	5.57512	22.9792	6.62886	9.19238
				9.0691	8.76238	24.1432	23.2477	80.3324	30.1763	59.8551	57.729	18.9608
				2.84013	21.3917	16.8001	33.9511	0.983286	33.1531	66.034	23.9233	9.69756
				15.75	33.1277	28.1219	24.8099	54.7184	36.831	43.3962	1.89964	10.3107
				27.953	53.6281	14.0945	58.0882	78.3209	35.2498	44.8027	42.5103	56.113
				19.4864	40.1203	11.0807	11.4745	46.1959	34.9267	67.5541	33.1093	64.4834
				65.9392	1.5489	19.039	31.9752	23.701	32.4692	61.4204	62.6123	13.6076
				16.8903	22.8113	34.6164	27.9856	46.194	32.3781	46.5948	22.1909	10.8531
				33.6084	20.0764	5.08398	26.9107	37.0139	14.4862	69.8526	41.3598	59.8583
				19.1432	17.3122	12.6719	47.5541	37.6416	28.3681	53.7925	43.4935	1.86076
				10.292	59.5606	21.5382	15.8818	26.4532	32.0865	61.5377	8.93781	16.4835
				13.8967	12.7973	9.94305	18.8814	1.90312	30.265	57.5228	12.8515	18.7413
				11.8144	1.13361	49.5703	26.5666	5.23218	28.171	50.4173	2.09751	22.9551
				12.9828	58.1336	2.36256	30.1853	26.2802	28.8102	71.3721	26.1743	13.391
				67.9046	24.2349	11.1299	6.92626	29.9648	26.627	57.7696	29.8882	1.88389
				14.6335	84.9249	40.5528	3.34366	63.2721	27.726	64.993	24.4987	38.5571
				37.9794	11.1729	16.0025	30.0178	36.1195	28.0068	48.9521	63.6626	26.7162
				1.0157	58.2356	29.687	13.4832	14.1773	13.1838	30.3838	9.00445	28.7032
				20.6719	33.8537	10.3865	16.3326	31.1645	29.0302	58.4869	15.5484	17.4388
				27.7589	21.4466	7.26015	36.9971	15.4243	11.1622	61.2598	40.6509	27.6985
				2.62177	54.387	12.5759	36.8216	42.7592	21.4505	29.6982	46.1127	22.3233
				47.5675	18.82	55.249	35.7263	23.2494	77.1793	55.2786	13.0799	25.9428
				8.07594	41.1114	5.37952	26.1939	28.5996	31.5953	51.73	59.1656	22.2122
				7.30524	3.93574	2.88019	46.2281	30.523	11.8562	62.4941	14.6368	14.8212
				32.9601	69.1556	42.6052	38.3776	7.1579	43.9417	43.9672	35.3372	2.7286
				43.5064	56.3891	7.07123	47.7604	16.2974	7.04247	47.8723	79.6323	15.8016
				16.8043	2.24336	18.7827	32.057	6.14966	5.76015	65.8685	11.1692	4.17491
				40.0161	6.92315	44.8619	23.8298	21.5436	36.7794	64.5152	31.8606	42.0925
				59.6164	82.8517	21.5444	35.68	26.1876	77.2643	61.7531	2.46444	51.3745
				11.2828	22.1226	15.227	18.1537	5.98571	10.3228	59.4979	22.8594	61.7801
				6.6799	63.3879	66.5626	42.4909	24.5276	31.0518	58.0772	52.4147	40.7717
				9.2948	6.25467	20.3152	49.3213	67.8813	27.98	27.2675	4.47363	1.12663
				16.6423	82.9423	23.6687	41.7813	53.8548	23.2878	47.5626	10.7681	29.5523
				13.3746	40.3704	12.1707	44.9706	15.4696	6.96346	67.0246	38.3125	25.5185
				9.10785	31.4006	28.4415	54.9403	65.3504	24.0953	45.981	21.7236	20.8017
				8.0351	87.1005	4.53037	25.974	16.2639	31.0887	52.8705	38.6532	35.0795
				8.98942	23.0792	63.783	36.2331	7.40365	30.8701	57.1158	4.08499	2.17024
				12.4753	20.8657	37.8163	17.2471	8.4861	37.9887	28.2447	38.9863	56.8709
				7.23689	20.6449	15.7872	46.6493	35.007	11.34	20.6102	84.6047	56.5294
				15.5397	55.0506	47.3272	32.3264	15.3722	13.2513	66.2208	48.0005	27.1408
				3.87013	26.0703	49.7681	49.1816	16.0162	21.4462	37.9859	29.4552	29.0429
				28.4861	68.8562	57.5338	27.1596	50.9526	16.681	68.5665	37.2202	14.4181
				30.6322	0.0986354	19.5744	45.3178	83.229	0.973497	57.4446	54.8913	0.577401
				3.00742	20.3416	4.37757	58.4407	38.5931	16.8537	66.0225	33.1018	19.2829
				27.7229	80.1803	62.0002	41.1011	9.6982	29.714	45.1881	38.2499	54.7748
				39.2508	23.2698	14.8159	44.9949	35.7192	9.73762	60.0406	85.7832	7.52207
				33.474	2.04131	47.2367	35.2814	22.1846	3.84875	3.38283	6.93254	53.7565
				37.9693	15.6432	19.1361	51.1854	25.4386	13.8687	67.8049	31.6174	35.8403
				37.6539	55.0548	60.7895	60.1532	30.9955	0.260427	24.292	67.2902	2.45274
				42.5027	26.4915	61.0749	42.0046	12.5473	77.2488	67.2464	10.7925	26.9534
				19.0408	5.13318	59.2638	48.2421	36.5222	68.6549	58.4868	32.3042	26.025
				18.7724	0.108448	45.6884	4.28221	17.675	15.564	64.2718	19.4639	27.8668
				41.2154	2.86248	59.946	54.0196	48.4203	4.3214	28.8567	7.29585	10.3278
				22.1696	17.9372	0.263804	42.436	12.8209	31.9664	64.6951	12.7214	44.4556
				42.4965	17.8595	55.8152	37.5185	24.9157	43.9989	67.4639	20.2314	32.794
				42.4962	22.3079	26.869	59.4518	6.51559	63.8265	63.4908	36.7352	44.8754
				47.5164	18.8392	50.213	43.3155	0.641515	58.1736	25.6912	26.1502	21.3626
				36.8553	32.6461	54.9353	31.9005	53.7799	28.3449	47.9693	23.5376	24.5881
				31.4623	30.8682	57.7172	54.0832	0.492018	39.1454	7.94453	3.74856	19.6539
				44.6542	70.3999	33.57	61.2771	6.051	10.5679	35.9844	60.4166	17.1007
				10.4475	15.5594	28.662	56.0235	2.54819	19.2663	15.8938	4.49426	50.4878
				11.2561	15.1113	57.3349	44.1169	58.3183	22.8403	64.1637	34.1776	12.7441
				5.14986	28.8423	19.2618	37.1218	27.0503	37.5282	45.5789	54.1439	48.8132
				32.2763	1.79914	3.99754	37.9285	21.3098	13.8044	36.3742	14.7665	54.7113
				29.8682	26.4902	20.559	43.0227	81.8767	5.33472	65.993	39.0302	35.5959
				40.5452	17.6769	31.7231	41.3851	14.8024	22.9225	61.5951	61.435	12.7348
				52.0798	15.4406	51.5794	40.6514	3.2103	4.6021	41.4254	59.6599	2.63572
				47.0561	24.926	56.7845	61.1903	3.2405	58.9195	51.2594	14.9784	42.162
				14.9059	65.6764	54.3865	6.23963	36.8153	48.1738	66.2266	49.412	43.1307
				37.608	68.6292	50.1942	26.9417	8.95572	21.3418	56.4758	44.3109	2.56312
				8.43705	6.11745	33.5762	35.5531	4.26709	28.061	69.3065	3.76195	16.016
				25.1036	0.819246	43.2868	16.5627	19.5976	15.2787	18.8387	23.9847	50.0204
				52.4111	1.78729	0.7866	60.2455	17.587	26.3053	39.439	8.29653	54.2166
				31.833	2.25429	55.7379	7.21957	20.7366	36.2948	19.072	32.4237	41.7186
				18.73	1.49695	6.47752	8.0526	56.4775	25.4948	16.4589	10.5419	52.4615
				39.1388	0.557054	46.9599	22.883	50.2735	26.2826	52.5287	24.6339	25.2954
				42.6938	12.9647	16.505	63.4682	18.5706	52.9631	55.154	3.08891	10.4553
				47.6049	14.2374	58.7066	18.5023	27.1395	70.8679	47.0716	10.2137	10.2337
				13.1562	58.5667	15.5192	32.4592	52.0216	31.0669	9.05955	7.29016	36.4465
				41.3262	16.4371	35.856	33.703	57.6553	9.57168	13.676	2.82243	44.3213
				26.0887	16.5436	49.938	55.6577	9.09738	35.8704	50.8502	5.73665	21.0451
				37.1996	51.4041	3.28992	21.1265	36.074	22.3968	13.0924	31.7132	50.048
				53.7303	54.5281	50.7414	44.3184	68.6369	19.1778	63.7894	48.1245	52.4375
				54.9328	43.8465	8.84706	1.88483	61.5414	6.87403	40.2659	78.5742	7.5656
				13.3656	6.71511	50.0504	44.4237	21.8135	68.7053	7.20032	30.7412	43.5634
				26.4654	14.3979	7.77992	59.4492	10.1994	66.331	68.7211	3.12862	13.7953
				5.05013	49.0515	42.7696	22.5052	52.0118	34.7899	42.6902	88.793	46.6846
				52.8237	11.3802	34.6959	61.3385	24.9098	28.2036	35.4583	13.2877	53.9686
				51.0594	37.3118	4.98056	19.7105	24.8107	7.54402	70.2765	60.7714	51.0128
				14.3927	8.37011	39.9581	31.4363	72.1267	25.8583	10.9148	32.9806	5.9525
				57.2511	71.1862	39.2121	60.7287	40.5161	25.1287	44.2985	14.4427	52.2262
				44.1608	39.4476	24.6919	36.2866	35.5361	62.902	10.3989	84.9277	0.0899506
				18.7869	86.1063	16.8149	2.49344	26.6464	0.0969314	17.9766	9.35069	30.081
				58.4091	38.8868	53.1474	10.9188	19.1704	9.45004	69.9253	17.5906	52.0192
				37.2971	5.47942	10.8958	12.5191	18.0255	42.4044	40.0042	80.8866	16.4
				53.3717	8.26785	11.7709	13.1857	25.164	36.1642	11.5485	3.14226	50.2195
				32.1905	82.6063	24.5062	5.34776	16.8669	13.0527	36.8587	77.5631	2.62689
				53.9104	29.7238	48.2772	62.4663	28.4187	34.5536	71.1317	30.6831	14.7
				0.854705	6.71512	42.7152	17.8765	28.8795	7.46626	58.9245	29.4853	38.8342
				44.2889	40.091	48.2822	67.3546	23.4856	44.2639	66.9231	28.6932	33.0421
				51.623	18.8014	53.1062	56.6096	21.4839	0.147026	0.448857	57.1282	37.9649
				57.1851	4.69935	8.9371	12.4688	3.4882	44.9857	69.6242	17.1025	35.2069
				47.9613	6.65219	50.5938	8.74725	34.9274	6.69092	46.4595	8.95459	42.1644
				31.0299	23.1001	14.4519	10.9928	11.2886	37.1121	13.7171	43.1117	28.0061
				1.8954	33.7785	2.81982	60.8272	27.5547	24.0745	37.728	16.5552	36.2754
				32.482	5.30638	53.5528	6.55421	73.2998	56.8115	36.7733	85.3268	46.7918
				51.9756	13.6796	41.7921	18.0732	3.47617	32.7394	52.2083	9.08929	47.0148
				19.8668	17.4628	24.4836	57.1199	70.1016	0.42981	67.8476	65.2737	27.5255
				54.1059	86.0246	43.794	32.4954	49.1581	13.2327	15.998	30.0272	45.7869
				46.4475	8.59821	1.10361	18.3204	63.0535	3.31525	32.8662	30.9449	2.72514
				26.1352	7.54785	47.1543	57.6212	33.3285	3.59645	63.1269	42.4782	3.30032
				17.6324	59.5899	48.0131	48.607	2.33088	8.40174	2.6277	13.4182	12.4209
				52.0556	7.67744	16.3865	18.0525	40.926	75.3025	35.4632	41.8307	36.6339
				47.5451	14.2462	48.6869	38.8392	46.9024	39.8675	15.9645	2.39683	13.6706
				53.9924	53.6638	24.2418	13.4029	14.1291	4.23286	66.6174	5.69488	37.7344
				55.5007	49.0352	25.2405	38.7704	54.016	3.8589	69.0048	52.1749	36.4174
				16.3949	0.149357	31.9297	35.0016	59.6157	27.1305	2.06626	9.64813	46.4384
				10.0315	8.35353	48.4387	29.7896	21.6548	10.4912	6.84286	23.1454	30.8464
				38.4558	46.867	27.3033	36.4988	18.8494	2.18318	5.84698	18.319	39.0795
				52.0455	25.145	39.9526	64.6811	42.7732	40.6723	4.96263	71.0686	44.6372
				7.46488	80.0775	38.2252	48.4069	33.5424	15.6209	51.7526	46.7598	43.8912
				9.28401	62.026	20.3455	8.62422	13.8607	17.295	65.6704	40.2662	33.4096
				48.0315	18.2211	46.5666	66.5877	24.2003	34.4805	57.9799	7.07127	35.3261
				48.351	25.4555	42.1411	62.6726	61.2833	4.78393	61.3976	30.9944	42.2028
				27.7121	23.7809	17.0751	47.5693	18.5688	0.0476145	20.8996	27.7284	39.6592
				43.4952	0.790114	24.5259	27.2791	13.2847	20.2557	13.1026	37.5931	40.2507
				46.2058	7.24025	50.5526	14.1554	26.6999	29.2481	17.5445	24.6445	25.1513
				8.99353	10.5652	48.8888	41.0086	26.0085	1.42772	38.1027	1.6649	39.511
				11.9524	2.17344	41.7316	24.4455	12.0149	2.21745	42.7173	6.27908	40.0815
				7.23352	0.322954	10.4983	22.2953	63.3393	24.0485	25.6924	21.53	35.4729
				49.2929	22.0913	44.4156	24.3126	7.76487	18.1278	2.73125	86.5845	39.2699
				14.4042	18.6293	16.454	38.7334	49.7894	11.7515	46.07	3.86912	3.85384
				13.3801	42.4931	43.8961	57.3122	18.9629	12.3421	41.7671	52.7232	40.7126
				52.0452	34.8365	27.502	38.0344	72.4908	7.77494	49.6338	3.14269	41.885
				56.4709	2.31059	47.7979	60.7834	8.92829	34.4954	37.9727	7.82362	37.5488
				53.0701	17.6599	13.2196	24.4575	32.4165	10.7218	55.5419	51.7267	37.1639
				21.0049	57.5373	40.0575	44.8307	34.4013	33.8582	55.3392	31.1017	40.0278
				55.1621	19.3661	22.6233	51.4035	3.0976	22.1811	44.5622	11.4594	38.0432
				32.2003	62.7262	3.99669	31.573	50.7714	29.6176	58.8003	9.07936	37.2391
				59.2852	10.6779	43.7571	55.4714	14.633	7.7124	50.5284	9.37847	23.6542
				19.2993	5.98559	2.50944	65.0808	44.6367	62.6355	52.674	31.1841	31.3385
				46.4275	52.3891	18.16	19.3595	19.556	3.03578	59.2636	29.7047	38.0133
				17.7249	56.676	37.7628	29.0111	0.455015	56.9709	36.577	25.4343	35.7733
				64.2437	46.3238	42.7378	1.35516	28.4473	9.22391	61.3339	13.9757	28.6358
				58.5591	72.0748	36.9394	42.2041	11.1812	25.2072	40.5772	3.51765	34.3996
				17.0365	19.0434	28.9634	25.6253	41.4291	23.0468	42.5509	0.472033	39.2389
				6.86881	13.1398	25.122	63.7486	57.5837	11.3784	59.8968	21.6256	34.5337
				41.2197	41.5892	43.5123	20.6303	43.3556	35.7193	59.7757	6.83876	34.5252
				34.5048	32.3488	15.5065	68.1163	12.4444	19.5731	60.8217	59.9103	34.1958
				65.955	4.085	36.7213	8.09639	47.4923	4.08178	35.5623	38.6724	31.5743
				33.3894	20.5981	46.8846	45.2461	20.4638	71.7551	36.6106	20.6744	32.8007
				57.6268	15.3232	41.9125	64.4691	57.0304	7.77059	55.1499	13.1658	33.0175
				19.2175	5.58884	11.9073	63.2977	52.819	16.3661	57.3249	51.1865	26.3304
				27.008	60.4649	44.1173	65.3626	78.4097	2.69429	26.2745	1.18228	29.734
				26.1231	41.2718	39.5557	26.9239	43.4743	51.3308	59.1761	17.622	0.409413
				0.950844	16.4532	25.5969	31.1048	19.8423	36.2802	63.4689	61.2843	7.73838
				22.4589	16.1656	7.31052	49.8661	36.1577	35.8323	62.6494	63.5631	42.2238
				33.9476	38.2778	41.3908	29.5364	1.40022	10.2654	52.2697	2.6306	20.8271
				46.3027	43.0672	37.9241	40.9369	69.3838	28.36	66.1161	31.0532	24.153
				0.21218	50.3744	39.5629	9.40345	38.278	0.804432	58.7203	66.3062	4.57084
				52.412	18.3629	39.5103	34.1604	15.8546	4.46857	62.1969	67.194	9.69867
				15.7206	20.8788	43.1289	12.2866	15.3802	15.4925	33.527	70.4895	6.53012
				49.0179	2.25767	9.75689	3.75297	25.2916	2.08892	36.6323	24.9977	17.3494
				62.4307	3.02144	13.3527	31.1918	14.4712	15.7333	7.45619	16.4919	14.8163
				50.4223	13.3691	37.8793	32.0007	20.4699	25.4322	62.6022	39.3321	17.7959
				57.9326	37.6048	34.7177	10.3741	2.67641	12.914	51.4548	57.1989	8.16893
				17.4872	22.6208	22.2937	0.527061	5.31157	1.83203	51.0919	14.0222	4.96272
				33.7125	6.92041	2.04311	13.8107	59.6095	13.0404	65.6628	46.3901	20.8424
				1.66327	27.0085	28.4432	32.3944	35.6472	13.6392	60.3266	8.29497	38.5035
				41.0921	42.4632	30.399	5.30096	28.0354	17.3998	15.7111	50.5871	47.1154
				13.593	32.4179	31.6847	18.7336	63.585	6.67113	58.9838	24.9472	31.3106
				17.0498	29.8874	32.757	25.79	12.8968	1.52548	30.8542	41.9075	9.69449
				27.6221	2.29376	33.3375	46.5735	78.0767	32.2607	36.9751	21.1895	30.6949
				47.2084	39.3342	34.3513	54.9559	5.20977	11.0651	19.5226	15.299	75.9962
				59.4267	52.9385	31.9253	20.1313	24.9112	11.343	35.9779	24.961	3.3348
				18.6359	31.6566	32.6358	67.3072	72.3903	27.5144	59.4575	36.9655	26.8154
				8.10464	28.2875	38.4413	3.34281	71.7174	11.0801	58.3214	60.6765	0.327661
				0.196379	9.3211	31.8047	6.72036	46.1126	69.7804	63.7287	59.2713	5.14064
				5.80992	34.3474	30.3387	1.15618	27.9361	3.73295	47.9266	18.2181	78.9883
				19.1775	24.1475	36.8757	57.8067	8.45727	16.6399	56.0083	6.67439	21.1241
				52.294	25.8512	6.04228	16.965	41.2999	13.6686	11.3176	16.007	12.8852
				6.81334	26.9567	30.8533	32.5487	8.65924	42.1014	56.6491	39.8421	11.9164
				29.7726	13.8728	35.3262	10.5556	13.8841	16.1248	51.1836	26.8735	33.7173
				3.74334	11.6682	29.6691	12.2567	6.61608	42.1218	48.8506	33.2206	24.9789
				15.4265	23.1855	27.0926	53.5918	36.348	6.36691	66.5395	20.7914	13.4582
				66.3221	22.2848	22.5073	40.1612	16.2981	61.4677	61.5621	45.5816	6.56678
				15.5476	3.86657	32.2889	22.1	6.36066	30.7064	59.6418	56.6932	20.0177
				8.54426	2.54151	21.2869	33.7721	39.4974	14.2694	62.5326	6.24315	43.7929
				43.244	10.1773	25.2622	21.4712	44.7246	13.7879	51.774	19.7434	26.3226
				29.9654	41.767	27.1827	46.8188	7.86895	44.1469	60.3933	7.34464	27.9192
				61.699	36.1046	28.0338	13.1462	33.537	2.67043	16.3405	14.1481	40.1707
				4.80764	22.6504	27.8276	25.6486	8.20129	2.20961	65.4193	26.089	23.0416
				25.5083	10.8073	25.8389	49.3679	25.831	8.47712	51.6706	7.02459	39.4987
				17.1435	20.3926	23.1416	57.0923	54.962	58.3457	36.9359	55.7037	29.8634
				18.4966	36.7272	25.7381	62.622	60.4922	16.1528	52.4389	28.0997	44.3613
				51.0824	12.2668	27.7012	16.5196	2.57439	32.744	43.3119	27.3794	29.2338
				57.2416	36.3473	21.2731	12.6197	51.3502	36.8638	45.0422	31.0121	5.9677
				0.319824	21.997	29.4981	8.45825	5.45599	11.6529	52.139	47.0026	27.9682
				1.60986	7.19906	20.8498	21.8405	74.4349	5.01793	37.6002	3.31874	3.48786
				0.757069	75.7146	16.0932	10.9459	50.6773	57.1905	62.2346	27.8513	14.5147
				71.7572	74.5427	21.7799	1.44753	44.9347	22.4538	50.2959	27.51	38.1516
				1.34977	21.2924	25.3243	26.5973	0.487509	11.5263	39.7742	54.4916	8.33127
				12.1498	6.08937	19.9691	29.2581	57.9874	5.53719	37.551	35.4521	4.31402
				46.3982	0.241684	31.8779	8.52905	10.5977	51.1903	65.2546	7.75558	0.095887
				31.9261	7.75927	4.31812	29.2309	77.9862	9.3091	11.8526	43.409	39.0752
				2.11569	1.27854	27.3661	20.4872	23.785	22.7134	59.5362	29.0509	66.0054
				44.8272	15.7363	9.57655	14.7069	23.5142	55.1777	66.8267	57.7066	66.9485
				2.22723	62.8922	17.8581	33.3314	7.59442	0.665429	57.3149	24.8062	17.2095
				3.7385	5.60669	40.5078	3.4588	75.6644	24.635	7.86361	15.6419	3.99856
				48.0188	16.5678	18.7488	34.3355	28.3223	3.26538	61.7293	68.0751	41.8025
				14.6262	19.519	23.8535	37.2906	56.4428	45.1438	61.448	66.2617	36.261
				36.6157	27.9831	20.6292	40.8297	0.594062	26.3779	67.6357	61.2503	9.80808
				16.0069	13.1433	70.3817	31.4358	18.7828	25.2338	56.0012	71.9955	19.9312
				14.4602	3.48335	59.9204	40.455	45.3709	15.5467	49.4709	4.27455	27.9926
				8.73256	74.981	48.1866	23.9141	39.0733	51.3107	67.7224	37.6125	77.0742
				5.72799	11.0535	11.1611	37.8959	44.8456	45.4861	61.836	22.1643	13.4849
				31.8611	2.79807	26.8086	40.5589	46.0309	10.156	66.6089	63.089	55.8982
				19.2377	0.500245	24.6908	32.0704	15.3033	24.5746	9.10825	32.2483	15.3005
				44.1398	2.34916	8.97133	44	81.1147	3.17866	58.352	55.9075	33.5498
				31.9197	36.8837	8.80028	45.3395	55.4028	6.71225	65.5289	59.4619	14.7288
				56.0406	37.2145	60.4001	47.0748	2.47605	1.97454	65.7411	36.7308	19.3103
				36.831	70.093	19.503	29.5402	78.3573	6.43834	52.1358	12.2451	4.49252
				18.2121	11.6797	17.2723	45.836	41.9177	16.2211	36.5783	31.6288	3.57
				21.3114	20.889	32.3355	35.9403	22.3466	6.57567	42.2364	9.65486	67.313
				43.3506	2.21849	30.3416	4.23449	20.2855	11.1833	53.4069	68.2481	4.85536
				47.3306	18.5417	19.0145	36.1789	29.6146	2.61159	1.87184	68.1547	20.1684
				34.8438	3.08591	8.49583	48.9183	42.1139	12.5301	41.9449	55.1798	39.6463
				58.7702	32.6594	10.3872	37.3194	38.7132	9.91748	68.6356	42.9516	34.139
				18.1809	18.0281	11.1116	35.3498	16.9443	5.31789	44.3204	28.8516	11.0783
				51.7284	45.0703	4.14598	41.4109	33.1178	28.071	31.7146	58.6337	43.2332
				43.9291	17.9153	5.76358	8.05473	17.7331	53.6299	14.6593	35.821	39.7025
				19.1223	16.7465	20.6303	42.8528	43.4679	18.1561	51.3924	69.7944	42.1885
				55.65	34.7796	51.4798	45.4495	68.2776	6.53381	57.1478	3.17106	0.794229
				52.2147	44.3966	25.3668	44.7418	12.9794	29.5574	45.1295	26.3418	44.0879
				53.0434	37.5107	12.7965	33.7453	1.4424	55.1445	37.6081	49.3029	52.9514
				55.9007	10.6307	6.6753	17.0727	35.1198	11.9348	45.8087	12.935	8.96534
				58.2706	6.75653	21.1536	18.69	22.6468	1.46372	25.7216	26.8018	18.3291
				47.4258	1.91827	10.9434	9.66987	13.0583	1.93562	10.089	33.2707	35.5237
				30.3939	3.8354	74.4511	16.7216	12.2301	22.6953	68.0803	18.5883	59.7389
				51.7967	19.2533	24.8973	25.6168	29.2756	33.4884	65.7868	2.87645	14.8341
				31.8754	25.4502	6.19245	49.0187	2.29265	23.4684	51.9443	4.37377	25.6137
				47.0398	37.5136	5.73348	21.3983	61.5324	32.8285	2.83311	23.2285	60.2016
				57.8338	6.9315	1.33199	45.9189	2.10665	7.2404	11.8354	47.8162	3.6689
				41.8843	0.068712	4.09676	21.9943	51.4832	3.12067	58.4101	4.58172	42.3577
				57.358	69.1472	6.59499	11.0958	14.5905	12.6165	36.1781	20.9452	16.6751
				39.1799	78.7968	14.0872	10.4685	77.519	8.52238	36.309	17.9119	8.63422
				50.8482	4.40574	0.537837	24.1491	31.7766	8.16911	51.1271	45.2004	16.606
				28.3616	16.5775	15.884	21.942	40.6556	18.0842	52.654	56.5596	22.0228
				52.973	30.2592	1.05111	47.0712	3.54618	5.27973	49.2048	8.62617	33.4625
				60.357	15.8251	1.64239	49.9725	43.0239	17.9885	42.5639	6.20973	14.9103
				41.5329	55.2348	21.5616	18.9106	36.8873	6.59998	68.3018	5.71576	68.6307
				40.0337	55.3477	16.079	44.9828	64.1485	2.05442	33.4854	20.2539	2.92089
				55.8081	1.42797	2.25618	5.41998	76.893	11.551	3.35472	61.1513	10.9512
				51.4544	5.40488	3.78335	48.9834	24.7851	50.4779	44.9303	64.2151	13.0716
				60.1486	10.8871	11.9272	42.7636	44.0185	54.4185	57.8162	5.97401	5.9048
				36.9035	10.184	32.6963	45.4205	39.0763	34.0393	10.4385	52.8213	17.9329
				60.6721	23.1269	4.26992	51.9588	33.0973	8.73313	71.3978	34.5265	5.72129
				50.0211	59.2272	19.5825	29.5716	12.6301	9.99732	70.1184	8.79578	3.3718
				33.8477	0.0737194	9.59953	43.5516	82.702	51.9552	48.0149	39.2529	22.9705
				45.3404	25.4777	25.6212	20.4054	13.0537	16.889	4.4854	73.7564	0.903053
				45.4276	2.97524	3.14458	41.7578	11.9001	7.17726	41.4349	47.2259	40.1584
				55.2914	19.298	15.4116	11.462	41.0607	37.6369	68.6848	36.4365	4.21547
				43.7618	59.2066	40.2226	1.21048	25.0678	34.1841	61.4844	5.16849	14.8626
				50.7144	39.0472	14.2244	16.2924	27.6897	19.4135	70.2764	39.3991	7.54977
				58.1501	66.3694	8.0016	4.90811	37.5113	25.1669	45.1998	69.868	26.6708
				6.90614	36.1291	32.5869	40.7155	10.9677	21.618	71.9606	24.5771	33.8443
				13.8677	22.6633	7.50052	6.37641	24.429	2.41629	13.7815	33.6903	15.253
				56.5858	26.6726	4.47034	52.9517	15.9893	42.7336	70.9108	5.65717	50.4631
				55.1996	6.19211	0.645296	19.3414	78.0885	3.06481	67.8999	46.1563	1.49138
				50.444	28.2606	16.0082	6.64623	48.0032	14.5379	71.0434	47.7172	3.43814
				36.4781	12.8047	1.93171	17.036	80.5904	34.8263	63.8739	18.2472	34.2536
				57.3931	13.8176	22.0748	2.65921	50.7588	45.0344	70.1588	26.8941	38.4619
				43.6803	26.996	4.03424	41.4318	83.7897	38.5642	4.60445	12.8569	9.4391
				58.6407	18.6871	8.82186	42.7623	29.9423	10.4921	27.4921	62.27	2.60432
				58.7245	43.2574	10.2587	29.3023	54.6546	3.59175	54.8659	15.4612	42.9232
				58.5074	6.17716	35.9611	51.1132	39.3161	48.1936	18.2472	13.1537	29.4869
				19.8854	17.6965	13.6567	60.7078	1.78999	26.2294	48.1394	17.9849	7.3194
				62.2066	1.22055	18.8525	38.3236	11.5992	9.55746	37.3656	0.472703	68.4237
				29.9785	4.7445	9.66627	47.1718	12.3526	50.4643	25.0015	59.6819	11.6812
				34.8576	3.67477	36.2729	52.7847	1.97628	49.2302	65.8523	19.6412	43.9737
				56.5923	14.7263	27.079	11.0103	37.5332	10.9959	7.41023	77.0901	16.5349
				60.2377	26.0025	5.131	22.5525	51.307	4.24989	28.9647	53.8814	4.66888
				46.2933	39.216	20.9904	15.5768	35.1951	22.8205	33.7744	38.9433	1.86123
				62.7744	16.3346	1.37479	60.0394	16.9762	17.0664	37.2512	24.8559	9.93339
				49.7226	25.9048	13.0262	10.8545	42.2576	34.893	10.9539	50.2373	69.2123
				53.4619	36.0135	50.1922	56.4032	0.363433	55.882	38.7814	1.27423	66.1987
				4.74315	0.506804	0.478488	50.5142	11.0458	32.5804	35.4649	15.8329	31.1462
				52.68	10.1433	27.2726	0.323548	49.041	30.3473	27.5128	9.37929	3.98289
				56.7439	20.218	10.3561	42.8079	4.56578	17.0502	39.6111	40.3783	66.2371
				27.1401	6.33743	30.7481	32.8007	2.04811	4.28857	25.1156	22.4182	68.1352
				59.6089	53.6791	23.447	53.9733	15.5993	42.275	19.364	9.4691	14.2946
				50.4756	7.16775	62.2914	2.65569	39.032	50.3297	28.1804	6.05709	39.4811
				5.02261	29.9779	15.0809	41.9067	0.0726784	50.3314	49.4076	10.9212	13.9952
				34.0554	6.91502	1.96555	15.4065	5.85618	41.556	48.5993	33.7366	12.6829
				40.6948	1.9799	29.2452	38.7231	32.1824	47.3308	14.6929	28.0605	0.890454
				15.5961	21.8785	24.5199	31.577	5.73566	29.086	32.3463	2.34189	27.4305
				36.2662	73.4844	48.5844	30.9139	27.9098	38.2697	4.46928	8.33103	8.3666
				49.5224	13.2843	33.6438	50.7706	49.4728	46.2578	48.1556	65.9392	45.1899
				48.469	4.13629	6.96064	6.42391	87.9213	34.5635	21.6663	31.2355	8.48651
				54.8175	5.60575	25.7276	38.0791	36.9989	7.12	44.7287	2.99269	5.6158
				60.776	22.5939	8.65835	26.0608	7.91402	2.34699	51.1431	24.0881	12.8141
				6.42069	0.213821	1.95074	11.3829	48.7354	31.104	41.4608	27.9623	7.95857
				17.2792	83.8774	20.0482	20.3658	5.86283	40.6373	54.5835	59.7684	15.6557
				1.78466	3.04204	5.04083	61.6429	70.234	45.3792	50.6916	21.7372	2.63442
				61.9331	11.3658	12.9357	37.9014	4.09962	16.5571	48.3876	37.5211	6.82605
				27.6097	11.8039	15.184	6.88706	10.8585	45.5562	36.8872	37.107	31.8647
				41.2536	18.1969	0.822659	6.9544	19.343	42.989	32.8904	25.6073	14.8902
				2.68036	11.8793	28.5667	34.6209	16.5281	44.6579	45.5675	56.6758	17.9034
				35.9894	15.4964	0.375054	58.8924	34.7501	48.9524	21.3871	37.8145	51.0994
				45.3628	35.9771	4.16606	23.8679	65.553	47.3519	26.8837	15.3964	33.2962
				55.5378	25.6071	21.3791	35.7919	85.0689	42.442	45.7402	66.6996	28.7123
				5.78652	15.7317	9.58215	4.0316	17.0622	7.90205	52.4431	49.0917	20.2664
				21.1134	54.2123	18.618	11.1635	40.4549	44.6028	47.4262	30.8284	10.4861
				41.707	3.59446	21.7307	54.7101	29.5127	34.296	62.9723	38.4012	42.0444
				18.8457	2.14313	6.2577	24.1327	30.0752	44.8534	41.2374	28.3985	19.7241
				19.5708	17.5936	13.4018	2.9176	67.4667	24.6776	59.3138	55.7203	31.2362
				49.4265	9.25506	23.3572	45.4141	2.91949	28.7904	32.0532	82.2625	0.569479
				63.6753	18.2123	58.4879	57.0259	78.9175	41.1057	24.0111	32.731	2.80293
				31.4415	2.03619	24.9721	21.6843	31.7465	44.9162	46.1089	58.9639	25.6359
				48.216	12.9646	9.18504	12.0102	33.3245	0.155219	58.917	21.7014	11.5694
				35.4814	29.1848	4.1075	29.4273	26.2859	39.4782	17.8416	4.23455	54.5771
				30.3081	3.91933	12.2949	17.352	33.3168	50.6062	13.0592	9.33613	26.0124
				43.8256	77.8105	9.65842	4.74313	26.2904	48.8409	25.9936	15.4959	63.5255
				8.79865	19.3019	58.1705	12.578	76.2736	4.81706	33.3149	59.6639	9.80258
				49.979	7.60415	3.24883	11.614	11.7641	41.6822	49.1643	25.9233	40.907
				56.8231	9.69293	7.82485	3.38779	54.8295	46.3193	60.7989	25.0547	17.1317
				32.9307	33.9743	34.4622	7.27456	21.1198	21.4817	32.7713	15.5106	15.3466
				31.4507	66.1977	39.4629	9.24495	58.7851	32.9551	13.8858	66.5848	14.2307
				66.2455	4.23675	53.1513	3.85029	23.0403	12.7741	41.901	7.92009	15.1573
				34.9249	2.37996	28.7754	62.5349	30.6009	44.4621	62.546	22.2806	2.52726
				65.9529	34.2417	43.5811	51.2417	7.78477	35.701	62.7986	66.7809	21.8644
				13.1038	23.2925	18.0351	22.3062	38.7121	38.1027	42.5182	10.1585	23.4001
				26.0705	14.2162	2.33322	8.25448	77.7825	41.9951	37.3235	16.7677	6.27505
				13.1411	19.9767	42.0809	44.0512	3.39124	37.7856	41.199	9.80068	12.8174
				30.978	4.41897	3.52504	47.0309	21.8264	37.3502	33.169	19.9959	29.9051
				39.6046	40.1546	1.06361	15.3168	20.3324	40.1413	32.0608	31.2019	2.52949
				60.2552	66.5729	35.0708	66.371	50.4465	38.007	53.5508	40.1086	33.4709
				58.4216	5.25702	25.8496	5.0148	5.96578	35.9733	66.0332	45.9485	19.9004
				13.5185	39.386	4.20926	7.08556	20.5966	10.1993	49.8977	31.6959	52.6215
				68.2798	4.83811	13.3721	26.6175	31.9878	26.6857	38.7743	78.7145	35.7797
				19.4593	81.6968	13.4376	9.55696	26.8385	42.8448	4.32057	1.22724	3.59962
				62.7244	18.3728	5.41414	7.15754	26.0777	27.6191	57.2025	12.9318	33.5899
				38.4964	34.6405	3.67268	44.2248	51.8192	41.2753	38.0582	2.49591	3.89041
				6.48922	14.2165	40.9986	21.6044	14.0277	19.784	54.1093	43.1328	16.119
				23.9481	15.761	4.95838	36.5897	12.1341	42.3083	38.4327	36.5819	32.5959
				67.0773	3.5777	36.7176	28.7739	0.528092	3.2545	25.2233	38.5131	27.9208
				12.7872	41.2687	11.3404	17.2025	28.4906	28.6939	65.4263	36.6112	46.2067
				1.5482	24.1832	40.6195	18.4109	9.72494	28.1891	50.7958	4.07122	9.61677
				38.3038	9.00428	4.37298	45.0085	19.4282	32.3433	59.4514	39.5066	22.9722
				62.2374	43.7028	41.762	12.1168	49.6992	33.2097	63.506	73.9895	21.7907
				41.4069	56.1273	41.0106	24.3813	33.8943	7.44465	15.144	84.0436	58.9362
				15.9327	41.4152	14.1729	7.66001	14.5859	33.4144	4.32465	21.9519	52.3097
				1.05334	10.3268	14.8063	25.3177	12.102	32.178	65.2708	13.9688	16.7252
				24.2471	14.1506	9.62996	46.0339	27.4219	8.73037	47.3697	1.21328	0.761756
				49.5622	3.48128	24.4699	8.55935	22.5433	22.7608	53.6011	32.1725	12.1757
				61.3401	15.6518	28.0564	44.4543	19.1285	31.2416	64.1887	43.5745	22.7
				31.1267	13.6995	9.79045	38.9041	9.09204	4.66635	53.9405	19.8791	19.3509
				51.9441	13.2325	16.7442	6.93785	71.1256	26.8571	67.4502	38.7331	30.6237
				58.7765	34.2984	18.2472	9.4506	11.1714	8.33856	50.5522	23.2351	26.6499
				41.4136	14.3844	3.11355	15.1766	32.3822	22.9616	41.5771	77.8665	36.3117
[truncated: 5,761 more rows]

## Sheet: Figure 6q
genotype	Rack1-RNAi
stage	st.6			st.7			st.8
A-P position	A-1/3	M-1/3	P-1/3	A-1/3	M-1/3	P-1/3	A-1/3	M-1/3	P-1/3
sample size	n=1297	n=1566	n=1593	n=2662	n=3530	n=3974	n=2797	n=3844	n=4591
angle(degree)	20.8784	53.1565	14.9178	22.5846	65.5331	43.1031	16.09	43.2843	78.2821
	27.9605	10.3671	4.80431	27.0141	54.3695	54.4027	15.6274	54.5755	21.2145
	28.8145	37.0219	4.46138	28.7706	6.43136	72.1595	26.7069	28.3473	63.3055
	31.0558	18.369	12.828	11.3756	70.9961	58.8861	2.31636	71.6246	18.1139
	18.6446	65.9374	78.3349	9.53936	38.5919	0.851393	38.7838	53.7756	34.8788
	31.1229	69.3364	2.24502	29.2135	23.566	43.8676	30.7301	34.6967	5.55424
	32.3085	74.9556	5.21527	29.4192	65.1946	24.9868	33.1366	1.87467	36.3912
	33.3317	24.1692	32.4825	29.6443	71.5768	22.2649	36.408	16.8705	22.8478
	33.4908	11.4118	4.81546	32.2998	66.5245	41.7957	41.9413	52.278	68.9451
	30.45	2.50774	80.5708	32.6828	6.20416	12.1388	45.5268	9.88461	49.4771
	34.0201	64.2397	24.0295	8.0527	59.4476	9.94967	45.6532	47.8566	37.0451
	19.6667	18.4197	27.715	35.0163	59.2276	11.2472	2.46194	71.3659	71.4159
	33.5213	40.9988	70.1216	37.3107	36.4499	25.0209	44.6352	22.8412	16.6325
	36.688	16.7797	23.9441	34.8612	46.3972	22.1785	43.0444	56.4548	55.3079
	33.3973	20.8142	5.72682	27.0732	42.5414	0.841364	37.9103	47.2383	39.4244
	35.7515	11.3056	19.7242	43.2824	20.9964	25.3064	45.4247	8.34578	58.3158
	26.7497	29.235	8.75762	38.6619	32.2933	4.9147	40.6436	68.111	9.81217
	33.399	10.0884	7.42482	35.8837	55.8937	16.9485	18.3782	39.8847	36.5766
	18.5809	53.0547	37.2552	32.0511	56.3344	38.1066	47.6386	28.6021	13.7352
	36.7677	14.3703	1.40257	38.6205	57.0503	8.96696	49.1795	0.809477	59.7144
	36.9104	46.1242	20.7015	36.3846	53.7808	22.4914	46.0857	64.9061	55.1978
	15.784	60.5968	15.1297	25.7468	75.5821	17.0884	17.6447	25.3155	73.8158
	3.48212	5.71518	7.89676	39.5577	66.8599	9.16346	39.4864	26.1323	4.12221
	29.3999	10.3094	14.6188	4.66122	39.8491	42.9521	49.9777	10.2154	81.3871
	39.6854	2.48156	9.00574	39.6607	21.1802	5.63333	6.88401	31.7916	43.9609
	42.9532	11.2101	10.8436	37.3968	36.8395	70.7766	44.7015	45.847	70.7886
	39.7853	60.7252	13.8411	38.033	72.5439	74.2113	49.0216	34.9281	45.4595
	31.9037	17.4129	7.79339	42.136	20.032	30.3334	49.5301	6.39732	30.1379
	29.4094	32.1694	13.6347	45.33	14.7321	50.0265	49.2246	27.4521	81.7994
	43.7051	10.6575	23.6466	42.138	66.3616	27.1439	53.7193	4.01003	2.07954
	44.8718	38.3617	19.774	41.5909	70.545	20.4538	40.3263	10.049	71.3086
	47.4247	42.3674	12.7152	7.40102	67.0322	18.2559	49.8187	45.4359	10.5879
	42.7026	11.9941	6.51775	26.0548	28.9177	21.0156	55.0849	31.2394	18.1254
	15.8453	25.0015	37.8474	48.8515	13.7115	68.3175	31.0095	0.0200708	66.7974
	22.5789	14.0166	27.7608	43.4329	15.5833	13.9772	60.256	64.1853	14.6291
	47.451	51.4043	14.0427	15.4085	66.6951	22.5106	41.0696	35.5051	37.7088
	45.1884	0.968863	20.5049	49.3732	68.3521	54.9378	24.1191	26.4428	14.7619
	32.5569	7.89238	33.2791	45.232	49.1877	70.0072	43.2466	59.4072	63.6533
	43.4805	3.33686	37.9039	40.7716	45.9186	70.3838	53.3677	53.8879	77.6434
	6.27477	19.0864	25.3911	49.2384	12.5447	8.29922	19.8241	36.0023	62.9385
	49.1407	24.0682	4.28942	25.6097	27.4149	11.0847	40.7758	40.8916	57.9904
	20.185	13.59	19.5687	21.791	75.3269	24.1069	61.8093	47.4183	15.999
	25.2749	47.3537	45.8535	18.4816	52.9172	22.9905	53.5927	22.0143	64.297
	5.60642	42.3853	2.3178	19.1888	74.2496	14.5698	51.1629	58.9682	34.6832
	9.18127	23.9711	17.5554	48.4214	29.3559	72.5403	61.0253	69.4508	60.5138
	20.2245	29.8623	63.1915	42.2193	24.5659	2.49102	45.3392	62.9026	77.2997
	17.0418	22.6648	3.67061	35.7148	32.4455	11.7693	51.8979	2.11592	33.1441
	50.749	19.1624	63.1396	10.3153	74.476	26.7776	48.237	57.5851	46.0272
	35.9793	54.3725	36.6079	49.5417	42.7845	34.5119	33.33	52.9511	18.4282
	48.5173	27.4699	26.6073	51.6602	70.6932	76.6205	39.0825	73.1151	28.558
	54.5555	5.45126	19.3819	44.197	63.0204	11.5312	54.9594	72.592	7.10993
	32.9482	66.4683	7.70632	50.3749	6.80664	11.3354	56.319	59.9998	44.5204
	45.5151	1.88047	1.31896	49.3652	69.3982	38.8247	57.1365	24.2562	23.2823
	39.8964	2.98372	4.89901	39.4749	36.6245	37.7774	39.3862	61.4689	1.21196
	50.6091	23.2406	60.1086	13.3247	39.4121	26.8164	57.7535	26.8268	26.522
	26.5143	66.308	15.5528	47.4095	33.9777	7.02217	56.8084	43.9642	43.0303
	4.65202	1.21212	35.9612	51.3124	33.5332	42.4697	48.4787	55.6034	16.82
	5.57043	4.59424	63.7259	31.2126	36.1461	22.904	53.9748	32.0037	9.65376
	54.3815	23.0469	51.0996	50.9807	58.2182	38.8591	61.6434	6.5643	74.5586
	50.858	73.5983	56.0844	44.8147	23.3872	14.1144	53.9263	32.9204	75.2406
	50.377	4.281	19.1192	18.3157	68.5817	2.20171	56.8144	32.1545	15.8547
	43.6323	49.7887	21.1022	15.1303	60.2796	7.49227	43.6463	73.1112	9.7391
	14.8554	30.0514	19.3758	39.3712	32.0026	8.86852	54.7338	23.7289	25.7311
	17.6376	31.1886	7.68172	45.9776	9.71569	12.1498	50.6171	50.5963	15.6965
	37.2545	30.1031	47.1562	15.9337	14.7669	10.5669	54.9023	70.1978	6.3291
	36.0092	58.0644	31.4813	45.129	10.1172	0.203332	62.4141	63.6138	25.9877
	36.7234	27.4616	37.6863	5.88556	22.631	21.6874	52.9042	63.307	1.03251
	23.4176	48.5377	12.872	12.4176	42.9856	4.78447	58.4013	38.5467	59.3082
	56.1538	11.9591	45.8506	51.4041	32.6516	41.9279	44.2909	2.93542	2.47322
	3.71436	50.4662	68.6211	50.2518	11.9402	34.6337	61.5816	41.1921	57.3521
	23.5046	1.70261	73.5481	51.0761	54.1603	6.3582	41.6899	62.2396	41.2767
	6.04376	10.2197	0.862032	37.9214	79.6309	8.10955	42.8679	21.5754	30.0637
	9.48152	10.2133	31.4467	47.5654	57.7451	34.7596	59.2484	42.0471	8.07775
	49.077	25.3912	11.0616	56.4113	10.2537	1.76848	46.7646	76.1126	45.6011
	41.2734	63.4178	20.4323	55.5832	52.4931	42.6016	44.0794	5.85132	2.00783
	60.0934	55.4057	38.6231	52.1812	80.3606	0.303956	32.9616	65.6891	27.2903
	36.1375	36.6556	32.4043	20.2893	47.0653	39.3772	58.8256	26.3193	56.6789
	11.7641	29.017	24.5172	36.7959	15.5922	7.65239	54.4737	50.246	76.261
	0.225016	6.41893	8.60167	12.7677	4.93469	2.05913	60.7599	52.0765	20.596
	11.4425	32.7749	66.4868	51.7771	12.9667	16.9501	48.8693	27.3584	3.4232
	53.1814	14.8587	38.0177	25.3708	17.8226	67.0246	55.1284	7.90404	33.8728
	49.0273	28.7642	8.10696	52.7263	0.77587	30.5049	62.4806	27.2066	32.4588
	45.7073	53.6219	35.5142	51.9975	17.9901	61.0667	60.3969	69.8864	4.66268
	16.6372	3.08442	5.93314	41.5352	12.8947	23.2501	56.518	76.8154	16.8463
	4.34797	55.321	11.7731	31.0569	73.7151	0.733195	61.3568	55.8771	28.8179
	60.902	26.226	47.8794	49.8755	5.08654	18.2704	53.8593	79.2886	74.7367
	57.4993	10.4912	68.5937	24.6937	52.8177	69.0778	33.749	13.1573	27.8727
	5.3844	30.9051	16.9911	36.2872	56.7559	69.5164	19.9606	32.4275	35.0361
	51.3749	34.836	8.49361	40.1781	11.1922	54.758	63.988	55.9252	21.2713
	4.7887	0.558885	17.7583	46.6434	35.7233	13.0142	31.7943	11.1295	11.5898
	58.1304	4.04126	16.2604	51.6632	63.1611	23.1488	61.8664	51.8123	23.4269
	24.1882	4.76385	22.3326	48.9618	10.6823	14.7539	54.4594	25.9089	73.4044
	44.4381	50.0594	39.6066	55.2424	57.3672	50.3327	48.8736	17.1453	54.6897
	15.5798	1.45961	31.191	1.6051	11.2025	2.51696	61.086	35.4075	10.5516
	51.9153	5.10999	7.86568	33.629	23.1411	54.5796	66.055	57.2651	70.8987
	45.5375	31.4155	23.6208	49.2727	67.385	62.3311	13.767	67.7838	7.17015
	55.3048	21.0995	61.8134	38.3338	10.9967	9.53118	46.5354	5.78674	1.82447
	43.0201	50.3505	45.9349	49.3971	39.4641	71.4537	27.2876	29.3869	24.1419
	6.89526	17.8832	49.3286	49.4932	28.8556	22.2301	32.8316	51.9399	59.0679
	50.2609	75.3031	22.4876	48.6084	67.1437	8.39299	28.2214	57.2033	4.07139
	21.6692	13.6481	4.80791	48.8534	18.2824	22.8128	26.0445	8.25446	11.0912
	53.4606	19.4831	7.85332	12.2108	7.37567	25.8082	38.0524	54.8056	6.0606
	61.7008	47.484	1.44432	0.648622	32.4526	4.05303	55.2291	39.9835	64.8727
	4.62988	15.3001	27.5045	30.7181	45.7294	2.96732	32.0286	69.2482	30.1501
	59.3434	1.0647	68.2064	22.7299	82.6176	34.8172	38.9084	22.7377	6.12177
	51.8321	28.031	22.2419	51.2434	36.4538	19.1466	54.6822	66.5719	10.4312
	3.03776	19.1319	58.8126	33.4405	21.1798	10.2811	23.8571	56.9184	67.3914
	66.374	3.0438	0.693859	52.1083	51.0948	8.17076	34.4208	72.4739	2.70661
	22.8785	26.2748	52.9593	7.56695	34.2504	15.8313	2.20658	52.0408	16.9303
	27.6812	30.7923	52.0858	42.9097	21.5602	12.8295	52.0096	24.2143	11.8688
	36.3645	43.3115	29.2963	55.4157	69.1175	11.0935	50.1367	51.8158	13.9782
	43.1384	24.8264	40.3864	61.9456	83.0917	1.97484	34.3031	41.0265	10.8283
	7.94671	25.0675	41.9475	59.9041	73.5766	9.74013	26.4338	9.97031	6.89013
	0.508298	22.6017	46.7724	0.764819	65.8387	65.0242	26.3373	6.03011	10.7586
	33.0691	76.6578	9.61731	13.4358	50.0907	12.6134	57.6194	77.1256	6.51374
	18.6187	8.50387	25.3533	43.9137	78.1387	8.02394	47.5548	26.049	2.44699
	37.0501	54.2084	42.173	58.6136	59.7069	40.7621	67.1832	0.0601308	33.6102
	63.3392	39.1237	23.4885	2.9877	22.0474	41.3111	66.7913	48.0466	13.1026
	37.663	73.7171	2.9313	51.1923	77.8602	58.9603	24.7473	27.9875	8.77002
	60.9012	8.54479	0.503452	51.7716	65.4541	9.52441	10.7587	17.6739	62.704
	11.7755	17.9801	34.0367	0.43023	14.3625	9.72009	37.8611	2.04614	8.88261
	15.3481	9.45316	43.0033	14.3518	27.3012	10.8814	12.8842	27.4528	15.7669
	46.165	1.40049	39.3018	3.29183	64.0021	26.0386	35.0276	33.0384	12.5273
	40.4551	2.48936	17.8361	42.9144	76.8419	12.4576	36.2481	32.5477	71.5241
	63.872	13.3457	62.1186	61.4067	71.823	28.5415	21.1794	29.4498	10.3503
	27.1418	11.2409	63.8641	6.66456	44.1317	1.88711	40.956	29.4249	12.9389
	22.8311	5.1461	58.797	4.33399	23.7203	39.8769	14.7923	55.4903	6.03571
	36.6769	1.90848	58.0393	53.1982	1.80772	5.606	45.034	67.9173	8.11854
	26.8761	13.0003	2.74766	54.2698	19.6306	21.5755	41.095	67.6953	66.3298
	39.569	15.4338	0.736806	46.5176	45.0095	16.972	36.8861	86.5549	22.2837
	2.37753	23.776	31.4146	29.8241	35.5281	4.61723	27.9012	1.48547	14.0441
	39.205	12.8772	39.5133	29.4594	17.0053	21.6353	49.1002	66.5862	10.2898
	39.1852	28.431	14.5092	16.0623	69.1398	11.7533	4.80506	18.1084	4.31637
	13.6106	23.4905	62.4504	24.9319	0.527817	48.7813	18.0408	36.9211	25.4385
	49.0539	23.2594	50.6658	65.1582	25.9549	51.7047	19.5502	12.7932	43.1122
	39.497	78.7395	7.33805	14.7721	75.7252	45.949	18.2426	19.9464	18.3177
	25.0414	81.5057	56.8311	1.55546	7.08447	34.1459	34.7502	18.1391	42.8465
	66.9857	12.7658	17.4671	46.4411	86.227	7.43327	31.3264	51.6254	11.9578
	71.0449	27.6127	4.7813	29.3209	17.424	32.9565	28.5138	59.6715	18.2316
	39.9289	40.6533	45.5285	35.4609	73.8932	10.6781	67.4718	12.88	30.8756
	5.94111	33.3992	27.2208	53.7961	70.2853	14.0152	1.80412	0.0442136	16.9173
	17.2823	16.5478	22.4827	57.5005	43.292	6.33677	36.2968	33.9015	66.7256
	32.4712	9.55695	33.635	33.5184	24.6861	1.71407	28.4233	1.36075	17.4384
	7.07204	33.9064	0.739811	55.0342	86.3071	12.8914	23.6443	24.0366	15.2196
	4.37054	61.0964	4.00065	30.0145	5.49201	58.9579	60.5077	68.76	25.1278
	31.1738	25.8206	12.0855	62.9109	10.0992	5.1798	9.86483	30.8309	11.1081
	0.607723	72.7588	56.9469	20.6624	0.201242	20.0016	8.01951	23.1349	11.6996
	61.0192	15.2837	42.4236	68.2156	3.11817	29.6359	42.5038	26.7426	1.31597
	50.4514	62.5167	15.0353	59.4158	28.8485	33.4082	56.3496	12.9516	23.7353
	57.0239	62.6758	30.9848	38.3264	12.1252	14.2501	30.7373	6.61804	6.39189
	42.4789	16.96	55.1536	30.8723	16.5133	20.0828	40.1588	8.84544	20.6348
	2.88492	3.01528	38.0414	25.4068	81.4098	12.6005	45.5346	32.0215	13.0013
	46.0654	18.6973	14.3551	7.21355	57.3585	29.867	33.5472	9.59458	12.4975
	16.3037	0.353262	55.1018	52.2177	62.1535	1.34453	61.0773	41.9507	8.42047
	58.4617	64.2491	58.5543	52.4899	16.8177	27.5957	6.44837	14.6044	55.3405
	70.3657	66.2929	55.1269	30.045	31.0356	23.2426	14.2492	9.09169	20.2853
	44.3004	51.2799	33.4776	59.3834	83.1439	53.9696	23.2433	65.3457	33.5181
	48.416	5.59565	45.598	40.4833	61.5131	0.725872	47.6674	4.04862	70.0038
	32.4712	1.88295	53.8267	22.5016	29.752	60.7052	22.7311	26.206	35.1932
	1.51672	45.6898	39.122	41.3517	20.4914	17.0023	25.9297	26.4132	15.0716
	27.4593	19.4453	26.1903	47.8372	26.2719	9.78202	24.618	64.1866	62.5096
	49.2724	27.0265	21.3247	45.3864	52.2124	14.7895	31.4542	68.7216	31.1211
	3.63406	41.2899	17.7153	66.801	23.4226	10.8038	5.72144	23.7174	4.9564
	32.933	10.9778	31.797	27.1153	32.1246	3.39193	56.0809	80.4558	32.4224
	65.763	40.1592	53.8963	15.9732	2.54916	28.656	22.0951	75.3918	46.797
	31.8715	67.6964	7.79413	59.742	16.4711	9.2421	22.951	11.2703	15.8527
	49.0612	5.21614	51.5971	21.0321	53.463	3.12544	30.9352	26.9454	15.4323
	10.7362	42.5786	50.0415	52.3329	21.2548	12.8268	61.3378	49.4567	49.3833
	68.9082	21.5119	44.5111	58.7466	55.7261	57.2511	70.7393	45.1078	11.5813
	15.9463	75.9175	19.0911	35.9732	23.3838	23.5539	55.8626	29.4496	10.2558
	34.2444	3.23776	25.1451	38.7894	57.031	60.6414	10.3708	31.509	12.8468
	67.981	55.6205	16.2953	54.7113	53.6893	43.84	48.1818	74.6144	9.80519
	58.8029	10.9911	5.92461	14.6352	49.5393	9.76252	45.594	24.2921	7.05779
	53.3088	11.4161	46.7941	65.3927	39.8198	0.376682	58.3553	15.2095	11.8466
	5.04989	28.2033	27.0915	51.228	8.90568	4.21003	31.3107	62.8393	16.5711
	7.33174	4.28777	51.529	64.2065	36.9796	42.4239	37.9389	33.6568	35.3334
	34.9372	44.4632	35.226	43.9816	75.8978	26.2166	40.6157	8.57653	28.0384
	25.4034	47.1006	49.9647	36.0359	78.85	0.850796	37.8576	4.72942	31.3946
	38.011	5.23087	48.4494	10.9094	13.7062	0.841933	43.9411	11.8755	47.6545
	6.33203	63.2201	43.3149	43.2686	23.0592	33.9688	0.210045	86.6411	50.0967
	11.1144	13.765	25.2094	15.1038	42.4045	46.8113	27.8022	84.0141	27.2824
	54.1498	6.12229	34.8086	23.9124	17.5865	61.5459	31.1293	45.216	6.81753
	43.2033	8.92242	49.5067	64.8866	78.7397	44.0287	25.9932	15.6621	20.6507
	36.828	37.5739	45.2333	21.256	28.2069	29.6625	30.26	76.6656	1.53574
	44.4913	42.6085	39.8117	67.0556	15.1451	60.4484	25.9152	75.8123	6.91556
	17.3257	28.2113	15.3087	48.1873	39.51	55.795	5.81001	40.4063	22.7462
	34.3262	38.2523	49.2495	57.0527	33.8061	11.1286	27.0912	63.5318	6.75691
	25.3139	12.2084	44.9438	6.38779	5.27285	59.1676	31.1687	71.3294	13.2742
	58.3501	25.8008	49.5136	3.07823	25.5408	54.6133	23.6729	52.4535	44.7074
	25.253	3.9688	14.765	62.192	29.5924	3.7581	35.7708	33.8985	60.1564
	38.4881	69.9136	1.4057	12.6195	22.3338	27.523	32.8735	34.1997	50.5708
	10.4647	16.7323	12.5333	62.4797	77.1518	11.7878	27.0481	8.74774	32.4623
	12.6108	30.6487	46.9973	34.0029	67.3309	8.88744	30.9203	47.3195	15.5446
	12.1864	26.8578	23.7372	14.4447	35.4966	4.4349	32.7024	36.7116	11.2688
	18.4176	5.95828	20.8958	57.2292	12.6079	16.699	37.2522	8.69989	22.9074
	19.8794	51.2095	31.7408	70.3078	54.0414	15.7088	39.2157	45.4882	60.5213
	25.8768	33.0689	49.6145	68.9798	12.6719	7.80525	34.3529	41.663	21.0434
	22.2271	70.7583	23.8096	63.0874	50.6273	20.3388	19.7809	43.179	13.2588
	25.0692	77.1347	45.7698	41.9939	12.738	14.1923	29.1217	40.2563	46.7282
	23.7318	32.0085	39.8336	41.9663	2.05068	8.3982	38.0639	10.5337	8.88957
	28.2098	19.6298	30.0312	68.5243	75.9633	36.4232	35.9053	74.9927	5.1945
	24.3835	65.8664	7.22781	43.1352	24.8985	16.6546	29.9877	75.9809	12.4617
	23.4012	6.79836	16.4819	50.8876	5.33142	49.5084	39.2159	24.4849	9.50315
	35.1491	33.293	46.6108	21.2241	61.7352	51.8639	34.354	46.4381	5.60887
	29.6249	42.3229	48.9825	65.6046	22.7389	13.1324	40.2997	73.9024	32.5149
	27.1851	12.4738	34.7365	27.2906	86.1952	33.3075	36.7447	55.1439	47.5213
	27.8932	46.8883	27.2241	28.4984	33.1469	32.006	27.6855	85.5663	36.9125
	32.7433	49.5491	10.4939	18.1001	7.29826	9.45616	39.3707	41.3627	15.2821
	29.5104	33.1831	36.9585	4.13615	64.5591	10.6974	32.2634	53.8	42.3725
	33.7559	37.2298	1.34474	31.3035	10.4653	31.5761	41.183	1.78862	3.50889
	34.7739	74.5798	40.8119	25.1995	27.8578	55.9499	22.7003	52.8935	6.02489
	36.8087	15.0561	0.761185	23.9467	60.7294	54.1164	39.9525	75.5685	6.53772
	31.1854	29.9464	43.032	12.9553	49.2225	46.9818	16.7596	39.7098	41.4359
	37.4513	7.90424	38.0976	36.278	74.7648	13.2352	35.5995	49.8346	42.724
	30.2378	45.0217	44.51	34.1128	83.2161	20.1171	29.9182	48.8111	0.487774
	37.4392	46.3821	39.5852	34.2406	40.104	13.6991	34.3398	88.519	5.03502
	32.7315	41.3405	14.0178	32.5207	9.77248	1.19206	42.6002	76.5631	35.6395
	0.707762	4.78462	24.1796	22.0362	6.60851	2.85907	37.9902	44.8234	15.2949
	34.4508	28.8889	6.04875	38.3679	67.8666	49.0414	32.6148	21.9756	7.62622
	35.4072	23.2368	33.8354	34.6261	53.1188	6.78131	40.0152	37.4213	14.7525
	12.8297	2.19531	27.1758	14.384	50.4681	23.6515	7.40586	74.8498	31.5964
	32.9996	49.9592	41.7394	26.6304	60.4444	29.3821	42.7109	45.8353	23.2697
	18.3094	6.36815	35.7376	38.2803	28.2578	24.8032	18.6577	38.9915	17.7491
	29.8599	9.5761	14.3454	40.3456	13.6416	10.4427	4.20541	59.1088	23.1154
	39.0849	41.7041	16.2354	34.6354	56.0584	16.6665	44.0939	72.2598	6.20355
	33.4014	44.255	22.9718	42.452	16.1426	1.91831	45.655	20.1734	1.53588
	20.3208	37.303	35.4902	16.5709	43.7043	51.3295	41.7318	30.2089	19.6222
	43.8598	27.3707	37.4955	38.8098	73.131	28.8168	40.6578	22.5467	30.7301
	40.8032	15.4222	36.3033	31.8404	27.8293	8.35656	46.5387	80.3073	21.1355
	36.1803	16.9867	40.8811	44.4773	52.2755	3.22451	48.4353	85.0596	38.6859
	39.4171	41.3466	33.1066	16.5937	48.144	36.1436	27.5205	59.5446	0.116264
	25.7804	44.4985	33.5184	24.8686	32.5705	34.5084	22.2368	72.3577	8.36655
	34.1142	24.8155	17.878	38.112	19.3469	9.0542	22.5446	32.0017	5.30175
	30.9953	30.0942	39.5027	19.9926	72.825	32.3143	49.9134	39.5984	39.9974
	45.8017	31.6555	32.0034	18.5702	17.4469	19.4079	41.4503	55.8739	39.9655
	26.2734	0.130665	23.8764	48.4189	15.8632	9.3095	44.1521	47.0688	14.7488
	41.2432	5.89964	33.8466	36.7777	41.3557	38.5362	24.9759	50.7967	9.39804
	33.6364	11.3653	31.1748	30.6199	4.24323	32.3221	1.86258	24.6488	10.0326
	39.0577	68.9901	32.3674	9.78175	63.6183	21.0901	41.2187	56.6422	9.73362
	42.265	16.8762	32.7944	42.586	76.8498	48.1504	38.9076	12.9509	28.0662
	41.2226	36.0243	19.3562	5.95895	24.6643	3.48844	41.1617	35.8291	5.51125
	28.7794	70.7158	34.1222	15.1997	6.5615	42.7269	9.27519	78.9649	30.327
	23.7323	16.6858	25.9568	50.9782	74.6529	12.8436	24.9834	17.1379	3.3608
	37.2509	10.3089	30.209	17.6558	73.0674	49.338	30.985	86.9689	41.2145
	34.759	5.59986	32.0001	42.9264	41.2589	20.0851	0.92262	87.3675	9.74007
	33.8333	4.42432	26.6552	34.4656	54.2888	37.8859	41.3625	49.7384	42.8617
	43.5412	40.8678	26.8329	45.5416	2.07201	39.0286	16.6772	32.6406	45.4421
	38.398	47.769	13.5709	26.3329	10.1763	48.4756	26.9437	20.9235	35.2569
	28.6917	12.7909	35.1486	39.352	3.10443	14.4737	25.33	32.288	8.66872
	48.4183	61.4981	30.1538	20.8636	56.8209	1.41428	41.6801	49.4329	8.22412
	38.0057	7.80103	29.8196	26.8734	80.921	10.3876	49.6629	44.2268	14.8401
	24.9102	66.2445	29.0092	3.32266	18.5756	21.8156	37.1272	28.366	35.3839
	36.1816	10.0986	29.1861	52.1825	1.73687	47.7431	49.3737	62.241	3.18021
	20.8766	8.01739	30.9435	43.9228	47.866	31.3255	2.16616	67.1967	9.26788
	37.2354	17.2287	28.9225	49.2996	0.356602	40.3724	38.8292	50.2259	8.75692
	46.1284	9.30997	27.7613	49.1897	49.4446	34.864	36.97	21.6703	22.1274
	4.16258	70.0792	27.0469	34.6025	8.02592	9.45337	21.3715	26.3156	42.2035
	9.28745	36.3868	24.3914	34.7849	50.6961	25.4786	5.24146	73.7101	22.4145
	19.2823	57.2651	26.8049	4.19254	46.2055	34.2809	34.3298	17.7859	51.7433
	31.6638	54.2461	25.886	14.8938	22.2443	39.2852	13.6846	6.01502	11.8005
	7.8014	13.1589	21.1308	36.3672	36.2935	2.11033	30.7328	35.8281	30.1051
	53.0061	75.6555	28.414	34.8923	2.61287	16.4015	9.89214	67.9286	39.8845
	35.0893	10.3724	12.9917	48.649	28.4679	42.2452	25.4301	58.3696	43.6063
	21.5953	75.8574	24.9744	14.1383	29.9275	35.026	46.5783	55.3595	21.8503
	27.9241	49.893	23.2353	6.57603	9.94452	46.5442	29.442	6.7862	4.19731
	42.917	48.9808	26.8085	41.6367	59.6863	19.4085	52.6858	78.5894	50.5394
	15.9961	4.02016	28.8242	36.9619	58.0481	5.07517	55.756	15.6526	16.5059
	8.4122	38.848	28.412	55.6941	4.82565	45.4839	2.43889	37.792	47.2887
	37.081	11.5368	28.7644	27.0573	52.0712	45.5513	5.01414	29.7903	47.2374
	25.0618	5.05473	23.9366	50.3561	71.4287	33.9107	33.8408	77.0753	36.3483
	35.7078	1.81774	22.5644	42.1029	24.2782	45.5321	52.9465	54.5647	15.1865
	22.5437	33.5597	7.4308	49.2115	17.9513	45.7665	22.6685	59.7048	13.9726
	42.8438	59.3513	70.5737	44.9947	33.4366	43.2247	22.4165	66.2777	46.5368
	3.12698	6.68007	44.0491	31.8349	16.0158	29.9211	36.4588	42.4112	45.6201
	52.3736	26.046	76.932	56.9195	27.1144	35.6057	37.7718	8.30629	47.8987
	8.22615	38.629	34.3763	27.7819	27.9124	37.7007	47.786	32.1373	35.6364
	53.3245	55.9435	44.4295	45.1641	58.8239	10.5027	19.3697	25.6699	28.1943
	22.7377	40.0485	31.2593	5.83208	7.48325	24.8227	55.29	22.2068	15.6737
	31.5073	44.3324	12.14	52.3651	22.7959	39.7113	51.2952	40.4836	32.5344
	29.6766	19.6871	2.47228	10.034	69.0056	46.6376	27.9674	16.5799	40.4323
	10.5181	46.0818	23.3427	56.3587	4.36479	15.2985	35.3125	28.9919	36.6477
	20.0446	70.0947	31.5441	41.2961	29.7254	38.9281	25.3808	28.4939	41.3211
	22.1827	17.9525	31.2052	17.9894	41.8497	39.193	44.0917	19.785	29.0917
	51.4081	17.5132	42.6264	56.5717	18.6574	14.5144	24.182	66.2524	36.5541
	14.9116	18.4926	19.6144	37.3143	33.6601	12.7597	15.9571	68.5169	49.0026
	5.93007	56.5929	27.0565	58.1911	21.9072	20.734	30.1531	58.5543	46.1521
	47.318	3.64061	15.611	7.2625	27.7456	23.1919	30.0615	48.3256	49.0649
	34.7666	24.2648	24.1156	44.2252	1.06905	7.42494	22.9283	67.2959	43.0919
	49.6755	26.2467	8.70559	39.8292	31.952	3.37113	28.3565	25.1992	26.6084
	45.8092	1.03115	3.79064	48.1743	36.2569	34.4535	41.7756	17.8928	20.2115
	30.2899	22.787	35.6645	13.563	74.2793	40.5878	6.10855	35.0681	1.75749
	15.9674	14.2545	54.0891	18.7034	29.018	22.4795	9.84647	60.0917	49.892
	26.374	29.5619	21.2767	12.5771	30.4626	39.8257	36.091	47.7415	34.5311
	20.6111	1.49654	9.60079	25.8444	77.2454	29.2865	22.466	32.0163	40.2197
	18.0628	14.9761	3.52512	24.2178	11.6079	37.7857	32.0983	37.6543	0.822158
	50.0683	75.8674	4.54126	41.6173	8.09208	19.8179	29.8592	39.7204	20.332
	43.508	21.9383	49.1312	46.5218	54.1588	32.5319	27.8529	36.649	36.451
	15.2553	56.1914	2.22495	24.309	34.3641	34.5843	14.7989	22.2117	36.8561
	43.3001	45.7216	14.6934	44.0775	4.74068	23.7519	34.1639	40.3071	17.054
	16.7802	25.95	35.2175	28.8925	0.939215	31.0019	25.1581	47.298	37.0279
	41.6845	47.79	49.7419	58.4183	9.83484	29.0602	55.355	2.52127	10.688
	57.4242	75.2384	18.941	11.1041	2.10561	32.6119	24.3762	21.8214	44.0102
	31.8375	6.21318	19.9161	15.613	17.2536	32.8041	61.7135	1.55057	32.4809
	0.534938	24.9571	31.4707	44.0655	20.3052	32.445	32.9633	52.8459	40.1053
	13.1874	17.4672	13.4549	8.73149	19.4825	15.4106	36.0505	23.0877	42.3509
	10.6722	53.4395	12.2112	7.983	1.88325	5.7087	27.9129	26.0363	22.7984
	35.2058	27.7558	6.74994	18.6629	30.0429	32.3047	60.5033	50.235	17.2088
	34.996	2.35028	9.65731	26.0524	13.8444	1.44351	3.7954	1.29402	0.792484
	54.8611	2.10525	33.983	20.0455	1.63171	26.069	58.2479	32.6597	31.9269
	31.172	15.0922	2.34425	60.8431	76.733	26.4238	6.67938	34.5501	40.7157
	46.1877	77.1332	6.57563	28.4296	10.2824	12.8866	57.2051	14.6994	11.3979
	10.7647	33.072	56.9418	14.7469	15.691	24.1325	4.0624	12.1273	5.79214
	42.1003	12.4195	46.8162	22.4411	17.5172	22.1722	52.2529	62.1208	40.3099
	49.2358	79.5466	51.2427	35.5415	7.8031	8.45811	14.3874	40.8408	32.0997
	36.8934	68.3892	27.3412	57.9087	31.3224	18.042	12.5346	22.3458	13.4859
	35.7359	35.1231	9.13949	15.3861	5.09199	3.00701	59.7071	77.7122	32.5531
	26.9206	4.71904	43.1989	5.70589	32.8334	20.3804	12.1453	17.2954	3.98828
	1.3884	56.4995	28.8695	65.1145	12.285	22.1062	18.4406	43.3321	37.5548
	25.9524	12.1708	43.325	43.8887	80.8474	3.64405	24.9917	71.195	38.5792
	50.5123	48.6496	29.7284	58.1958	57.272	17.9055	63.327	20.6252	33.9818
	45.4036	5.61395	12.1751	13.8309	32.677	38.8025	26.92	14.3408	25.8287
	33.1066	13.373	3.29486	61.6113	1.63311	69.5288	64.9912	8.19959	33.2082
	39.2919	15.3549	6.78708	49.3103	57.7946	80.8507	11.186	56.0731	35.9318
	61.7933	56.8672	70.2542	1.86246	15.7297	31.5475	48.1447	36.4823	8.62078
	45.9286	61.4537	39.7054	35.1815	32.5525	43.5734	31.1157	10.407	33.9088
	29.7566	1.85508	13.6051	8.17879	33.4435	71.824	3.57657	30.0407	32.9971
	40.8891	0.863116	9.99978	48.0701	22.039	69.5517	9.44026	3.93129	33.4214
	55.152	7.15791	15.9033	28.5842	26.5765	18.9571	44.4334	47.1858	32.4485
	41.9515	35.3323	49.1426	37.9194	1.50062	33.6553	15.3861	17.323	22.7241
	24.7535	49.7821	68.0666	33.552	34.0065	15.9262	20.504	41.7358	16.5366
	16.6568	10.5451	4.55364	15.8374	16.8051	33.8706	5.62886	23.4816	34.0585
	24.2493	52.2641	11.2575	18.8016	24.6833	38.9968	40.168	8.10074	32.877
	8.71667	44.1143	13.9776	19.8868	36.833	48.6459	16.9531	4.05682	32.4621
	59.1838	31.3299	45.7143	19.8486	20.8905	4.88551	42.1585	21.2145	30.4788
	58.1283	13.5841	13.6	18.462	21.3024	4.32016	32.6354	48.4013	32.7785
	0.376809	4.88159	3.57482	9.53455	33.7751	17.9629	36.7998	6.20108	16.8317
	7.59434	2.19055	11.6368	6.94818	47.4225	35.5404	17.2534	51.9303	31.7371
	27.5472	25.0187	2.81638	8.94866	4.74039	69.7148	41.9468	12.7575	23.7557
	23.9225	68.772	39.7875	29.7206	4.34393	45.0957	8.57697	4.9723	31.1024
	5.77873	22.2211	49.6952	1.71518	4.21214	37.3699	54.7957	36.5645	30.5157
	55.0981	13.0664	33.8445	2.66311	5.23317	63.5233	22.2688	49.743	32.6574
	42.6076	6.50302	37.5076	15.745	1.62416	23.0868	50.9552	48.9035	27.0502
	5.94055	1.66135	10.2403	33.5028	8.15562	80.8632	46.3225	43.0138	28.6574
	22.3008	45.0368	5.68913	19.9217	46.0436	10.9299	20.1656	28.7984	27.4201
	21.2417	10.1689	4.0928	29.981	8.38476	36.4417	62.4756	0.914159	28.7313
	47.0097	19.46	3.53661	41.7226	61.1034	17.7914	25.501	36.848	26.6629
	50.1681	14.0716	24.7801	7.40556	4.42009	1.77484	46.0957	22.2515	27.2096
	61.678	25.3964	0.493313	72.8975	10.6622	41.3221	47.4695	46.0633	25.7541
	33.1602	32.7776	46.9902	65.3703	41.5855	42.8031	19.2987	21.7153	24.8769
	0.0563136	18.7997	6.46686	31.1811	37.3682	23.4111	56.5961	64.6069	26.7394
	17.0797	61.0303	6.34417	40.5777	5.9853	15.1063	27.3934	19.0218	26.491
	3.49342	52.6655	61.514	55.7233	20.8159	29.065	55.2812	13.4373	25.1118
	35.2902	12.1987	59.291	0.934332	7.26776	28.6387	50.0111	3.26409	22.7362
	32.9589	46.1935	8.01517	6.09782	42.324	1.19412	62.6148	68.5075	21.2681
	34.9014	25.0543	20.9865	66.5146	69.5493	24.2988	0.143696	23.0081	24.0359
	60.9145	34.2211	26.953	19.4248	66.184	5.02388	53.3691	66.1079	22.9178
	49.3984	65.8205	55.5001	6.56704	6.75926	42.5107	53.5035	2.63609	21.1953
	33.7782	17.0025	40.4391	13.4008	27.1889	28.8191	0.295418	60.7974	19.5656
	46.9811	38.3328	62.0394	45.9649	12.7489	25.4001	43.4914	4.16298	1.85029
	65.9094	5.27844	18.662	65.8591	21.1824	4.71902	69.214	24.3688	29.8126
	31.5273	61.3725	16.1631	54.0958	29.0138	0.959903	60.5572	2.07956	41.4107
	46.54	82.7378	28.1441	65.8249	44.6589	4.92229	56.6783	33.9441	50.8785
	12.5021	55.3188	26.9105	1.1195	9.58896	42.8273	58.4516	76.9593	7.74824
	12.2409	72.739	34.8502	39.1291	32.8601	9.09477	62.6453	18.6369	10.3654
	4.66891	8.71656	14.4345	33.4781	19.5896	80.1465	21.4245	20.1531	35.3458
	51.0646	15.9446	59.4863	15.895	23.6885	11.9609	10.9959	43.6493	28.5614
	42.6029	43.51	16.6805	6.02961	4.2808	68.5887	15.0592	64.3088	29.7613
	27.7695	12.9369	24.5568	5.35621	10.2542	24.5638	59.831	56.3927	58.762
	60.8604	77.7058	60.9806	57.5271	20.7196	63.309	30.8768	5.81608	43.405
	41.4823	8.46069	34.3145	73.6193	4.07796	56.0352	59.7693	29.0157	71.5115
	67.2486	30.5355	60.6977	12.4194	13.1148	72.9842	62.7822	57.4723	41.8331
	63.5912	27.6399	6.6683	52.9946	8.34834	16.2906	44.6204	60.647	64.9881
	35.6018	62.9487	13.3329	27.7186	9.38278	15.8631	14.7783	55.1989	67.4093
	1.21871	35.989	23.0563	21.6186	13.0212	63.1017	64.4959	0.98632	28.5549
	63.0445	58.5594	24.0354	11.8364	0.889385	18.2345	42.0218	58.2236	2.76167
	39.0045	26.1498	21.7205	9.3477	14.343	20.3198	60.7249	28.8568	26.2363
	31.3653	85.1384	24.2162	43.004	52.8015	49.8289	46.0887	71.4002	69.0862
	26.0237	10.3753	60.7193	10.6669	15.465	4.27056	1.29588	76.2232	9.50338
	26.3068	22.5401	25.1664	30.1199	6.44079	6.90456	29.1326	30.5458	13.7013
	35.3519	21.299	5.25626	6.258	21.2978	1.25782	1.33861	23.3067	3.07247
	67.4652	0.13651	10.4353	6.78658	17.3313	54.4876	9.20349	12.3933	5.54932
	40.4333	9.14964	47.3343	56.4044	29.2592	26.2245	26.4122	21.2604	1.50544
	42.1376	63.6211	42.3016	14.758	25.0027	8.57207	15.8621	0.378935	54.6224
	2.52857	23.8405	38.663	52.4889	7.34815	17.814	46.1183	41.3211	47.6849
	32.5669	38.0398	40.688	42.1873	7.44886	1.82412	14.039	61.6463	49.0238
	9.65423	19.1049	62.6761	46.6924	56.897	53.2773	30.3281	82.7826	47.0386
	37.9063	48.6065	12.5543	56.6071	23.2685	30.3816	31.551	63.7366	14.7544
	7.13287	15.3549	33.1007	17.2953	16.172	23.3301	11.4712	10.4137	68.0763
	24.9492	26.0543	58.8104	19.7635	6.50056	19.4984	23.866	45.7328	7.37884
	39.8437	24.5906	13.968	39.5181	26.2039	15.1924	66.0139	18.6523	1.55641
	30.3731	35.2287	15.3393	71.1334	43.7574	1.92539	47.5596	4.90725	1.09586
	57.9362	69.0387	27.2384	38.8001	22.7618	44.6619	13.9557	8.80263	16.1713
	15.0523	85.9673	23.5965	38.8858	76.6005	4.67204	43.0936	55.459	37.5166
	4.19203	37.2315	52.4715	20.6819	4.65192	6.35082	45.6549	12.6603	47.0213
	19.6804	21.5165	57.8285	11.2038	88.6507	7.52943	39.9552	50.569	62.5459
	2.22366	19.4018	29.6292	62.6289	51.7338	1.84322	14.7237	56.8732	41.0236
	22.8033	11.409	53.6503	1.64565	24.3907	22.6971	3.71026	32.9413	26.4322
	32.9277	58.356	29.8525	3.94677	19.6634	17.6809	16.0771	12.9137	20.3389
	28.6271	33.313	1.55052	43.7123	38.7338	4.4591	16.6867	59.6876	60.9558
	60.2902	50.1122	2.3357	62.9909	23.3292	19.6217	30.7734	26.2818	60.9949
	5.39515	19.123	60.07	44.6875	38.0263	20.7074	24.9254	22.737	49.0145
	12.4374	35.0163	20.5255	6.93777	36.9421	23.7985	71.8252	18.3014	11.912
	61.95	33.0101	35.7611	0.799887	8.14306	1.6617	11.7015	71.7689	37.1027
	69.8037	5.0956	16.5391	12.5149	76.7365	17.8376	27.5967	78.5249	30.6935
	23.2365	34.4449	48.4944	14.9407	59.7226	1.65359	7.276	8.8985	71.1638
	28.0497	38.0617	31.7054	30.8244	50.1282	32.4634	45.5514	31.6888	27.2713
	29.1348	87.7236	17.4722	60.2548	57.2666	27.8392	13.2917	13.3348	17.0561
	42.7699	48.6058	36.9081	38.2002	25.2015	23.8921	40.5045	2.85658	38.1788
	68.3818	26.8077	37.6799	59.5729	2.27279	10.3815	65.913	25.3158	39.7328
	28.9751	32.8794	17.5873	9.47611	29.883	60.0745	14.296	71.4509	32.294
	8.32177	26.4343	19.9074	29.9901	14.3067	6.09916	65.5748	16.6455	36.734
	22.3754	39.0349	28.7656	62.1124	14.0489	21.4072	46.9299	15.519	45.0396
	5.21423	17.0054	26.1591	16.0155	19.1453	11.6564	14.6371	85.459	33.1272
	23.912	39.5233	6.69637	2.51054	11.1048	36.0958	29.3065	10.8264	6.06958
	21.0807	3.23927	49.8473	38.6512	37.2641	34.5446	15.7609	25.9461	10.2787
	42.5379	29.7052	58.0723	16.0264	25.3954	27.4313	47.5514	43.3065	19.9567
	16.6692	23.1225	3.25905	1.42782	14.8513	71.727	33.7798	35.0287	60.3949
	7.89115	15.1756	50.6757	16.1156	25.5325	26.2897	46.3006	26.6827	6.97262
	28.1323	0.491724	0.879397	32.0329	7.17776	30.5065	1.56099	22.0022	27.1897
	14.2628	32.9233	11.9964	27.1596	68.841	17.8407	24.7654	6.90788	29.689
	52.8266	38.1347	7.86083	34.7554	74.5265	38.8126	26.8098	7.98249	3.50332
	20.2285	18.9897	20.6982	38.6907	39.9567	0.345318	54.2286	3.76603	56.2435
	25.9646	34.5218	1.64763	7.35087	52.3592	11.3902	11.3183	47.5954	62.6255
	33.354	12.6741	9.17504	36.0422	19.7338	1.81609	30.9514	12.0831	27.101
	69.9245	7.83837	17.7128	5.84816	13.0757	68.5113	3.98761	21.9764	8.65087
	26.5729	32.8251	47.3344	3.329	85.6594	20.0716	34.1371	5.41112	3.66341
	23.1978	87.281	59.0126	4.93533	9.20678	22.2471	33.3123	19.5114	11.5816
	30.4508	23.1565	48.4294	27.3858	35.676	16.0732	32.5469	25.7405	11.1656
	10.0459	13.6515	11.4157	37.8946	25.9853	18.7337	32.9496	38.2467	51.6589
	49.1188	26.5804	33.8527	42.6576	78.3246	21.9928	36.4506	13.4147	15.9186
	0.8955	26.127	32.9635	42.62	4.44197	41.5754	36.8832	51.414	43.9659
	69.5886	6.28496	29.8575	47.5034	14.0232	30.0277	33.3204	70.8264	56.6578
	3.99619	23.7226	0.840667	45.1932	57.2651	18.656	33.9763	46.3348	26.6855
	38.2532	20.6348	49.9976	43.8214	18.73	50.206	37.9543	52.2711	20.6707
	59.3006	2.88503	13.1739	14.5345	3.96092	13.9035	42.2611	13.2657	31.6198
	20.6876	21.9029	21.4195	2.26159	14.4702	28.2955	36.325	23.8837	55.5787
	15.6191	73.3859	42.2004	49.6792	50.0052	64.2301	35.586	16.9189	32.4993
	36.7459	5.92844	20.0245	32.4514	4.46847	19.3483	41.394	32.3634	65.6132
	21.0226	9.86512	9.52376	28.0283	9.30013	17.6157	43.5045	9.07455	70.5208
	10.2535	23.7725	4.21167	31.4749	4.79881	69.1774	33.006	2.49234	0.562025
	51.4913	25.0255	7.55013	40.9796	22.5646	46.0109	42.2877	0.81899	10.5982
	9.61748	7.17147	2.15456	48.6964	37.6578	7.64949	45.5798	6.35309	33.479
	41.4034	23.2899	28.5083	48.9479	6.92793	40.2445	40.6168	9.49892	6.01155
	6.98411	53.6698	6.80636	49.5669	31.1006	43.9159	41.9827	81.7314	22.2188
	21.3072	18.2444	25.2957	50.5649	5.89417	64.8628	38.8319	85.5236	17.613
	24.0932	22.1478	48.2181	51.1185	43.354	63.413	31.9486	40.3529	23.2056
	22.6711	27.0304	45.1624	46.5346	16.8642	43.8561	29.8537	10.2531	7.47189
	2.54855	34.0491	47.6506	37.7199	42.0627	17.9608	46.8523	24.5612	17.4235
	27.1144	74.5307	8.65512	28.0072	39.8251	46.1523	48.8407	59.7313	68.7348
	24.2043	70.1201	9.1358	45.2929	31.3129	20.2093	42.4194	64.4941	20.0379
	23.461	35.7868	36.7164	2.40191	9.96642	1.83359	36.1579	11.1573	14.9441
	23.649	11.5583	46.5995	51.8598	51.1008	45.1893	46.672	29.3646	16.425
	28.5868	4.8119	22.4611	19.263	30.0193	5.92175	27.8402	49.5711	14.6373
	19.7402	29.0094	45.1172	53.5002	54.9953	63.0357	48.7138	56.2266	37.7225
	29.7187	46.7634	40.4604	47.4644	6.13149	64.6367	44.0841	11.952	43.397
	24.5777	41.9645	24.9934	54.0677	42.6283	65.8417	49.9531	15.5339	73.1117
	27.447	10.3387	57.1452	19.2495	19.8911	36.0447	48.3461	27.8305	16.2823
	27.5001	30.0728	16.4258	5.37994	12.1258	41.7072	31.5536	86.0263	41.7107
	30.7166	10.9535	52.9241	36.1153	31.2811	0.801049	47.3666	21.3454	30.784
	28.0579	3.08635	5.2196	47.0636	45.138	0.304341	19.237	11.1421	22.5128
	28.3043	17.5537	25.3439	51.0071	3.46671	24.3002	46.4518	58.2619	12.7338
	3.75972	5.74135	19.4359	3.31623	16.5557	14.5428	39.5861	46.7234	6.79352
	31.3378	12.1026	38.6119	58.5996	18.8528	50.4646	44.7982	13.4177	34.194
	2.53076	5.491	40.5707	16.4869	49.1521	47.4865	39.9542	59.4183	29.6258
	29.7459	15.9508	40.4026	53.9472	20.8727	41.0884	49.5892	8.3456	37.5097
	26.9743	0.589235	33.9541	25.9645	25.5235	5.22577	50.0388	15.5239	12.4801
	35.3167	5.56843	45.7122	45.9177	74.5003	40.5488	49.1853	31.0054	72.0114
	28.2913	56.7575	8.80925	28.3681	14.8529	39.4152	36.9776	5.00467	42.4396
	31.9624	26.572	29.5669	61.4797	12.9364	45.227	52.0366	32.885	11.3286
	33.5795	60.5851	34.5725	27.2875	27.9666	43.0382	50.4061	52.329	20.6335
	30.6354	26.0591	16.5271	2.20185	54.4213	16.2973	49.5855	30.1158	20.8328
	31.1455	3.08306	35.8576	29.1263	10.9886	50.0364	26.1636	28.3208	50.657
	34.5374	10.3853	25.98	54.5935	66.1466	20.7397	36.1688	41.6019	10.964
	31.2787	7.48239	32.2454	27.809	0.0625806	54.493	50.93	12.9226	0.934766
	35.8801	8.0734	43.9685	43.2763	56.8673	46.0591	49.3074	61.3671	9.89485
	33.089	10.7068	4.19771	43.4783	18.7694	44.2254	39.0975	25.7806	74.5783
	34.3765	44.5303	29.5967	51.389	17.9623	54.6974	49.2593	17.1577	24.6803
	35.8265	6.56162	47.5412	40.7385	32.5629	23.7777	43.8464	26.3068	13.3195
	33.4154	11.572	4.73458	20.0181	0.919783	18.8671	51.74	31.8529	17.6669
	26.0429	19.4486	1.9425	20.7287	41.1146	9.31665	9.74789	0.460485	8.24308
	34.1072	23.2184	31.0907	47.5831	68.8172	61.2961	51.0205	2.98723	40.587
	35.5036	81.4893	37.2347	53.0504	66.2449	22.3034	48.519	36.8152	26.3748
	37.99	5.13224	38.9372	49.2443	2.51412	6.64594	51.7224	38.4799	37.3555
	25.3445	5.97066	7.68701	47.3341	32.3256	13.3345	33.3414	39.7884	5.27223
	35.3895	16.868	44.2165	57.2735	28.6956	12.5329	50.3838	33.5644	6.01934
	33.9558	24.1288	3.1902	35.4323	44.5307	18.907	39.1292	20.5089	2.05281
	38.2536	2.63325	43.3555	35.2934	1.64047	60.3028	50.8226	85.9129	21.0844
	31.4415	4.72202	30.4118	51.5697	20.1927	26.4303	53.3296	5.16855	3.30992
	41.4914	28.6387	0.660152	4.70761	30.3625	0.580916	46.1134	52.5705	29.4739
	23.3371	22.5615	28.7061	45.0478	28.0569	58.8191	49.1591	24.9367	10.142
	39.1037	23.4213	27.646	39.2565	7.7563	3.97098	4.17186	46.9767	37.0675
	4.461	46.862	43.7121	4.74882	3.67468	53.023	49.968	13.6739	30.7874
	37.9123	12.8647	35.0981	54.8088	0.64068	8.31329	54.1037	68.1749	10.7542
	40.5167	25.6001	42.5615	32.0915	17.2131	13.2815	51.3192	18.3473	2.78563
	36.9531	2.89387	38.2679	60.109	10.595	14.5391	52.4028	15.7727	15.2753
	14.0337	73.5724	38.917	59.4008	23.5043	14.1783	53.7541	28.0106	23.3234
	41.4766	13.2705	37.6488	48.6043	38.2543	58.6382	52.968	29.8108	5.95155
	36.1319	15.4808	6.81117	28.756	9.79911	38.1913	50.8119	20.0377	49.6795
	30.7255	10.7021	6.35726	48.6112	23.4037	0.0924792	39.3927	23.8964	3.36451
	29.5684	45.1504	30.7199	37.0361	44.185	55.8803	50.0365	28.0022	15.2109
	40.2905	28.6905	42.3974	23.473	82.9389	17.7655	26.5505	27.4033	12.8113
	38.1407	27.7134	14.2522	63.602	14.5857	4.43303	38.0873	40.0445	5.00471
	43.1371	27.1491	43.0203	66.2754	0.876079	55.2645	55.4965	67.4593	8.63533
	25.1599	25.8141	40.3118	58.5842	46.5785	7.95918	43.0925	37.0083	19.1795
	35.0616	15.5331	38.2472	14.6542	34.6809	41.5464	27.938	8.02394	8.10307
	40.7504	5.0037	45.0907	21.6277	21.1001	17.3159	57.8914	32.6608	20.9935
	44.0846	60.169	20.3227	65.9689	25.3225	29.0502	26.6302	10.7267	8.23529
	38.0457	33.5714	38.5541	50.0654	51.1287	36.2531	40.7535	80.6715	42.9826
	41.244	9.48061	32.9892	60.7409	13.989	16.2089	59.5466	13.6944	6.38608
	23.8343	35.862	24.7218	51.1158	2.07552	53.5947	46.9793	70.4815	19.0746
	45.9416	9.15859	5.63392	23.558	82.7479	11.3382	54.4494	30.7229	40.2385
	24.0839	35.1391	31.4339	10.2496	75.0995	22.6537	51.0544	40.5402	2.75517
	41.1267	49.2766	18.9657	44.0799	24.5112	33.5224	27.3063	41.6965	33.0162
	29.5375	13.7337	37.0838	24.8574	17.2346	8.39859	53.8374	22.8354	57.9278
	42.9701	54.8881	28.3291	28.9198	5.02294	52.1024	4.23603	16.6906	22.4323
	27.1627	0.476651	40.7403	52.2055	71.1222	33.1835	36.9877	13.9863	57.8057
	38.3989	19.1777	19.9253	15.5253	12.3941	5.55142	46.7193	4.47951	31.2244
	0.517516	35.8891	4.37126	39.8694	35.7817	21.7114	45.6135	13.9526	1.8911
	11.1718	8.65474	37.0624	16.6398	19.6157	19.9462	48.0191	16.621	29.0843
	39.9865	1.30855	40.8333	4.99973	46.5161	19.0517	55.8786	6.48971	21.5359
	45.9504	60.5087	43.5571	40.6057	14.2969	8.63409	41.1173	79.307	16.3233
	29.7012	1.28884	40.1986	49.4647	21.4922	42.3015	56.9378	10.9169	4.23015
	38.7008	8.21685	36.0409	14.1854	66.1694	31.5994	25.8507	16.9814	41.8577
	40.4459	20.1604	30.0911	33.8229	20.8375	1.27303	30.6331	67.7114	17.4611
	45.6221	19.4575	15.9488	21.9897	33.7494	21.3862	62.1268	55.1583	3.00878
	13.4799	2.24388	38.4537	35.5964	53.1569	26.829	49.413	46.2715	0.583732
	30.3444	9.22123	39.6467	42.7089	45.6702	13.1286	47.2182	32.4904	22.0563
	4.59594	22.3839	35.4486	9.89751	22.4436	8.43456	21.9373	9.60925	38.7589
	42.6794	0.152469	36.2412	5.71648	39.0856	43.6233	40.874	9.62324	24.6315
	47.9396	26.3393	32.9384	33.0849	20.2316	31.6712	42.4289	35.9384	3.03161
	49.9541	74.1159	13.6413	48.5889	4.62197	16.1943	47.4889	35.3758	16.9518
	48.7303	7.27995	33.2635	22.2385	66.1033	48.1165	55.119	3.63758	6.51752
	18.3192	61.9281	40.7673	59.9986	25.6297	3.43143	24.3623	18.8758	21.3466
	41.32	27.3877	33.9711	33.3396	24.8871	7.54392	18.7176	13.1308	1.81182
	27.3792	52.6743	43.4153	68.2664	51.7762	18.1381	34.6803	43.7914	7.32705
	30.8668	5.34204	8.71408	66.4857	14.8726	29.9063	58.5313	2.97281	0.634505
	38.4412	35.0567	30.496	29.0474	85.8284	3.37898	27.7716	10.1403	14.5327
	45.1786	12.0001	26.4632	26.8326	18.992	17.6252	49.3888	21.2272	5.4281
	51.9656	15.7376	18.549	36.6032	8.70993	46.3789	15.14	83.2152	22.7946
	43.4912	3.00628	35.4206	36.752	66.897	25.8165	47.04	76.6275	12.1
	38.0048	16.149	20.2457	49.6409	38.5422	7.87055	47.3766	39.4921	23.9662
	46.758	8.51679	34.5148	43.0553	13.8408	38.7821	59.6942	12.8386	41.7624
	18.741	30.0852	25.5635	13.2397	79.5332	17.5964	0.485476	8.17861	3.04893
	28.5849	43.0476	33.757	29.2346	23.7995	34.1212	30.6943	52.3006	18.1882
	49.5252	44.9035	36.9312	11.1996	40.9424	39.2071	51.8668	17.9284	41.358
	34.0818	22.9786	39.7139	66.3754	10.7039	6.74477	43.3645	1.59965	17.0992
	54.7514	45.9522	31.9474	53.8134	15.0768	17.544	27.6837	33.4684	21.7602
	49.5449	7.27223	27.2328	46.7428	31.7129	30.5456	52.3844	6.15226	14.8483
	9.84932	3.24467	33.971	22.5895	74.6639	36.3107	59.3991	6.19015	57.6913
	23.5817	42.1452	16.6776	51.0683	29.6276	46.0542	39.7053	22.4052	9.67861
	6.36533	46.8745	30.543	24.4005	42.8893	10.3922	33.312	18.0964	59.0311
	5.60106	18.9208	32.6585	52.0868	35.5554	45.2738	13.0597	12.9738	21.4097
	40.566	13.424	31.874	25.6842	8.00408	4.80739	9.16632	5.97453	8.91395
	45.5463	17.2233	36.0216	55.8823	52.3898	12.4853	52.7291	22.4624	1.76386
	48.8595	23.2141	27.7839	35.8357	31.9938	21.148	22.9035	18.0691	20.0144
	29.7358	1.18356	35.7312	24.6252	18.7237	17.2791	51.814	25.4921	17.1485
	53.0261	6.05091	32.9347	52.5236	22.2662	32.1511	41.1637	10.9552	36.704
	50.6262	1.4931	30.4808	48.4298	29.7338	44.5411	35.2393	35.3663	42.6522
	29.2902	21.207	35.2619	52.023	44.1492	30.9857	49.8267	32.601	3.99047
	9.14741	66.3957	28.727	54.1378	17.2604	25.4791	34.4994	24.7902	4.33409
	53.605	7.16549	25.9146	11.3047	7.34336	46.462	32.6837	44.938	2.27196
	7.19951	45.0139	22.8523	1.47437	45.737	27.8393	55.9015	4.22267	40.9688
	43.428	23.4332	33.9199	11.684	9.69218	3.82737	3.82224	14.9156	51.1294
	8.43163	12.2696	26.3909	2.99191	57.9606	43.5083	61.1591	8.97847	3.01878
	47.4928	15.2579	29.0324	67.4315	8.42217	17.5214	52.2459	3.89706	51.5445
	2.44607	5.88922	33.7415	23.149	72.1881	39.1467	51.607	46.4883	59.3014
	2.47866	13.197	30.2677	18.4239	67.1969	8.56946	41.92	9.2119	54.6433
	16.701	26.509	15.1776	33.978	22.228	21.8987	64.32	13.9405	32.9007
	31.3626	71.6802	29.4814	25.9707	26.7352	37.8655	20.8672	0.52578	0.476769
	34.7809	10.8739	28.7639	20.2704	67.0835	10.8211	19.9613	0.377818	14.3441
	36.7218	47.3465	31.8926	70.7601	63.4483	39.341	43.087	56.4842	10.1721
	55.793	29.3521	18.5584	50.0344	11.7952	26.7042	67.7148	51.6682	22.4749
	36.7707	26.3435	27.0241	7.96396	40.5424	38.9565	52.4538	8.61007	46.2725
	60.977	28.6247	24.2356	2.33055	5.06916	41.565	35.0879	11.5813	30.8292
	54.1914	39.1624	26.7267	42.2628	71.491	23.9607	53.4689	18.154	7.5776
	39.2438	47.9129	17.2476	42.6783	76.534	39.3542	49.7886	76.671	47.0442
	31.628	12.2047	25.7881	9.7612	11.6562	39.0757	26.8774	50.5408	12.6007
	48.7615	19.9135	10.4065	19.4484	2.81249	41.5256	41.2979	58.2275	31.1778
	31.1836	14.8865	21.8582	39.9318	23.5422	41.2973	7.46275	33.0808	4.82348
	33.3758	12.7601	22.1612	3.71807	15.9063	39.2706	28.693	24.7018	45.0199
	37.372	19.5659	19.876	21.2123	38.4119	28.2818	56.0367	68.7759	30.5878
	56.5188	43.988	17.5442	16.1099	45.1316	38.1149	35.6775	28.9219	21.5253
	6.49439	47.0839	23.3258	23.4748	60.9852	27.6077	58.2162	16.2968	53.802
	2.55758	9.44616	23.4502	1.44162	8.11732	37.3938	37.6091	65.4663	41.1052
	24.2237	18.2574	41.885	31.1859	54.6782	5.43821	27.3658	65.0358	38.1644
	30.914	31.3984	3.47809	6.62629	36.2276	36.118	28.3737	43.6563	31.7902
	46.219	11.7187	29.642	40.3084	23.6111	33.2154	64.987	36.8048	15.5935
	10.2781	34.6952	59.6023	28.4294	1.37269	1.17457	36.8261	13.3786	8.79542
	12.8462	6.35494	24.0582	9.26349	67.4804	37.1616	14.3209	66.9712	7.48039
	16.1493	43.6715	77.9766	14.0997	21.9215	39.3723	63.2003	38.752	51.5559
	1.12905	55.8115	50.5107	32.9261	18.957	37.3218	27.9486	4.13448	7.50671
	0.690511	74.0717	31.7253	5.45315	76.5421	32.5956	18.6602	38.2202	44.0357
	18.1824	28.5252	7.60566	16.8701	38.533	38.447	45.8697	22.708	28.865
	46.0834	26.3576	0.870361	46.7682	34.1254	21.4734	44.2784	36.6521	52.3316
	50.2281	31.2218	39.4474	23.1726	15.7243	34.8013	26.6095	36.1721	41.5841
	64.7596	71.4523	13.4671	25.9144	22.7388	34.6803	24.5815	60.861	10.4626
	36.639	11.5898	11.919	23.8259	48.0516	27.3931	21.1397	51.9835	51.9012
	9.86755	56.024	22.4041	55.381	24.3184	9.17879	26.8398	41.57	44.1689
	38.8879	6.98956	26.959	50.3968	23.1711	33.3427	12.0072	34.4015	19.1295
	15.6044	81.7422	6.3565	10.7478	40.4949	20.3925	49.5252	17.7168	41.4502
	47.8961	13.1449	10.8233	13.9518	27.5698	15.8235	58.4125	35.318	34.792
	26.7904	51.7856	62.7476	46.6402	36.6033	34.8201	33.6974	3.76379	13.5479
	23.9565	11.3785	49.9073	16.8444	65.9669	33.2855	9.46184	74.2616	24.3205
	64.5741	13.6243	23.9136	2.15679	26.0959	32.7871	59.9014	54.3176	44.1332
	55.1227	24.1679	15.1793	9.07571	22.1593	34.7627	11.4693	11.0069	35.1163
	45.4101	12.1859	36.4364	4.41937	25.9858	31.5261	71.9173	53.4674	6.26501
	46.8648	18.4905	65.8529	26.0375	13.8267	32.6514	9.21393	41.9015	10.6587
	69.4954	7.9846	56.1842	40.7496	49.12	35.7987	48.4258	17.4193	34.9986
	39.3152	22.0095	26.0945	33.6331	38.1496	3.52958	18.7851	2.20424	8.79077
	27.0857	24.2538	18.7854	46.4368	22.6885	35.1699	20.8784	14.0162	45.1141
	44.7729	74.8716	2.75779	41.8837	74.2375	24.7633	38.9421	64.8458	33.475
	16.9103	12.1443	17.7061	17.7104	52.6891	31.3789	47.5782	70.616	3.13454
	18.8116	7.13198	9.83303	27.0376	44.8415	13.7459	31.0132	76.4735	25.9926
	7.13295	11.9403	14.557	23.5902	4.07201	30.7612	36.011	2.8656	0.0307413
	53.8565	10.0207	31.6241	10.6571	48.9609	27.343	70.2158	32.664	40.5165
	56.8312	6.49613	66.4099	29.9809	24.6184	28.412	8.93606	22.1363	49.5929
	17.421	2.42875	61.2837	7.12508	26.6441	29.4087	70.6125	10.5435	2.78908
	67.1322	39.9917	4.08439	25.3265	39.7029	29.9848	30.7345	33.8005	25.3881
	44.2172	0.684532	59.0463	62.36	22.4699	27.7328	61.9101	26.4989	25.0795
	17.6392	16.4583	73.5226	11.1013	3.39794	24.117	58.0984	78.7251	49.255
	29.9312	34.4594	2.02192	19.9712	67.1961	26.9949	62.3333	69.1109	12.5251
	23.2659	36.4877	13.3839	5.20374	28.5305	8.15517	32.7883	1.1086	41.1155
	43.7851	42.9011	0.174215	14.8222	12.7331	28.1923	57.7635	50.306	45.1299
	35.1661	74.1386	34.9687	4.38995	18.6778	13.7775	50.2458	12.2813	14.1743
	60.6581	26.9362	22.378	8.02539	50.0801	24.7328	68.2983	17.2469	1.86205
	10.1545	13.4174	49.4064	33.646	73.5499	0.633238	39.785	8.25035	36.1671
	43.797	14.2587	0.948065	12.2181	23.5263	49.073	55.7671	11.9929	37.993
	66.4155	4.72337	62.1103	0.26164	10.7599	63.7734	7.99777	4.87185	45.2976
	2.86477	15.8954	4.73673	5.27127	16.4515	47.2612	34.8867	14.1142	0.0855283
	49.4748	33.3336	40.476	13.9934	67.9089	16.5374	8.00187	2.86405	45.3853
	13.9937	61.8468	37.1453	32.4179	79.8549	20.3892	55.6878	3.53139	14.5225
	50.0717	47.0703	22.6463	35.8283	9.48484	30.8764	8.68139	24.5211	18.614
	68.9045	64.48	16.9911	4.84992	3.50658	0.212806	23.926	34.2297	44.2484
	41.0049	18.4548	22.4338	16.8446	29.7677	34.7651	18.4083	33.2383	6.80142
	19.1296	6.58808	72.4952	30.8919	7.50607	61.9314	30.4282	36.3641	38.6622
	41.9657	6.33514	45.1432	25.3118	22.4606	4.23898	23.2486	14.5134	32.6359
	68.7891	19.9196	71.3239	30.8159	64.6733	22.0288	30.3177	37.639	44.5881
	40.9906	18.667	16.2422	20.9082	10.8656	30.6912	18.145	54.2733	38.2097
	68.3999	50.8518	5.71451	26.7265	9.33665	14.8036	41.1363	65.2574	1.67684
	70.83	48.1032	7.72679	34.778	8.01102	5.60736	25.9453	68.6172	32.5787
	41.2095	16.355	17.3587	37.4397	70.0548	59.2077	20.9846	8.61092	31.1676
	32.8236	15.59	70.0314	1.8561	36.5263	65.7715	30.0235	25.8414	43.8114
	64.4675	74.7143	19.5465	39.6582	3.34135	69.762	24.5093	61.2639	33.9205
	23.792	13.1082	30.3825	39.9087	17.5219	25.0943	28.9191	12.9774	14.7571
	11.7827	22.2511	9.95582	29.6567	80.5318	79.542	25.0672	78.7795	35.687
	60.9514	3.47516	58.1865	36.3443	1.37154	27.1639	30.1592	4.25485	7.71806
	45.185	7.13326	20.8225	38.7792	17.254	47.3742	34.1356	80.8328	14.8307
	13.0397	56.3349	46.6121	40.6471	27.3021	14.6979	35.2837	45.6138	39.2169
	8.86241	3.27525	3.24754	40.4869	15.9205	6.39523	36.5761	3.2385	35.4738
	22.744	26.9437	71.9457	36.8038	79.1724	47.2692	20.4639	45.1277	29.284
	15.0804	58.3937	40.1678	41.2908	7.14441	24.1469	37.4007	17.975	10.026
	23.8803	34.9615	10.1947	23.0529	26.7363	41.1403	46.6747	52.755	6.26266
	12.4784	11.4075	23.8258	28.6613	33.5249	18.3755	36.5429	29.8717	19.1768
	3.73743	77.1619	0.936521	28.7029	16.3605	0.180875	35.0378	74.8235	34.5983
	45.2593	35.3252	53.159	45.3106	27.0527	10.4585	40.8436	49.918	39.319
	20.4488	19.7331	4.31692	40.4677	30.525	26.9356	45.9595	54.8727	37.8038
	29.6875	39.9519	31.7517	45.3107	71.1239	12.6105	50.4008	23.6604	28.8077
	33.8368	4.94124	20.5589	30.1618	9.04671	83.9497	38.9512	1.36841	28.6708
	50.7387	81.6351	25.5155	28.8323	14.5573	3.41314	26.7033	35.5271	33.4696
	15.8767	43.3777	13.4555	48.5529	8.7412	71.0944	35.3442	82.3221	17.8244
	61.374	6.68331	13.1887	43.5761	44.6943	10.4931	27.3749	28.9722	28.3387
	18.764	71.4552	38.7956	25.5542	8.74979	12.609	12.7648	23.1603	6.43554
	60.6016	10.5229	6.39173	47.9919	14.5408	73.6585	6.71695	41.9494	27.1388
	5.18493	74.3464	6.61016	44.1564	21.7385	21.3733	41.5666	47.4944	24.1506
	23.7724	46.7851	13.6035	27.8737	47.0397	2.05734	25.3367	41.8626	37.0126
	38.8748	23.6308	10.4402	20.4249	35.097	55.1087	43.7196	35.043	27.939
	0.185212	15.8574	40.282	37.8729	52.7468	15.2546	29.523	14.9308	36.4022
	58.3862	85.5645	4.25629	12.1403	23.7416	31.1891	44.8204	29.8339	37.9589
	12.861	29.6446	46.1997	13.354	2.1265	48.9546	39.1708	30.0585	13.0489
	18.5588	77.3177	3.83652	14.6198	12.9503	7.29709	51.642	33.1491	24.8551
	64.0923	26.7955	22.7476	25.1589	34.7277	30.1314	52.4057	54.3002	33.8571
	31.8113	13.8829	36.683	54.0101	10.4686	14.5561	47.2098	22.9892	25.3916
	9.20055	33.9131	31.448	39.9425	36.6397	66.8495	17.4193	24.4328	20.3937
	19.464	11.4316	5.09357	55.8588	18.6744	24.1724	41.4831	40.1275	36.8089
	35.9317	11.232	60.7054	21.4302	50.1561	44.8158	50.4739	41.1643	35.859
	22.1187	21.6037	51.6124	51.5072	11.2999	37.2815	55.3938	50.4329	37.2034
	8.09925	5.10433	29.479	53.9797	22.7871	59.4663	37.7248	49.9348	5.25732
	19.7612	26.7781	61.6508	51.8774	1.22598	72.9303	49.3044	43.67	30.2709
	29.56	62.8791	25.5263	26.608	21.5215	38.2617	5.30852	21.3838	34.0752
	11.0131	7.84707	48.1983	52.3902	61.4032	16.909	3.53896	57.4808	20.6961
	14.7309	25.9125	6.70246	51.4846	55.1838	28.8794	40.0186	39.1489	24.517
	3.5658	22.9397	0.940071	20.5965	29.3388	19.6144	34.5405	24.5893	35.2405
	28.4761	47.8082	11.1406	59.6472	20.5996	78.2623	56.9928	6.69735	6.6124
	25.2785	59.575	5.25115	43.8851	24.2293	1.23791	54.1184	45.0583	32.8881
	26.1892	15.5666	40.4857	36.516	22.7379	27.1894	47.5005	44.8211	31.3222
	30.4774	49.4997	33.4604	29.1328	7.86542	23.9611	46.4008	44.7343	29.3801
	31.1407	45.5444	11.3116	43.41	9.30686	20.414	35.1297	85.2194	28.8776
	26.2876	6.13242	21.9871	40.5356	10.0484	11.6399	20.3678	80.8499	31.4292
	31.2261	22.0436	9.65972	14.9865	7.95516	0.0100716	58.889	8.62519	15.7785
	30.2719	9.36768	40.5324	55.1069	34.7939	3.40499	29.8831	71.3308	26.233
	32.9287	87.5364	10.5146	35.9639	25.6298	30.0986	45.8321	30.8805	31.3988
	29.0266	2.85608	2.27489	47.2116	9.14206	9.91224	32.4103	47.7175	31.4951
	28.4941	15.3569	21.3192	55.1017	9.11523	24.0377	49.1083	25.4539	0.112084
	31.328	31.2784	26.3896	24.7945	4.82119	10.0834	57.2803	34.5125	29.3891
	29.4328	0.635672	4.27105	0.320772	0.703868	78.1829	46.7497	11.6495	30.8553
	33.8006	9.01342	60.2374	45.0884	10.5054	11.5518	13.9548	2.57854	27.2635
	38.5573	20.3478	31.3805	27.8004	44.5999	29.4352	58.2048	34.6957	4.83153
	1.98127	20.0623	19.868	52.1405	29.9242	11.931	48.1928	11.6011	27.229
	35.6348	26.1672	6.55064	43.313	6.86931	39.4637	21.4348	17.6468	15.9755
	38.3865	47.3119	13.5068	49.5611	7.20814	17.6869	55.3538	15.1107	5.86117
	30.3843	52.1406	45.9495	55.7211	26.926	46.9389	51.9882	38.9028	22.7158
	34.0502	34.483	22.784	44.3869	19.4851	43.8603	36.4654	69.7402	28.4161
	37.5254	55.6829	25.5191	30.4843	18.8979	41.5879	44.7733	35.7249	28.7172
	36.5602	56.5379	46.3189	15.1162	9.85823	17.0519	53.456	82.6874	27.8083
	37.4855	9.97672	46.9259	22.4753	0.950323	10.9597	37.8424	61.3403	25.9093
	26.6642	31.4882	50.0935	56.4479	17.4586	7.3629	40.096	48.213	24.1931
	15.7946	6.90097	3.91229	30.5587	17.463	13.9388	46.7392	32.5033	14.7745
	35.595	15.3392	14.5093	23.4883	19.2091	2.91967	51.4234	11.42	23.9339
	28.0207	1.2059	57.5237	57.3551	14.2094	65.5928	34.9291	82.125	83.8784
	3.70595	8.4912	31.1293	50.3264	52.4918	5.14656	39.0573	49.4788	66.9595
	24.627	70.389	10.3289	54.4322	24.3876	26.5023	52.2966	71.6123	67.8458
	30.6789	18.5628	41.7385	54.1625	63.6657	68.8904	25.7988	4.16548	75.0048
	15.0761	51.0501	8.53698	24.4189	17.4517	10.576	56.3861	5.04155	6.27934
	6.72031	37.4423	28.3203	48.7423	6.96826	44.6493	34.0183	2.9308	44.8908
	39.185	14.8582	1.22883	59.7849	6.027	11.9234	59.8285	72.7452	27.5409
	42.0231	46.7495	56.7579	9.24422	0.306892	35.7445	28.3196	83.3188	41.2442
	43.5924	45.4798	11.4959	25.308	41.9146	22.0668	19.7603	24.8219	29.3428
	36.7547	52.1042	55.7197	48.3983	9.81004	40.7233	45.0354	0.181032	48.6868
	46.9346	25.6071	52.3629	10.354	1.37753	21.3028	64.1564	50.484	30.3464
	21.0685	19.2097	8.14845	11.7988	71.0605	6.84302	53.3332	21.084	46.7224
	17.7525	42.6092	13.3953	0.787339	10.8372	1.62788	48.4294	27.2399	51.9382
	44.6421	5.93287	6.33031	54.5275	3.75305	3.96747	23.2441	4.22103	66.3115
	32.1832	34.0263	15.1381	46.6776	2.4142	0.468872	20.8464	16.6294	72.941
	31.0087	14.6549	32.8879	18.0917	16.8447	68.4079	51.2084	81.3426	74.493
	39.9927	29.7834	46.7454	60.0604	19.834	51.4301	34.279	40.6717	19.559
	30.906	59.5163	28.0408	58.4692	49.4366	34.3532	62.8768	2.23052	41.9124
	40.6063	4.29692	32.3137	55.7729	0.406809	11.7253	62.3615	36.2617	22.886
	9.91183	40.4074	50.0104	34.967	18.8422	49.0837	34.9577	64.5136	53.1974
	34.4237	7.46481	52.1092	37.3983	1.66394	24.719	48.6353	78.3687	74.3463
	33.1658	38.1623	21.4008	60.3948	18.2851	25.3345	40.6802	19.263	8.25675
	17.6516	19.3459	8.0574	57.5734	13.0822	22.5958	64.5686	66.0463	33.1582
	11.3656	29.2498	52.5608	0.210567	60.8411	2.3132	53.5908	1.61191	31.0183
	5.36648	32.9832	57.9879	14.9353	24.7398	16.6761	57.2429	31.0512	30.4743
	35.1378	84.4476	32.8458	60.599	18.9478	11.9196	48.5949	79.6828	24.8731
	34.1755	44.7554	26.1675	1.21793	21.7359	2.49647	16.7183	80.7018	64.3368
	28.0749	37.2154	44.5057	41.1158	33.6486	6.2668	14.2453	75.9421	18.5696
	19.1573	21.3188	25.6153	6.61408	51.7522	31.8564	59.876	77.6726	71.2894
	39.8209	35.4158	13.3615	59.8828	21.8415	21.1219	12.0466	86.3028	36.5815
	38.1659	20.1921	10.2008	41.0304	31.1192	4.82039	63.2493	69.6702	72.4194
	11.4227	13.1273	18.0823	31.8728	28.9448	8.8862	40.453	63.8613	21.223
	38.6372	8.19556	2.14207	15.9593	32.3325	3.41421	64.864	20.5362	20.3023
	44.8816	48.9376	27.7637	40.0428	22.1176	5.41365	24.545	24.7908	59.9133
	43.4141	15.0063	3.34973	57.0931	20.0386	1.74322	47.689	13.395	64.9977
	27.2311	71.9841	21.2772	36.6754	3.3854	35.5947	31.3805	41.408	62.2933
	6.15857	1.80224	6.27304	41.7587	6.88265	3.71893	57.4284	52.0529	65.9217
	3.81595	35.9463	45.1398	57.8838	73.8622	8.15918	32.788	24.5156	1.74368
	42.5292	21.5522	39.4336	22.687	10.8407	19.6942	63.1095	71.1656	1.47212
	14.5724	13.8848	47.52	64.6354	9.44742	28.2681	26.4725	13.1261	15.2875
	43.1074	28.3673	11.6779	0.014247	12.1401	4.21963	31.5828	67.1031	43.4599
	37.9321	9.84354	12.542	4.0809	4.599	31.3455	42.4579	16.99	11.3968
	38.2781	36.5841	5.71257	1.44059	7.70301	52.6753	58.6171	80.1104	58.5874
	22.5993	1.72737	31.6871	49.3477	3.08609	63.5134	14.6145	85.3687	19.1062
	49.67	20.4496	28.3163	61.013	5.97986	8.60066	59.3976	85.9	34.0157
	15.2713	70.127	8.82675	16.1668	12.5511	19.2151	58.1086	61.2944	15.5052
	37.3075	14.2633	5.02943	59.7284	18.9845	35.2872	26.1881	54.6341	37.2813
	2.61898	14.4226	13.4474	56.37	34.5293	1.74256	17.0158	25.5277	44.1135
	49.6549	15.4432	17.2109	34.9261	40.2014	61.7994	58.4874	25.3848	17.8043
	36.189	49.4815	22.4482	60.2812	57.6476	39.9684	57.4956	19.5776	10.2308
	55.2743	11.2916	36.0879	20.4994	14.5624	0.207395	55.5651	57.8418	33.1367
	5.77709	4.62929	48.2355	6.55495	83.3996	14.2032	61.3679	5.51851	79.9219
	32.8834	14.3957	7.77842	6.88756	48.1165	5.0176	62.7226	6.18643	24.8605
	15.2886	24.76	26.2546	35.19	11.1834	21.789	1.77333	23.3202	54.8386
	44.8514	34.774	37.6252	59.7506	32.4037	16.7828	17.1561	15.6562	70.4855
	59.6719	9.47467	5.62947	17.7851	4.92499	38.98	57.2535	19.0664	39.181
	52.829	23.7329	20.734	62.7322	19.9424	5.09062	36.3262	65.0484	30.0447
	21.5735	7.10721	45.75	57.2417	34.4958	32.2065	18.4085	76.5906	18.7011
	49.2292	1.72844	45.0943	43.2814	80.5598	62.5295	49.34	80.7428	16.4485
	47.3908	12.3942	8.38581	64.1676	85.7798	11.605	58.3298	21.4567	8.20993
	2.17838	27.1641	14.4894	44.7681	2.84357	62.3267	54.9177	45.2895	41.0383
	16.2346	13.6747	12.3243	23.0592	82.4642	23.0552	58.5005	53.4919	6.25634
	52.1121	8.68631	44.2672	1.49175	7.59814	50.9898	59.5797	12.2959	30.2686
	32.9509	14.3926	14.0318	24.5002	5.41534	0.318236	50.3108	6.57728	54.2075
	15.189	15.9592	3.90405	37.3519	66.7443	2.73317	50.1738	20.7186	12.2952
	42.3631	1.29405	43.0064	3.8503	24.3938	21.5328	46.416	44.2017	24.4895
	44.1918	18.7262	4.36433	66.6897	34.8022	1.53683	63.0643	62.6963	2.92892
	13.0815	24.1977	47.5461	7.15711	50.693	66.9338	40.7217	9.90208	2.56342
	33.8505	2.06058	3.96846	52.3798	21.6478	9.71923	42.6465	13.0829	29.4984
	48.9919	18.0929	20.1161	25.1957	27.8513	30.6944	53.1957	8.4655	66.5311
	11.1202	50.1751	27.2898	54.0741	5.82379	5.88283	28.6487	53.5756	24.2641
	46.8533	47.6486	41.9787	21.7407	22.5935	5.94274	63.3774	4.18885	46.4894
	1.5852	6.58927	14.2723	12.3894	39.6744	26.6338	56.9055	46.0111	64.0214
	18.6125	30.4311	27.621	50.9832	10.6238	38.4309	32.7959	65.1807	39.3762
	18.872	10.9662	6.70344	38.95	23.0815	4.86983	59.0389	50.7211	62.7289
	18.0285	49.4242	14.9479	33.8864	13.0665	10.5751	28.3184	50.4606	55.6429
	10.8445	17.4157	10.6296	62.9011	29.3365	21.0156	22.9534	11.607	34.9817
	5.2318	19.4512	13.3014	41.3667	14.6047	16.3401	49.2057	29.7025	45.1691
	23.4144	5.04079	35.8411	18.6924	61.9951	14.6981	36.0107	67.7363	15.721
	33.1413	39.6385	27.006	14.5392	1.12573	18.2905	30.263	88.0577	26.8755
	25.9346	10.558	34.7023	16.0719	11.4456	49.1969	9.39427	74.8845	32.5329
	37.2785	12.4713	4.26451	29.0688	8.86998	38.8576	21.6637	16.1851	10.6025
	58.5499	34.9702	9.31715	18.314	6.55097	17.7672	41.0871	24.0384	43.1772
	10.419	1.46531	37.9152	43.5575	29.7974	8.26449	29.3481	50.7819	56.4431
	37.436	78.3659	31.907	31.2597	64.4001	4.06082	50.6237	57.1909	22.4199
	26.7483	7.25132	37.2599	39.3199	39.5469	9.17456	50.518	6.24991	26.5325
	41.2695	51.0453	25.0833	25.7246	19.7669	22.2242	27.5679	17.8387	10.1869
	37.5327	11.6941	43.1475	38.075	51.1644	10.1964	12.0835	88.3166	20.5788
	10.9613	22.233	29.5957	36.0398	50.8596	23.6142	60.6754	17.745	11.7629
	25.8068	12.3998	8.18344	50.7065	45.7241	32.3976	53.072	10.4382	67.8803
	27.1666	28.0911	37.8825	33.6488	66.607	12.2113	39.5557	84.3699	44.2025
	42.4382	1.54415	32.4349	30.5117	15.1342	24.3657	26.3278	11.6196	50.1957
	42.3772	29.8739	26.7624	60.3506	52.1072	27.748	15.3034	85.5721	44.72
	34.6	1.65855	17.3771	34.9705	38.9135	32.9181	60.0957	55.7591	39.2625
	0.943096	42.0497	44.8662	63.8506	7.43657	28.475	34.7193	3.54646	6.23886
	27.5998	1.51763	32.559	13.1866	1.32454	13.8129	21.9334	52.6718	21.6885
	11.0522	11.3545	35.7912	64.515	25.7476	10.4747	46.072	35.6551	5.22807
	15.7634	16.0124	39.4585	45.3733	34.3038	26.9798	8.22957	25.2547	10.0557
	19.824	10.4836	33.745	21.896	27.2863	14.2133	31.744	84.6967	57.1207
	20.3823	2.9999	36.6895	11.4617	55.4196	51.6026	60.0864	11.0956	47.6648
	51.8462	16.9218	0.214136	10.3703	24.8267	36.3185	65.2201	57.947	9.48752
	10.5352	3.83186	29.6141	33.8095	6.02711	26.5996	61.2406	57.6597	40.4247
	21.3102	50.3625	19.8012	61.9196	86.5098	41.7005	22.8687	52.6938	59.6164
	48.5413	65.2751	41.1889	54.6161	14.3979	27.376	17.189	34.0331	60.2844
	54.0557	60.4117	25.1576	43.6353	30.9591	13.0836	13.0326	36.2852	28.2963
	35.7641	47.7415	20.4438	53.9437	5.03001	42.8542	39.8878	46.2673	65.7141
	38.7744	44.5834	5.57328	0.514555	7.91648	28.6824	58.7195	44.9502	62.8981
	24.4374	33.9927	38.6273	47.0252	2.938	0.426505	13.4213	4.12163	30.1109
	10.6118	31.859	24.3383	42.282	40.9843	49.4214	58.4466	46.1144	15.0063
	3.01283	4.60835	34.9394	68.6041	5.41948	1.51119	39.8649	5.07804	16.1552
	31.0087	5.80694	26.3169	34.57	16.3436	23.6293	65.3469	35.3726	26.6557
	12.9035	75.6512	23.8633	19.5862	21.2159	10.7552	31.8304	0.122087	66.4367
	11.5715	3.32343	32.6236	61.131	73.4966	28.8471	40.4423	18.8646	62.595
	19.8541	66.6345	32.2812	26.5823	31.7886	22.865	55.5776	34.1048	65.5147
	42.6252	25.4852	31.3381	36.2189	56.252	60.1368	55.6367	30.5533	38.4471
	70.4342	21.9497	35.2878	37.5241	16.8032	14.4598	43.6504	57.7604	7.76292
	15.2821	22.475	30.5429	33.3845	9.43465	33.4115	1.23157	15.63	22.1184
	22.762	41.5739	25.5946	23.1853	3.24613	46.2591	19.3	13.7014	64.9886
	51.7284	12.6155	34.3696	15.061	5.85004	57.2115	34.0954	78.3307	58.6147
	11.7671	23.411	30.0045	49.658	4.83318	35.3992	72.7624	67.3655	31.6652
	6.34401	1.08669	25.3262	15.506	12.655	45.4042	37.4674	1.15638	24.0578
	36.5682	8.48646	18.4179	29.3742	2.03927	36.6353	64.4617	67.5839	49.8525
	1.30193	32.3018	28.4376	29.5168	67.7838	37.6758	43.6349	53.2349	12.455
	67.8589	10.3745	1.29586	60.9813	9.09047	29.4623	41.3189	42.6846	13.54
	8.03129	73.4189	29.7526	19.0541	44.4977	56.9927	25.3327	20.2142	11.0938
	4.06484	64.6657	28.0066	33.9353	13.7534	59.7389	15.8666	18.4821	23.5049
	42.8634	16.3647	26.2863	21.5062	83.7529	1.34006	8.41491	72.7994	29.296
	11.7813	49.5074	7.64834	6.92412	25.7821	47.8407	64.0312	18.0325	26.4416
	58.0843	25.8028	30.3487	11.6714	30.1891	0.337372	52.9373	57.1399	14.2709
	10.4258	31.8223	28.9691	6.59177	6.26408	24.5223	6.99334	7.58048	32.3887
	15.8806	47.7912	23.372	17.5322	5.68792	30.5083	64.8016	1.10993	30.327
	61.9463	49.4017	23.1828	21.6582	17.5157	11.9672	60.553	64.6039	18.3096
	49.7178	45.8567	26.6899	17.3823	11.94	11.5304	2.04564	14.9349	8.52358
	20.9888	27.9637	27.7298	25.2116	60.7519	51.7456	28.4202	80.1467	1.94475
	17.34	17.177	22.6278	24.5311	48.6894	4.33867	51.2374	62.9551	22.0424
	22.5468	27.937	13.1304	20.298	9.67863	41.1718	37.9643	12.8279	11.963
	65.9745	25.1852	26.456	22.7043	4.47198	13.1491	37.7453	56.1007	53.4512
	13.4988	7.43732	24.2835	9.84595	3.20423	8.78026	2.70573	37.9198	11.9613
	6.7112	17.5298	21.6354	25.9224	23.0674	8.74182	5.93082	36.2266	44.2462
	63.2091	40.033	25.8854	25.3835	5.25382	15.2076	32.0529	39.6147	5.29175
	27.3621	52.7729	21.4232	27.6255	2.02035	10.1074	18.3667	17.8637	9.2703
	12.9893	19.1164	19.5063	27.5696	25.3048	25.4839	15.7105	7.57742	15.2875
	15.9515	2.33795	8.82551	32.7168	13.5592	33.7774	23.4178	10.738	47.1498
	26.109	14.1383	43.8549	28.1029	18.9092	53.6082	28.3282	28.4566	60.9382
	73.0892	29.9801	77.4173	31.7031	49.6479	2.15093	29.8573	8.34294	7.10473
	51.2072	45.7853	36.7806	34.9438	13.2059	29.5359	34.7074	64.3656	31.2909
	23.5216	39.3808	15.5656	26.7717	73.1764	0.917256	2.26097	54.4623	43.5277
	18.0227	6.81816	38.2655	30.8209	65.3588	36.5562	23.6375	56.2538	3.79373
	38.0341	62.2722	41.601	38.4988	7.71913	51.9529	33.7589	14.7371	16.7714
	3.58053	9.06583	0.752778	31.1599	20.4716	12.4099	33.882	27.8709	26.4618
	4.11235	5.93833	22.2656	39.5782	3.66067	50.0321	39.2421	49.1261	36.5003
	40.9763	43.8571	50.0757	36.0227	11.2748	51.0852	32.5116	31.7553	49.0289
	69.3426	19.8493	60.3366	31.409	2.43564	35.5269	37.733	54.2943	18.0376
	35.788	16.8857	25.5318	34.0874	34.013	49.3949	38.135	68.2412	46.1206
	10.6837	9.82822	51.54	32.8883	22.1898	17.0153	40.3071	18.9103	10.3149
	3.67031	50.1848	39.0714	6.76537	33.1275	49.6403	42.3063	51.9171	18.687
	44.4168	31.2246	0.664268	37.8391	19.4422	40.7643	39.2757	67.5902	1.65852
	23.0894	38.4424	6.8397	35.3064	71.1362	21.6173	17.6878	53.05	25.0601
	72.6426	2.42701	3.87483	5.26872	45.7556	44.393	43.9656	12.4848	27.6191
	73.0635	27.709	18.7837	38.3751	9.39942	45.1387	43.992	4.25796	38.5264
	0.241712	27.9878	28.3864	24.9692	25.89	9.71028	31.2648	65.0725	22.914
	63.4333	9.32941	23.2209	37.6168	72.1599	16.0223	42.2968	21.6236	15.7048
	36.561	11.4619	5.34751	45.6176	53.5012	28.5247	43.2173	21.8446	58.9621
	2.42841	73.6606	30.8108	32.5046	22.7488	47.2848	43.6334	69.9371	62.4829
	20.0371	35.1167	9.73279	33.534	67.7932	6.02389	13.4693	58.7418	14.367
	43.4585	37.0469	12.0045	35.9863	0.455022	18.6581	46.2172	9.2643	29.4124
	4.34923	53.022	8.46926	38.2113	30.8951	36.3124	31.2108	23.7015	60.8134
	36.001	65.5961	52.0146	35.9756	48.1124	20.8813	48.6233	15.7503	51.8768
	18.3594	22.8594	29.4369	39.8753	7.73846	24.4967	42.9489	74.2977	23.1348
	35.559	74.1349	8.47075	45.3651	26.5611	24.8273	42.4424	0.17575	45.2827
	63.1378	0.305064	30.2643	41.5228	58.0439	3.09932	51.1447	25.2827	58.5322
	68.102	51.3884	1.41665	43.8796	20.8406	18.8167	41.1009	73.2889	2.38438
	46.9485	37.3132	31.47	41.5806	36.4396	8.76858	34.5286	10.7277	22.3783
	45.2453	23.2594	21.6349	14.2765	29.0216	47.5907	50.0097	30.7643	53.5151
	40.249	2.34465	14.8046	10.3549	15.8273	34.159	55.2698	72.4704	13.2225
	70.84	66.4152	63.4461	16.5343	11.2411	31.2623	43.5952	66.1347	43.2893
	2.40395	19.3047	8.44037	35.2343	13.182	37.679	51.6315	7.91909	50.8547
	31.305	5.51346	6.00985	8.18464	2.44626	35.1838	43.982	39.1707	20.4795
	40.4411	9.13505	14.8106	33.0352	13.5568	29.0513	50.2699	70.6502	31.9546
	15.7401	5.75478	2.10732	12.9304	41.3989	40.7509	49.0535	53.653	23.5877
	15.4673	45.0286	71.7132	37.5353	30.9988	47.1186	37.3103	44.5538	36.4472
	20.0073	54.2035	17.7588	16.2573	55.9676	10.3662	56.212	18.8401	8.75011
	44.8544	40.8805	0.688866	27.2529	74.2252	16.42	46.6501	43.1581	22.3755
	1.68567	12.539	31.7558	40.9226	72.3337	38.2096	45.728	32.8775	55.5145
	12.8426	85.3334	25.841	19.4886	28.7867	16.3296	8.84502	22.0699	57.0215
	1.43807	14.2409	7.49045	43.6133	27.9238	30.6609	56.6917	2.93536	11.6943
	30.7332	6.50851	20.5089	45.1102	23.0143	35.7854	54.9571	28.5112	16.8603
	24.2299	1.12022	72.2544	28.9347	51.6339	10.7174	55.1787	78.6148	30.9646
	22.6246	4.10872	15.2098	44.6135	75.14	29.9868	48.7366	5.98745	3.84509
	20.888	7.17875	44.0928	24.8644	30.5815	39.4454	55.9114	70.2638	16.6993
	21.7137	43.6979	10.8357	2.3625	71.1964	41.1199	45.7965	14.4973	46.9626
	21.8912	19.4037	5.40836	49.2695	30.8918	38.2751	20.0969	31.5645	31.3903
	15.9892	44.5449	11.1386	3.14923	69.9042	36.9171	51.2157	51.9763	2.26951
	28.1853	9.58919	11.5335	48.2433	6.47345	40.6765	44.2431	61.2322	5.27042
	29.0996	29.8867	4.87183	38.8542	6.46959	33.5145	60.5491	59.1876	21.3498
	21.1915	0.071917	45.9646	37.7352	23.295	3.20394	50.518	22.0203	49.0952
	19.8685	20.7903	71.4138	14.1373	49.5154	3.87825	55.7137	24.8082	6.64508
	34.0228	78.4951	29.1751	5.76595	18.382	34.7887	7.3156	72.4543	51.4022
	36.4246	43.5699	45.9082	48.2264	24.5462	31.145	61.9427	29.9407	55.3785
	7.09927	76.7373	30.5622	11.5539	50.2226	38.9508	21.4053	48.4174	59.2645
	26.1824	5.58189	2.88234	40.9811	47.2077	33.9228	48.4664	59.726	39.7791
	33.519	79.808	30.6188	48.6679	29.421	33.9302	60.8118	10.3	53.9305
	6.42782	80.0664	19.6797	48.6667	63.789	42.5491	60.1352	39.2925	32.2516
	35.1417	16.7011	4.39989	39.8825	19.7514	29.427	48.0489	51.3094	36.1647
	32.8278	17.426	16.8827	51.7512	53.9614	21.5922	63.5335	35.3331	28.3593
	0.463429	84.499	13.4315	33.8847	21.1995	18.7085	49.3656	77.6488	56.4323
	13.3262	65.3868	38.907	1.84511	1.20166	39.8656	1.84701	27.9798	37.4705
	28.1044	63.6097	23.7748	22.3209	28.2908	8.179	35.5516	57.8843	2.24222
	31.5468	50.0853	37.8311	44.0264	2.07155	35.7185	59.5264	27.0451	11.9376
	28.0956	23.2344	24.3343	14.6098	62.1974	12.3712	43.5746	45.3876	13.5483
	35.4435	23.1139	31.3737	10.4224	18.4604	34.8884	41.5552	0.73649	56.5082
	43.4611	58.6031	25.9436	7.2435	28.1872	29.0736	51.3098	6.40757	49.8356
	45.909	25.7874	39.2971	50.0231	11.9302	17.3339	25.3007	45.6264	22.9165
	40.1225	16.3744	0.168202	16.6611	32.7273	33.4751	56.1746	41.3655	57.2049
	40.3	77.5254	19.2975	8.43647	37.9827	25.8789	25.7512	35.1371	1.42529
	18.3836	77.6319	6.59583	54.5335	27.848	35.4087	55.0495	47.0584	41.6855
	40.9481	8.21943	27.5044	42.3596	28.8694	32.9478	31.503	45.5085	0.865495
	35.3068	10.5991	7.79483	51.3951	66.8331	8.63446	29.3297	41.8988	49.1735
	40.7548	19.2966	22.9533	42.3418	42.8379	13.4463	64.5657	26.5565	31.5654
	2.02515	10.9164	8.88478	54.1965	14.0529	34.3331	45.8019	0.789839	24.7324
	44.1714	34.3077	6.29863	46.1671	29.0155	33.7197	3.34198	5.4585	9.91364
	16.9148	25.0058	8.80159	52.6377	12.1415	17.0137	51.2849	10.3585	47.3453
	21.2587	45.9611	30.7415	29.2272	74.262	37.2907	58.3841	10.9	26.2348
	45.5609	59.1172	59.245	42.7729	29.5989	15.099	11.7793	15.6618	7.27975
	35.1446	10.5495	19.2165	52.4178	8.9501	30.2305	9.2362	33.1618	44.0471
	33.4214	0.942298	39.4729	21.3249	20.3667	27.6874	35.4897	30.9782	55.0361
	38.2849	5.18086	18.1421	51.3028	23.4223	13.9952	47.5833	5.75894	12.6341
	50.8268	7.86551	37.869	19.4584	79.1025	27.3867	62.6944	34.3322	21.0648
	46.2717	78.8972	9.50963	38.093	9.56027	28.2903	16.8878	28.3308	54.3935
	34.9665	8.52917	58.0418	25.6727	14.8916	26.2284	44.2083	14.6671	4.24404
	6.8337	9.66902	23.635	47.0212	78.0711	27.4294	42.8968	30.9592	1.03034
	42.3906	15.5044	3.32802	30.9548	22.0871	25.0298	6.50996	0.765266	41.3132
	41.6728	1.27195	61.0614	7.90669	58.0962	29.2265	45.768	56.6861	4.34385
	49.1488	18.9969	3.68537	33.9423	3.07246	23.3096	61.3529	51.4088	3.12589
	45.8082	13.559	8.27679	9.50403	15.0571	25.3299	50.0655	5.83257	58.8939
	22.7041	14.9671	54.2635	49.1023	14.2765	27.4759	60.6041	69.4224	15.1197
	55.14	23.2143	40.7377	11.015	22.4824	21.1286	62.4811	27.9083	45.7105
	37.4917	45.4971	30.0381	51.747	19.6476	30.3728	28.3514	58.9712	27.4773
	10.8536	5.47802	7.98984	31.9037	64.8633	23.8894	42.0991	21.577	43.581
	48.2249	1.64054	29.9837	2.07	3.75438	5.28729	67.0553	16.6824	1.30823
	38.9233	41.1677	14.6202	44.234	18.9541	21.3175	25.2241	73.1901	57.1091
	25.4698	9.10157	18.4433	16.0761	75.962	25.5439	60.0098	41.5314	16.5361
	12.106	87.8843	6.49439	41.4478	27.5791	12.7764	35.2476	58.2621	25.333
	6.28716	74.8851	56.1516	23.8354	22.4184	0.116523	48.2697	20.9829	28.2057
	13.3501	15.5918	38.4775	0.95887	20.0861	24.3206	53.4688	35.3231	9.30456
	17.2533	10.5107	17.0416	27.1936	53.2605	22.1428	60.4199	12.7156	53.3129
	11.6965	60.5815	41.3771	1.77031	44.7398	23.5862	34.5439	29.7161	37.8651
	32.4033	6.32156	35.6856	14.6082	23.1823	17.2748	41.5283	15.2951	53.8677
	21.5149	47.4067	23.5841	39.8516	20.3421	16.4871	21.4799	43.6177	34.1059
	45.0264	41.0996	23.7682	10.364	16.2073	2.76078	57.6435	44.769	9.2835
	50.1657	2.1798	2.08434	31.4721	8.20316	17.9375	36.2743	27.9317	50.9844
	37.3434	0.786114	0.646203	49.7954	80.2209	73.6377	20.4913	56.6366	4.05364
	25.063	74.418	59.4278	54.4969	53.5766	75.6111	31.488	20.8415	3.76431
	31.9764	3.19078	52.4538	8.19548	23.6452	24.605	66.1482	24.4807	11.7718
	8.14813	5.43979	16.36	20.7678	5.83841	43.3612	15.4164	29.7761	23.5677
	49.6566	19.4444	52.7008	53.4718	19.5069	52.1784	28.0881	32.1707	18.0456
	39.7339	67.2005	32.5833	8.02403	21.747	35.4515	13.3199	13.3711	47.4132
	59.5351	13.1775	60.1915	0.70725	5.32647	69.2218	50.875	3.80367	20.6826
	50.3807	21.6445	7.77707	17.2334	26.8157	48.3026	45.7238	16.2019	6.57391
	52.4139	47.3379	62.6018	40.0767	43.2362	10.7748	42.9302	76.8709	23.5155
	29.6936	41.8724	6.25629	50.3987	2.20425	83.0599	63.3465	40.0734	35.9545
	14.015	26.2535	14.353	0.563753	38.2765	14.2652	0.501173	32.0067	3.22883
	55.2927	4.80532	34.748	14.1583	17.8762	2.27291	56.255	49.1846	42.392
	35.9575	40.9443	17.7146	51.8292	3.13945	16.8806	67.0355	60.5097	11.0876
	49.6753	26.0304	34.493	59.7676	4.89632	19.4108	55.6692	16.3366	2.59437
	24.9609	88.5604	62.2647	51.2771	61.9718	15.5541	7.48087	27.5639	43.1547
	49.4456	39.5394	11.5656	32.4007	38.5055	33.3593	59.6027	24.7404	46.1335
	10.963	23.4576	47.0313	21.1951	18.5203	8.22402	32.35	17.334	50.7029
	36.4054	2.51966	52.6072	64.7801	12.4188	15.5096	63.2316	44.9799	44.5416
	12.5792	9.08699	14.0166	57.5965	55.1491	27.9867	68.462	16.0636	21.6647
	52.3383	9.45199	35.1538	21.0126	32.2979	2.12274	55.7671	83.3127	28.036
	58.0105	62.5539	46.662	1.08935	8.71086	11.5479	7.42381	20.4959	35.1363
	61.8458	37.424	38.5625	57.7881	4.52952	3.03669	40.5434	15.5055	37.9045
	23.3383	15.3524	51.664	45.9865	17.4491	54.1592	41.756	23.4029	38.897
	47.7856	61.5178	10.0853	16.6074	7.10088	15.2408	59.3983	73.2069	45.6383
	20.4506	30.902	34.3093	15.9978	25.1104	35.5408	59.622	44.7809	2.58993
	52.0335	20.3061	38.4676	38.0308	18.2952	70.1474	29.5503	32.3938	38.2766
	53.8836	48.1058	5.22973	51.6086	31.5446	1.60453	57.4508	69.5536	47.3711
	43.1606	6.55902	41.6326	8.9333	39.112	67.4031	16.4798	41.1678	41.8952
	44.6166	10.5045	26.4227	22.4898	23.6053	70.826	48.9272	25.7939	51.1921
	53.5202	27.3425	18.0295	9.34899	14.3691	30.9914	8.60323	4.50764	22.3217
	8.27411	4.01606	17.1259	18.4008	0.483541	79.6507	22.9854	73.345	49.9031
	10.5545	52.0218	16.7107	9.71038	7.65402	3.3539	12.7387	42.6478	29.4143
	54.4965	23.9723	15.4476	49.1842	13.6718	49.1044	25.329	8.49451	47.077
	42.3884	26.9753	8.87664	4.24023	28.0486	38.0693	64.9967	8.0329	12.4508
	52.6465	62.9518	51.0733	9.33133	25.1991	41.2582	14.2911	7.83809	45.1678
	6.54733	51.974	26.7558	58.5707	43.8748	0.0304499	18.8447	29.0947	42.1612
	40.9201	57.9537	19.4659	19.3657	78.9157	17.1503	65.4904	3.52488	45.3939
	11.6318	32.9925	3.40966	55.6249	22.9667	39.0244	45.3341	43.7396	23.7444
	63.1607	27.3607	28.5872	30.6362	77.4272	46.1396	34.801	22.238	24.1913
	52.4072	16.3964	1.74579	60.0529	46.3512	1.91671	18.4334	40.1777	19.3362
	51.696	67.2888	21.7882	13.2725	22.3219	31.7639	37.6297	6.67811	32.928
	58.6096	48.7469	59.379	18.1998	59.0941	10.9407	49.9205	63.6442	48.0284
	31.611	39.7625	4.07035	61.893	8.23109	22.2152	15.2758	11.5633	19.2365
	48.7862	18.1999	25.5744	25.5071	3.31326	55.0511	56.441	69.521	40.2356
	10.879	3.60836	22.4302	14.4722	7.06693	6.55106	5.56661	27.1353	8.13724
	58.6075	1.29508	15.6787	6.15023	29.4485	22.0966	30.7145	9.76582	13.3959
	62.8801	23.7813	1.85454	5.60741	5.51676	67.9772	31.2098	50.5281	44.9686
	39.8411	68.7641	43.1663	58.0176	73.1581	25.0664	64.3397	15.8841	11.9898
	14.9491	28.6114	41.8324	2.54421	60.2372	31.5366	10.885	57.8903	24.0022
	47.8965	19.0793	41.2091	8.3844	18.2399	12.0408	50.5391	13.6893	46.3502
	42.5358	25.5643	9.22764	45.495	5.2477	5.78996	38.8334	37.2875	34.5602
	19.6647	13.8023	46.2528	64.0565	38.6421	59.7865	57.509	38.4748	27.1637
	57.3862	80.4663	56.433	68.2646	59.1139	12.7612	21.7823	51.4805	35.9685
	28.8713	3.31328	12.587	12.0545	37.4327	34.4493	18.5826	9.68091	38.9255
	21.7145	11.4303	0.939599	0.495501	36.8659	47.0956	24.5329	8.98602	29.3777
	3.19982	6.88011	15.3965	60.8921	10.7095	34.632	65.8265	73.1624	41.4174
	1.10859	15.7818	20.4262	61.0864	39.0285	56.2309	21.2885	3.25615	6.99854
	21.8629	10.5164	32.0344	58.5712	37.0374	0.406415	50.5075	15.8852	27.9407
	48.5751	8.86328	8.48807	62.8623	6.34063	2.90095	39.2871	37.8172	38.0588
	56.9304	21.7285	4.99469	21.1973	21.088	71.8145	1.02712	12.9584	30.9766
	58.4057	62.1064	6.22119	12.9469	43.9322	9.92831	23.94	2.61719	4.93172
	32.9613	6.86207	4.00384	8.95217	35.0165	37.4564	17.2816	26.5556	19.3711
	33.9676	30.8905	38.1089	56.6347	2.46747	18.3784	64.8263	5.89841	36.9332
	30.8722	14.4607	3.96039	38.6151	29.7275	44.2359	22.8639	40.8154	34.5396
	26.2957	1.57473	24.2954	23.547	18.5131	28.6388	62.4047	2.73012	35.585
	44.3705	6.37898	3.36116	37.395	33.3978	54.8304	37.2338	5.22308	38.2141
	58.9541	28.9602	14.5564	28.7537	3.83522	52.7982	66.6494	12.0124	38.244
	35.3463	48.0193	55.7111	57.5658	39.2645	16.8545	10.1131	13.9418	40.177
	19.4919	1.13133	39.5985	48.3462	28.7134	7.0413	5.78283	23.0624	36.3281
	28.7782	18.3603	7.32282	63.4291	59.7713	51.3348	30.1032	75.8752	32.8639
	65.1192	10.5317	1.10354	63.811	27.8425	27.2469	42.8613	0.598894	37.556
	15.5148	5.2298	53.6481	11.6005	0.206494	40.6041	4.51546	57.402	29.9875
	12.1198	63.5706	0.57343	20.4357	10.9943	27.6567	14.429	43.9306	19.8277
	26.2535	9.48653	20.5185	4.31948	42.848	67.724	32.6196	40.2169	30.6602
	53.31	10.5722	14.6928	19.1922	16.3771	23.8269	21.4427	6.87107	35.9389
	58.4248	12.5672	10.8035	39.6365	5.42665	38.9237	10.6101	10.9287	28.9291
	26.2425	1.00045	11.8339	24.0313	14.2611	6.50096	7.0695	26.6465	28.9812
	43.8445	12.7319	46.7392	52.2229	4.83455	53.8806	12.4172	52.5911	30.6318
	45.0937	8.10518	42.4371	4.68749	4.66812	16.0897	25.3133	8.87513	34.7954
	33.346	7.43567	20.2786	4.12865	5.65772	19.4796	52.1476	23.1465	30.8572
	14.9244	2.7821	11.8064	27.9154	7.30998	65.2734	25.9045	11.8816	32.277
	45.6853	76.2782	43.6103	32.7296	7.47796	9.9435	43.5096	8.98289	28.1807
	39.1575	9.62847	22.4896	17.5813	71.7052	15.8169	49.9029	79.3344	28.0249
	29.2119	0.524229	21.6194	28.3331	14.002	9.3254	60.943	38.5397	27.6786
	22.8213	30.8822	33.8002	54.8341	60.7554	34.8297	21.7679	34.6757	13.9571
	19.8484	52.7467	2.73858	28.057	26.7636	10.0723	3.3677	50.3096	33.6152
	47.3694	15.6333	44.5947	19.1386	44.2039	13.7464	34.6739	23.3709	25.7713
	10.4884	12.351	20.161	19.7374	28.7905	5.55475	22.7954	34.9365	27.1603
	63.2003	4.13892	46.2947	35.9163	53.3412	36.6218	46.7741	8.94905	29.4782
	16.4252	62.0067	31.826	18.9922	37.581	69.2977	19.3369	6.21696	25.0818
	61.6539	54.9012	8.38064	44.3452	42.0165	26.9004	68.279	18.4594	28.2955
	67.2251	16.456	20.2058	0.31152	50.5688	10.1257	28.945	38.1128	25.698
	33.4455	4.76724	14.5509	45.179	3.11192	33.5623	29.5713	16.7782	26.48
	49.1712	1.25264	44.6465	14.7572	5.27411	14.0277	18.1663	30.329	19.1588
	15.0181	5.36496	7.67197	1.55018	12.2833	6.42799	21.3174	8.83432	8.97698
	42.6359	8.48412	31.7474	25.2061	38.8888	39.8187	30.1121	49.9198	21.9841
	69.084	15.0749	40.9225	37.6397	15.2879	11.0953	34.2736	7.21895	22.5604
	55.0876	6.72945	32.592	41.0065	3.50693	29.6429	28.1405	42.9282	0.0439682
	28.4465	0.870274	21.8744	49.4269	39.6711	56.3804	40.8748	62.1025	21.4269
	13.1572	62.3042	49.991	64.4604	8.38716	3.07601	34.3301	2.28397	78.3466
	44.678	12.1717	15.2652	3.20926	35.3813	72.5728	34.6831	39.9513	42.9084
	20.3993	16.7653	29.9411	9.12112	1.0321	41.8723	36.6191	28.7464	8.14272
	52.9957	59.8583	37.3498	34.6408	86.2448	10.2472	35.6223	0.962541	31.1159
	36.1384	5.66856	15.0266	26.3392	28.3136	41.3625	37.76	46.797	3.17438
	51.5647	69.5884	5.13802	66.9687	29.6218	1.32126	29.7016	1.63224	4.80072
	33.8656	54.7588	2.03386	32.8943	11.9315	17.9069	42.9231	13.3443	8.52426
	25.359	46.1895	39.5091	5.33616	14.5333	64.1546	39.8646	5.79748	17.5938
	3.58988	8.79211	47.0558	26.5446	19.1984	40.6135	42.3253	20.0746	74.944
	38.3872	63.7411	21.6095	13.0569	27.6382	38.6159	39.9204	18.5591	27.7464
	69.0626	49.9682	42.9311	11.9884	15.861	70.0732	46.1484	36.1021	32.525
	49.2305	20.7385	1.53594	28.0404	48.8716	7.39148	42.5082	32.161	21.8513
	13.3511	71.9217	14.5987	36.0877	3.34827	3.93238	11.731	72.3468	50.0782
	16.369	22.8396	13.2658	31.7726	3.18199	7.66607	44.2702	11.894	45.076
	29.227	22.8192	32.7035	33.1903	15.4562	13.919	43.3925	47.7484	26.1453
	36.3245	72.3565	43.2461	28.712	35.1361	12.9957	8.93722	81.2455	34.6269
	67.3928	23.7734	24.837	21.9446	0.393742	17.5401	47.0462	7.66904	35.8082
	14.785	39.4358	16.7504	38.1548	3.18773	16.6938	43.4747	4.89038	62.2609
	14.3108	14.4794	0.400364	32.1	1.12023	31.2692	43.757	65.392	64.9468
	1.78207	67.8066	41.4307	23.9233	3.7896	42.9483	44.4509	12.1628	24.5773
	49.0123	4.21654	28.6896	35.192	80.8551	43.7328	34.1069	18.0729	5.00328
	20.8606	63.2518	13.9687	35.2897	21.4275	12.0519	38.5558	38.3869	25.0791
	66.8308	71.271	42.1184	35.6211	0.880129	19.1223	31.5694	39.568	14.2185
	32.4151	22.4656	34.1924	39.6769	10.8307	2.04869	18.665	57.5326	79.6112
	6.2947	67.7958	31.793	17.1144	17.8171	25.7377	48.4048	17.2141	47.8307
	34.7789	74.6488	14.6449	20.8025	14.8243	34.5767	12.4049	26.1669	64.3067
	10.4	64.3223	7.761	7.4992	77.0598	12.3751	48.6452	12.7469	7.02589
	39.56	24.2396	29.5523	43.6269	54.7617	6.04101	43.886	42.2507	48.5032
	3.20589	1.71154	42.4934	5.30899	18.0665	26.0353	36.004	5.3461	77.6136
	23.6058	14.8142	37.36	20.8122	26.5082	55.8278	39.3143	70.9226	77.7932
	54.3869	9.3372	25.8307	42.499	41.796	58.2686	47.5755	27.2949	74.9875
	5.07969	4.32852	20.2798	28.7571	15.5736	63.6045	42.8289	31.3076	40.3822
	38.0536	0.50594	5.27356	16.7472	50.9901	25.4018	42.2794	22.4617	16.9632
	15.592	25.8239	42.3013	42.1327	41.4515	62.8467	31.4928	28.3951	74.0347
	17.113	34.5051	38.9219	43.5066	69.6815	50.161	44.3027	25.123	59.8076
	14.9779	72.6738	21.6913	16.441	10.03	23.2975	9.39961	55.117	49.9537
	18.6643	7.39746	17.5295	43.6381	30.3605	22.1541	44.5425	11.541	61.0719
	22.1003	47.9471	32.3896	38.4966	81.5514	6.07028	51.4581	34.8918	25.214
	11.279	74.0196	21.6131	33.7793	66.5449	35.452	40.2875	13.801	12.1504
	21.9904	39.9845	18.2548	31.9377	76.7206	14.6085	37.5179	1.88125	5.36172
	23.8132	49.1923	6.79145	47.0453	5.85362	8.18042	48.2392	19.8277	24.7751
	20.6197	23.5231	38.2194	22.7361	10.3511	33.8283	49.2808	2.91877	3.18622
	26.2251	11.2346	17.7173	46.6109	16.3261	28.4092	15.5731	9.57161	14.9048
	24.8653	48.1212	23.0827	49.1529	58.5868	66.8558	38.1319	30.9822	34.7469
	21.2307	2.8293	19.574	50.1683	5.58376	4.96116	39.2508	62.6165	34.9705
	18.9285	35.5532	26.0493	48.4866	33.718	27.0742	46.9738	26.7748	47.2977
	31.7885	55.0355	31.8654	30.5561	15.4303	51.2622	41.0096	46.7032	27.9611
	21.6129	12.1443	34.8162	27.5101	47.4375	30.2409	39.7026	23.27	25.4847
	30.0872	54.4421	28.5029	39.2777	4.97103	3.01018	51.0021	77.0884	59.5015
	15.6548	10.838	35.5253	2.60402	22.5261	19.0782	44.2987	31.6092	56.0662
	37.4328	3.97137	18.02	19.1452	0.326227	45.7183	58.1574	29.1337	8.42993
	27.8804	54.9552	33.5505	41.0606	9.31336	7.12085	46.6602	62.9016	41.1424
	19.5014	7.68412	32.5054	21.8664	21.8535	65.9058	42.5421	64.5242	12.3891
	30.4131	16.739	35.5029	39.2036	11.9767	57.8748	32.5835	6.25978	10.7373
	38.3684	45.8403	16.6309	20.2182	6.37934	33.8678	48.568	47.1127	29.6192
	32.7359	23.1627	18.4906	23.1591	33.7087	14.2038	46.2001	42.4964	46.3347
	30.4419	57.8791	31.4962	44.6398	72.8946	20.3036	54.195	82.919	26.8806
	29.9669	37.5474	20.0065	0.235432	6.00494	1.95633	33.6534	81.3796	4.36384
	15.8808	55.7486	16.3322	52.8253	13.986	0.0122179	52.8691	32.0906	50.7064
	28.0507	61.8359	22.1185	35.7934	0.293132	15.3025	55.8852	43.9771	3.07623
	31.7696	2.66624	26.0566	46.9112	2.72878	51.8412	41.7969	25.0821	43.0848
	35.8804	56.6695	28.2709	2.75735	76.3153	19.011	36.1949	26.221	56.942
	32.1072	57.9637	25.1813	56.2928	51.047	2.28057	44.492	56.834	39.5174
	32.1405	56.2521	20.8548	56.718	7.27804	65.2177	53.3638	9.09687	30.9173
	37.6838	32.9726	11.8652	13.1659	12.9139	30.0638	46.6019	14.1489	8.51002
	25.0863	35.219	27.9074	58.7964	5.8676	13.9618	35.9382	29.5478	30.9079
	27.2729	59.9667	23.8107	39.4495	20.3629	58.8963	7.62632	38.9773	31.8806
	36.315	71.4693	24.4658	22.429	48.5372	45.2628	5.63036	11.4911	21.0527
	39.9452	53.4737	20.3139	16.0502	3.25582	36.9214	52.424	88.0842	67.707
	7.13224	69.8544	27.8144	34.0548	4.09216	18.9528	36.933	28.3255	42.663
	33.6699	12.6324	5.64178	24.0612	1.00878	40.2018	32.3671	9.88259	0.253508
	24.627	40.7661	20.649	39.2678	62.4569	33.3452	9.86968	2.03372	3.14319
	3.14798	32.65	20.7504	12.7387	29.1586	28.762	53.6355	38.6094	30.1399
	18.0816	6.669	36.3514	46.5484	17.7228	53.3366	34.0133	33.7934	9.88559
	21.2865	35.702	37.1926	55.1546	41.3841	6.88596	20.8648	29.5288	14.1276
	43.8223	38.6612	7.40927	59.3515	17.8452	59.192	4.41497	48.3163	2.82262
	44.4406	78.8818	21.6428	20.3056	5.18641	55.869	39.5183	82.7479	21.5886
	50.3898	29.3491	73.0585	44.0462	12.669	38.1077	33.2373	13.1271	20.6958
	25.1883	62.0764	29.5193	57.9733	5.58513	31.2946	56.999	38.8943	68.9252
	37.1947	56.1792	59.2447	57.7095	17.6954	61.5435	63.1742	31.6748	18.305
	42.854	15.8043	31.5838	27.9927	17.9939	31.6809	49.5941	69.7265	39.4659
	42.8296	75.6801	49.3676	23.292	35.8225	21.665	26.193	28.434	21.507
	40.6707	10.2975	11.995	40.6958	20.7761	5.7652	39.6102	35.5219	35.9788
	28.7686	65.6215	58.2388	56.9368	74.824	11.4773	63.5023	7.58949	56.7884
	38.8411	12.5088	20.5582	22.673	50.3241	34.5201	21.8408	77.3647	10.7506
	21.564	76.9636	5.49284	24.8719	25.1185	2.65159	11.2556	56.3899	26.1162
	17.7022	30.9006	2.66599	32.4304	20.2393	0.575051	39.9173	50.6909	36.385
	40.2273	16.2741	43.8726	48.5543	38.516	42.4427	31.5143	26.0815	16.418
	7.16777	41.0922	23.6805	39.0454	24.8566	18.6704	57.1828	20.4362	23.9185
	24.8667	52.2497	22.8539	54.8609	47.3358	27.7139	3.53669	67.5076	21.1373
	29.614	18.2583	6.2878	59.6012	2.93695	19.5108	49.3361	44.5435	44.1938
	7.06153	72.0924	28.6265	59.2228	47.9276	6.79382	1.73162	41.255	5.86832
	19.0865	62.1923	74.1099	6.36288	76.4782	1.33853	37.6756	55.6768	0.111694
	5.30841	80.0655	57.1301	46.1062	34.3514	2.45275	0.982548	33.6666	36.0266
	42.406	15.2662	8.62416	46.6543	63.2254	25.2481	29.7084	68.7022	24.933
	33.8554	64.7817	2.81533	5.09569	29.4702	4.61233	58.1728	5.3513	23.5216
	41.9186	78.5769	72.2781	49.5101	45.6791	43.7033	33.0131	50.5456	11.9089
	24.2782	13.4151	36.8575	33.0802	25.8504	8.06111	8.07471	54.1734	32.186
	36.3345	79.4245	20.1388	50.8334	31.8734	0.230633	5.72203	37.9076	66.5352
	37.0512	2.80622	32.772	58.9306	13.0665	9.68998	53.9773	60.2925	26.7721
	35.1973	26.1616	25.5952	51.8552	33.1457	8.72646	37.1054	29.8447	8.37689
	17.5838	77.1187	63.7134	48.6193	33.6772	42.7802	13.5425	17.2498	17.9371
	32.2124	4.03371	6.78144	29.3966	53.1682	10.9115	43.143	7.31699	2.84489
	23.4432	68.9195	5.74634	57.8342	62.7423	13.1049	48.4154	55.1334	23.3046
	28.2302	5.09833	55.0677	55.6774	0.226348	8.67929	22.8268	27.1366	15.6544
	36.9341	14.7794	19.4867	53.6913	23.0701	22.0468	47.629	8.35502	14.121
	45.1321	42.032	26.2917	58.0617	11.9562	38.4444	55.829	29.3582	6.32512
	0.670015	44.5433	5.54769	54.3622	72.415	16.0459	34.2786	39.1041	45.3968
	44.7847	15.3898	64.8257	37.2564	65.676	26.2238	34.6798	31.2935	53.021
	14.5531	21.799	31.4748	56.9899	28.0419	6.07971	17.0982	21.0955	45.4944
	46.1898	74.0672	56.5841	1.1166	72.6726	25.3643	2.66859	16.2529	12.7384
	10.311	3.38432	10.3146	22.3872	35.918	53.4951	16.7268	38.8701	14.2632
	45.3355	47.966	55.3107	20.3354	46.5412	23.4469	44.8866	42.7028	15.097
	28.4272	28.3606	22.9172	59.6221	24.6319	20.2749	33.2791	65.5815	9.84626
	14.821	11.3928	31.669	15.8856	4.02465	55.0199	6.93627	8.82915	28.6223
	52.4507	24.5553	25.9607	28.294	39.8342	4.4046	2.48352	47.7915	41.7383
	50.9249	29.943	1.89933	17.8627	2.97716	5.60949	53.6504	68.1988	66.9752
	29.7996	24.2995	9.94303	56.5802	1.87775	31.123	35.8329	41.5332	0.721487
	49.2638	3.15925	60.0539	58.3513	45.4946	27.3662	39.5026	19.6517	34.0207
	16.1034	63.1223	31.0159	8.08331	14.7534	16.144	19.68	57.3503	41.672
	46.0805	17.8194	20.4824	23.1971	3.15371	2.81497	61.6554	48.9139	36.1438
	53.2906	2.6844	36.2424	64.6325	11.744	3.1661	21.3167	14.5262	30.2051
	28.2881	32.1307	6.01609	57.7372	0.543072	27.7581	6.57526	68.9709	20.1965
	53.6274	14.2321	29.6975	50.0833	19.4179	44.1624	1.37658	2.56413	59.6023
	21.0937	43.8445	61.033	60.9399	21.0443	15.2288	50.4603	24.11	62.3848
	50.5626	6.88021	26.1277	67.3244	28.7648	39.2457	16.2458	66.95	9.51907
	45.3076	8.36677	27.8975	3.95034	63.3927	38.2365	0.335657	24.0373	41.7199
	45.3606	7.38861	23.7473	53.6855	66.5417	37.4301	66.6256	25.158	3.14401
	15.8662	9.12602	13.7789	24.516	3.03788	16.7249	33.9499	34.524	62.802
	37.2634	14.3144	49.8233	33.145	1.45558	25.9136	22.5166	45.7049	37.9944
	10.3692	25.3804	11.0412	32.0586	9.08678	21.8348	34.2734	72.117	56.9442
	29.5235	20.9271	10.5782	59.0786	62.5931	14.9243	30.4026	20.0978	9.07706
	32.1511	6.19507	64.5833	10.6005	11.4874	31.5883	68.7835	50.2926	62.5148
	46.468	4.51593	27.2102	41.9276	36.7571	2.3683	0.0902534	21.391	32.9873
	42.0768	17.1347	2.41578	3.61053	8.87111	26.4942	14.6448	27.0469	17.4056
	57.2285	26.0737	56.7235	3.97438	42.0168	45.9424	52.8709	46.2636	64.4798
	0.946249	30.7403	41.7288	6.5022	26.7011	3.19259	63.4467	49.9689	24.3936
	25.9876	30.9362	9.78656	52.1427	28.8334	36.187	6.00406	16.1526	50.0327
	38.6461	19.9961	11.8135	62.42	74.9894	25.3891	16.4503	42.04	3.31404
	57.2089	35.4185	44.9439	62.7433	24.0899	29.6787	41.2275	18.9066	5.45091
	49.1553	26.7622	32.178	15.9184	7.63099	47.8951	37.8645	11.9826	1.86197
	51.4666	0.436178	42.6552	9.80094	1.39562	26.9741	24.4281	37.2614	50.2426
	27.5547	46.6042	39.5165	45.8008	44.0325	50.272	9.95694	58.5765	35.5529
	54.2409	34.8106	63.6074	19.7047	0.172478	0.461909	44.0517	72.6579	40.266
	24.7499	34.7218	57.7112	60.6859	77.5743	51.7347	20.6811	68.719	17.2291
	29.103	9.51466	1.35897	1.2401	28.8581	20.8914	57.7578	64.8654	5.97007
	58.6902	7.58737	44.5132	60.1125	19.4776	49.3118	12.7873	30.4862	62.3566
	26.9115	5.13072	52.8509	1.33873	46.3782	43.7976	15.9101	39.23	37.7891
	44.0725	2.43041	9.03131	23.4387	22.0037	12.1963	20.8507	10.68	8.09494
	18.1257	41.92	39.3276	51.694	46.057	6.65684	22.0278	36.416	38.1683
	29.3063	21.49	61.5545	59.2958	18.1644	48.9851	15.0214	19.8462	10.3682
	59.005	12.1027	50.0831	65.8583	7.66837	18.7346	26.8942	48.2469	32.1456
	33.0288	15.5864	1.67278	26.8881	72.8375	31.5991	9.0289	51.6192	50.858
	55.6556	81.8939	56.12	23.9666	5.83616	3.75154	26.5188	47.8861	53.4229
	19.2136	2.86737	46.3127	52.3469	13.5293	42.9904	60.3934	33.1953	14.0503
	24.582	12.0875	8.56961	20.5194	4.24942	52.4233	11.7435	23.8709	21.0583
	3.67506	7.17015	42.5876	30.3017	10.3842	35.5667	50.7709	54.7111	2.13754
	15.3444	11.9889	32.9121	46.0048	46.1173	47.1472	33.7038	61.8349	12.2074
	30.8958	77.1255	58.6302	36.7208	13.8751	19.9131	34.1228	23.5896	47.8311
	28.0795	56.2481	16.828	18.2075	16.5225	42.5604	53.4124	62.6486	42.4101
	51.9272	0.117131	36.2103	6.85229	73.1823	44.8712	37.6423	29.1267	62.9422
	5.58934	28.786	29.5629	37.4133	7.587	14.906	13.1199	72.2274	31.2974
	46.2344	24.8455	30.2446	25.3112	32.7061	47.5143	19.3818	40.0624	25.761
	35.0181	6.8089	28.3717	29.5695	8.93483	47.5575	22.1052	19.9486	22.7984
	28.2669	18.9848	22.6301	39.2081	9.09908	47.6695	63.9605	42.9344	46.488
	24.3375	18.6774	13.2298	29.9024	67.7002	29.9263	57.5144	4.43382	20.2471
	28.8821	28.5356	45.6683	17.9281	42.3512	24.0857	22.0907	30.4174	23.6259
	41.3701	83.6695	5.38284	17.5869	72.7525	39.2456	43.2628	27.8943	10.9918
	52.3487	3.11357	38.7359	16.5815	15.3529	4.08464	67.5814	58.9569	5.37507
	27.8136	14.4218	59.0358	58.1507	59.4531	45.7725	23.06	42.14	28.5251
	40.0448	46.9279	39.5532	67.2613	46.6407	31.8789	44.3699	52.1627	57.1953
	65.5819	29.7718	42.5925	38.7544	21.5008	33.7993	61.0501	57.1472	40.0311
	10.7402	13.0572	23.2403	13.8956	4.72326	31.2362	36.5452	8.78168	47.6543
	56.2926	29.927	14.4084	65.0685	2.06863	12.5422	62.21	12.3063	63.3008
	27.7951	14.0241	27.0489	9.14818	52.814	12.7032	17.236	26.6044	13.38
	64.8584	9.99246	18.6571	59.3527	17.2664	31.889	2.9529	23.2794	23.9811
	8.04823	20.0225	33.1427	13.343	6.45596	40.0239	34.4644	8.71925	36.5715
	34.1415	68.6365	36.4472	32.9529	15.4902	43.4644	51.4325	55.2521	33.3137
	0.573918	22.8879	4.43554	69.1492	82.9454	28.3183	53.4308	3.67276	56.3969
	20.7725	20.8327	14.9693	23.2822	29.3543	42.8744	0.31687	53.2544	49.5547
	45.1282	82.8626	56.3551	32.3273	17.7801	13.7387	5.19539	73.2562	46.8269
	42.6567	6.78407	55.2761	62.7533	41.7792	31.6524	55.2596	24.997	42.4695
	62.5195	15.8109	52.3463	25.7215	17.6073	23.3023	58.5879	7.0647	10.6212
	27.3667	10.5835	43.3619	36.5742	56.4669	41.6517	52.8613	41.218	25.3553
	7.11953	37.7986	48.6742	43.3638	75.003	37.0417	32.1739	72.116	29.7435
	58.1421	8.15707	51.2835	63.1537	61.7646	46.6553	14.8161	37.2195	31.5141
	47.8015	83.5376	13.584	22.6476	33.3828	17.6894	20.1533	66.9352	3.81168
	36.1651	13.6654	55.1078	26.4352	7.25497	21.878	43.5797	31.4775	51.9541
	12.2807	69.0205	36.947	21.1087	64.8511	41.81	61.8337	52.951	14.0057
	27.0834	25.3231	22.3667	13.8839	78.9421	31.9917	31.7886	34.8175	30.4132
	47.1432	74.6519	7.45222	15.1582	78.6369	38.5984	58.1429	45.3015	4.82082
	38.2909	5.745	51.9558	27.5745	56.682	39.5318	7.46174	24.2096	36.8497
	55.3083	57.9218	28.1972	13.5604	73.5395	14.3721	32.6798	24.5961	41.2269
	47.6731	78.6925	18.3089	31.9402	77.4673	32.0631	0.61064	44.6477	22.146
	60.5412	32.606	21.469	30.6869	35.3284	39.397	20.2549	12.4522	12.5787
	16.4754	21.789	48.504	32.6273	40.573	38.4819	39.7496	25.2755	25.1871
	1.22867	83.9281	3.99437	35.1733	45.622	21.2628	46.5591	54.7943	37.5235
	2.73141	31.6083	56.2974	0.573108	73.7388	18.019	48.4789	43.0444	18.6313
	53.3479	2.09726	42.2172	36.7245	37.7675	39.9537	19.1954	21.2955	48.8933
	1.74466	22.0009	29.6295	33.3679	9.60569	38.2989	12.3811	34.475	45.7163
	14.6068	5.99488	56.346	34.0304	19.5376	20.6396	44.887	35.2554	42.2049
	59.7471	33.4292	24.6227	36.942	28.8298	40.9776	36.9523	41.3634	56.3219
	46.9944	40.2306	44.8841	35.3498	78.9431	7.15662	30.4917	2.8382	31.8131
	20.4566	6.03222	42.3508	37.2383	43.0798	36.2128	47.4343	63.6122	31.6393
	57.5567	83.1316	38.8118	24.0984	43.9674	32.2325	34.0414	40.6815	14.4687
	33.6612	2.26278	9.10371	36.3548	17.9152	35.3904	1.65028	30.9133	29.6695
	31.4684	6.17333	16.1622	18.6205	19.3939	33.5707	42.3334	17.3365	30.9628
	16.6961	17.8853	14.9298	34.035	9.45629	31.9693	0.1055	35.175	54.2742
	25.7348	49.8913	46.4454	38.7712	9.3556	34.2078	26.236	37.3058	32.5321
	9.94583	83.7479	0.290501	34.7246	11.4927	22.2325	24.4183	8.61347	9.86983
	50.6626	1.76368	32.1053	38.7411	80.666	33.7751	21.3107	45.4455	10.9596
	19.592	5.75117	50.6763	38.2259	78.9352	32.6049	29.6143	0.026187	29.4463
	48.284	57.1365	21.0029	39.7475	11.2236	32.0874	32.5003	43.5207	19.1634
	18.3385	53.3266	15.244	40.4152	30.6845	29.6706	29.7696	30.9452	19.7413
	70.2521	56.7794	41.2284	39.6599	27.4951	5.31353	33.4671	58.0608	39.8649
	59.0704	21.6199	6.90735	41.2541	22.0117	36.9493	33.8762	52.4326	25.0417
	0.168684	3.63459	54.8325	42.989	50.1541	32.127	34.5634	3.75063	50.9008
	27.3255	26.2497	33.2839	42.0335	18.0583	31.0211	33.0107	11.7127	44.034
	59.759	57.6296	45.2318	43.4579	13.785	31.5746	26.7515	71.0154	8.2357
	56.017	11.9965	49.0761	42.28	4.20724	1.85644	34.9808	16.7681	9.74115
	2.9812	41.3236	48.7391	26.0669	15.2548	27.0769	35.3381	11.1619	50.2764
	40.0661	29.9737	30.883	41.241	37.0953	30.3982	32.726	31.3566	11.3774
	22.6521	19.1724	40.4166	27.2952	45.2714	3.51644	32.8604	25.4271	0.0305524
	71.6945	13.9139	36.0589	26.5761	66.8456	26.3752	35.3299	59.3393	35.0852
	45.7769	74.292	51.6753	43.3705	20.13	26.9194	36.9211	5.12777	49.026
	63.9047	20.1753	9.59365	40.3394	57.6643	27.5793	35.3584	50.881	41.1862
	10.2303	78.8382	16.3378	29.3245	9.77971	23.4625	38.5299	55.6934	27.6313
	5.82305	65.1856	1.52588	14.8749	8.96851	26.8281	37.7066	14.0599	18.0783
	48.657	57.9566	16.2171	45.8354	20.4638	23.8249	35.2979	0.00366736	8.71143
	39.8523	27.0553	4.54151	7.46253	53.2038	6.71816	5.92924	36.5416	52.7076
	56.7961	20.0183	33.5068	45.5648	8.92946	5.17488	40.8302	40.4303	24.9431
	26.0187	14.7289	10.1955	41.8379	1.75611	0.0154822	40.471	35.4752	50.9163
	15.5169	17.3042	33.3971	31.4232	0.129046	16.4682	42.6591	18.4884	39.0679
	35.4972	8.41805	6.75137	45.7412	13.5537	20.6666	42.9378	31.3265	12.7367
	13.8865	70.9705	51.0945	40.5502	81.8521	34.9284	42.6072	14.7179	42.6111
	31.302	9.718	3.86558	42.0315	14.3151	32.1079	42.6895	42.5819	19.294
	10.3584	78.7333	38.7558	28.9325	12.4848	52.7753	32.9457	24.4848	16.889
	46.7134	68.0252	36.4297	46.9604	22.4671	3.26957	38.5006	42.9859	45.1605
	6.26074	21.0179	47.9839	42.6142	33.0019	35.702	40.3961	87.1857	35.3107
		30.8517	50.1021	26.0741	13.666	32.1615	40.0061	68.8202	45.7526
		78.9035	39.5393	26.2378	57.8165	18.3166	34.0883	16.7751	40.4387
		20.268	18.9157	33.0223	20.2284	9.40246	19.9744	78.5713	48.6529
		48.2465	15.0398	20.3805	1.82665	15.2559	34.5565	43.4142	39.6291
		22.685	32.2045	37.1525	40.4276	2.69605	24.963	0.45648	28.9561
		56.0888	21.5122	20.8583	46.3823	30.811	44.1352	7.56489	8.99953
		6.51537	14.9227	46.6752	42.569	68.9766	42.8157	26.0061	34.6092
		54.6993	33.9749	2.94598	11.1166	36.7258	47.5492	52.1788	26.497
		36.8165	36.7544	38.793	51.0214	39.9219	38.6093	9.81117	7.97086
		35.7385	3.35422	27.2525	13.0966	63.2019	46.9787	1.49295	46.431
		4.27925	14.207	16.9679	37.4705	11.4767	46.1286	17.2978	38.5714
		40.1161	46.702	33.0396	3.7781	68.1971	17.1185	41.6952	6.34027
		5.66703	42.9315	27.5256	21.4887	32.536	50.595	23.1612	37.2379
		63.5203	25.0756	32.6277	12.3267	40.056	2.60065	32.8271	36.5844
		64.9818	48.8108	38.77	6.52869	68.0025	46.9785	54.507	45.5761
		31.5339	39.0467	42.1782	1.54954	24.5882	38.5213	72.2363	34.1814
		70.4089	46.6789	19.231	88.3275	19.4704	44.9535	87.8642	43.9567
		22.9952	51.0442	42.5535	44.9085	54.8518	41.2778	74.0909	36.5193
		50.5107	21.8363	7.3333	0.0230334	2.93448	34.4186	3.02146	45.9308
		6.2203	18.6135	13.364	37.2385	12.3139	43.8989	21.8426	31.667
		6.31089	5.62669	50.3507	41.7025	47.2763	47.7839	8.26157	23.6957
		31.5475	41.9949	48.1295	21.5132	40.4844	28.4358	72.7418	43.6156
		23.2724	43.4436	38.1096	16.5531	14.1506	40.4578	58.0722	43.4979
		37.7603	31.9769	48.453	32.0832	11.562	53.5773	69.6739	46.7348
		65.8094	21.7849	51.1963	28.9528	40.5925	45.4844	60.5256	43.5605
		13.735	14.264	27.684	14.2952	22.3077	51.9905	22.0386	35.3907
		64.5067	40.7984	18.6751	36.5731	36.2965	43.0963	68.5265	45.3437
		47.8646	41.8909	43.9263	0.802857	14.926	34.171	27.8659	21.6063
		20.739	4.9993	0.996772	32.4252	20.586	53.3506	41.4789	31.2258
		64.1388	46.5272	19.9137	4.42746	57.5304	25.2003	27.3671	38.3922
		51.6399	37.6088	50.6155	22.3986	18.9628	45.2831	38.1566	31.1816
		18.2381	40.9591	6.42664	15.0191	28.7538	4.15093	39.3997	42.148
		59.3381	40.0355	32.278	16.7199	29.35	38.3357	1.26722	11.6749
		4.52715	32.8381	33.8839	0.167308	41.6368	36.053	14.9531	43.3252
		55.5685	26.1319	24.6116	31.6531	46.5535	38.7557	6.40958	21.702
		57.6778	24.4063	25.6934	15.8099	13.8293	30.9597	26.1862	27.0772
		12.5767	43.9671	49.5309	6.98558	4.86364	52.6383	19.175	44.8889
		37.0627	13.2276	16.6393	22.4983	54.189	51.8035	53.3059	34.9449
		75.479	19.6239	41.6685	51.4448	16.8576	50.3086	13.3258	36.1131
		67.3424	40.2021	43.7309	85.4789	7.32192	38.6928	51.4031	33.1689
		55.1439	28.0707	11.6302	28.8129	32.6769	23.5012	18.7073	27.1567
		56.5863	2.58051	44.6476	27.1773	67.307	55.1441	34.064	21.6111
		43.7975	32.4688	50.2515	43.4264	25.7404	45.9985	47.2159	13.0061
		38.4878	28.709	9.46839	35.6553	7.4234	38.5149	45.9317	39.621
		4.24696	9.00033	33.1646	7.37713	19.5919	17.1061	68.5719	29.2762
		16.9226	40.3411	8.45289	78.3839	27.0652	42.8305	42.6968	37.0662
		31.8138	37.4548	23.5601	31.4146	59.4096	44.5695	32.0246	38.9219
		64.6918	37.8073	3.26294	77.0578	32.4768	4.4117	82.3998	39.1482
		18.9755	24.4036	28.2484	19.1783	9.76444	39.2428	71.5898	28.5915
		21.0795	40.6465	48.6955	13.1431	47.1567	50.6804	73.5998	13.9245
		19.2403	37.4947	40.8675	61.3008	36.3812	56.0514	66.3519	38.8008
		33.461	18.4354	7.13974	51.4946	9.23868	20.569	39.5228	2.55857
		66.868	33.7234	50.3792	50.1644	30.5283	47.5457	7.14261	24.7941
		22.2629	2.99292	51.8732	8.93341	32.6138	50.9632	79.135	6.91463
		37.7353	39.2298	56.0773	25.9845	5.30888	50.2571	13.5641	29.037
		30.7024	27.2479	25.0439	23.9142	30.56	58.4804	24.4538	36.4388
		10.769	33.7854	11.5709	3.23181	45.9396	25.8101	28.6477	33.1146
		52.6179	19.7498	48.8142	2.54148	46.9106	52.0133	15.2065	32.2204
		18.8779	35.0044	5.23565	45.0202	14.6752	47.6068	83.9758	27.2983
		54.8297	32.7379	50.8172	3.03182	20.1581	0.457215	1.20994	29.0397
		28.1462	34.1903	8.04027	69.4722	61.5349	19.8	48.9047	1.8126
		16.8992	35.0685	47.2604	47.184	20.9043	43.3519	19.2172	5.39488
		49.7381	17.7286	31.9846	27.8902	35.1203	36.5946	50.9187	33.884
		24.6149	30.1291	36.7358	23.8016	51.3333	47.7564	34.5774	34.5225
		73.1936	34.2961	35.3941	60.1883	24.5896	50.2664	38.4127	32.3679
		29.3383	36.1802	57.1837	54.3716	61.9787	56.932	26.668	29.5557
		19.7768	23.2913	46.2979	46.8063	54.4759	34.0805	13.6417	30.6349
		63.8789	9.38576	55.4321	29.7455	14.3837	17.9834	4.88322	10.5825
		30.4293	29.8514	28.1621	74.4004	20.4806	47.9357	6.25312	17.3989
		17.6861	5.14999	24.4488	9.36095	67.8734	5.75429	80.5167	23.4299
		10.3797	31.8213	18.0261	45.8551	17.718	49.5665	77.0491	35.5025
		15.6474	29.189	55.0496	27.4769	42.7119	58.8034	4.50891	34.2873
		5.43621	25.0607	36.9926	79.9976	53.4839	47.8586	34.3534	27.4842
		52.2917	3.9242	18.3439	60.6896	62.6141	32.8101	15.0463	27.7676
		36.9354	24.5271	31.7431	0.489391	36.8422	3.04793	37.7049	22.2058
		54.4791	25.735	12.364	4.67607	18.2835	48.6189	55.7695	27.7623
		49.6474	21.3151	39.1548	79.6799	52.1024	42.6178	49.0445	26.5833
		24.4892	44.6203	24.6277	64.5309	23.7374	24.8992	34.4667	17.3384
		12.9623	38.8309	21.9313	15.0098	60.0952	52.9944	2.02878	30.8228
		55.2614	55.4844	39.2925	19.9663	47.123	53.1451	14.8535	22.7418
		15.181	42.6802	14.5598	17.9459	36.7431	47.2361	45.1548	24.5683
		2.9926	22.1023	17.0324	80.1218	44.7421	15.7907	57.3367	29.8764
		19.7911	40.7296	11.1295	37.2739	13.0842	16.1285	24.3938	28.3066
		19.4503	30.3599	37.3217	35.7275	55.4415	43.2904	81.1026	16.9995
		15.4956	73.1749	39.8121	38.3474	28.7046	40.262	48.7941	21.1294
		49.3569	71.1724	13.5296	4.27067	25.1853	54.7043	29.0438	14.8511
		46.4781	33.6	43.212	22.6466	58.1617	50.2067	80.3028	22.4845
		9.17705	63.0305	1.08644	56.8324	55.8156	6.72835	52.8312	22.3218
		29.4124	58.9497	38.1079	7.00834	14.3602	53.0679	37.2566	21.6372
		6.43311	63.7876	23.7549	24.6714	25.0778	59.362	76.3912	8.69667
		61.756	56.2373	45.2847	44.9	0.661255	47.7478	21.8116	18.1393
		27.1221	57.589	12.4519	26.3304	57.6209	5.81181	38.8775	7.8892
		62.6646	49.3442	21.3737	70.7721	45.1755	61.0202	23.3677	40.2303
		52.1311	8.50136	6.28814	26.667	13.8813	55.9652	61.6899	57.4709
		4.58983	8.80946	30.6119	32.7418	63.7982	4.11415	17.4893	0.997772
		48.3441	44.0798	18.8345	78.0576	4.41443	21.2887	40.2318	10.0004
		44.7904	40.4313	5.81905	41.4576	33.3874	52.6139	10.8304	18.6882
		73.402	70.9532	29.1835	52.1638	6.6337	34.6656	66.5706	24.1086
		66.2491	32.6105	13.7225	7.246	58.3918	29.6253	10.0283	38.6104
		61.6052	71.5753	17.8474	36.014	11.9865	30.6948	62.0074	33.7437
		19.9834	7.97531	19.4896	69.971	57.5495	0.26283	39.9763	51.0891
		65.5245	51.2597	7.72994	25.0083	57.1111	33.9166	15.0997	24.1306
		7.99368	39.7431	32.8248	17.1887	22.8856	20.8147	29.5749	48.5138
		8.80044	34.4716	57.0007	48.8111	16.3299	32.5225	77.5774	65.4888
		7.9974	69.4458	56.8998	20.7333	32.9447	35.038	72.7636	57.3084
		31.5512	60.5078	52.2984	12.2588	44.5305	51.8095	36.6069	6.87003
		33.1016	1.09087	55.152	12.2705	33.7191	6.35448	64.529	52.4419
		4.22736	5.37344	21.4319	35.2601	61.8942	21.1835	21.2284	46.2441
		41.968	24.2923	3.76984	24.9602	59.2817	32.0774	9.55555	25.586
		26.8595	27.2116	31.0431	48.5696	36.6391	27.6816	4.99717	34.8438
		30.2743	56.2413	43.779	65.0285	27.394	36.6905	23.6996	68.5301
		45.9503	49.6018	8.35814	7.12344	1.50441	37.3312	18.0946	74.2474
		25.6516	41.7327	44.754	18.7913	6.36478	58.6104	33.8351	77.564
		35.7983	33.9008	35.6125	25.8825	30.763	35.2596	25.5305	59.01
		34.5478	32.9662	45.1697	51.3892	45.4044	60.981	84.6609	74.89
		15.7382	22.6272	29.4953	6.18991	54.8762	23.7311	41.7491	36.2496
		3.44295	3.77061	53.9434	35.6406	6.76677	25.9841	32.7973	27.7611
		58.9997	24.6734	14.3177	17.0875	22.1211	54.1702	45.4179	49.2438
		19.2873	23.0501	60.1504	12.3714	33.7823	20.6655	38.2292	22.3898
		42.2345	35.768	8.22468	76.4067	41.6054	56.734	60.2614	23.1171
		6.17294	1.02095	19.5847	31.6285	50.0439	32.8248	32.2878	62.9326
		2.58678	21.0652	25.1692	33.14	2.1205	41.2295	32.0696	7.83698
		74.4174	21.388	31.7655	29.8626	54.2657	61.3372	71.0194	17.2471
		15.828	51.2839	21.5364	53.2597	27.1544	46.3025	0.0265249	4.25361
		38.3307	23.6224	26.749	9.18289	28.1121	57.5458	12.8446	23.736
		83.464	17.5622	49.7154	35.5879	6.73685	46.358	7.89184	69.0212
		24.684	8.52998	26.5154	66.5719	22.0828	12.5467	52.3822	2.32367
		50.7791	40.1712	3.32975	5.2097	36.1894	45.7213	48.934	5.71833
		50.163	38.3958	33.4092	22.0503	35.0926	42.0218	84.5187	68.8051
		67.4945	37.3181	15.4383	31.5419	1.98397	21.6095	25.3357	52.6929
		20.9235	36.6649	51.4486	40.6178	14.1767	35.4762	71.9126	59.8179
		66.4007	19.725	33.5494	72.0495	58.4437	15.9505	0.250848	35.5457
		16.5699	34.6707	43.3164	46.8551	36.1444	39.8489	43.1172	48.8364
		2.08559	17.0194	35.2708	21.7487	10.8522	38.329	37.7041	41.246
		60.2495	9.38957	4.11817	33.0333	40.1631	59.5672	72.478	46.0107
		9.88037	9.63739	20.8493	8.8663	6.69364	27.4526	10.7461	70.2279
		6.04043	46.939	45.5563	55.3418	32.2342	49.9667	2.11581	73.8949
		80.0581	38.3725	33.2136	20.1385	46.5448	20.421	55.7037	15.3819
		0.633028	66.6812	19.6457	14.1797	3.57376	2.11579	43.7431	30.0299
		43.2546	29.8183	44.646	31.0777	50.408	20.7416	22.3313	27.706
		48.2438	66.6283	54.9805	27.6521	49.6117	63.0717	11.0098	48.2909
		50.6987	5.65672	34.3133	31.2871	50.8168	17.826	13.7211	40.5294
		52.7284	59.4428	39.9907	44.4775	3.33076	20.0199	22.6548	6.76535
		12.0095	17.1178	47.2363	7.25685	0.0514586	8.23337	42.7644	11.4559
		27.1817	31.4771	54.5444	31.0721	49.6805	64.0823	16.6221	0.278464
		16.6427	63.7136	12.7233	50.2031	31.3723	1.7554	13.2055	5.27621
		2.43303	3.49476	64.3941	21.1909	17.7353	48.8815	72.5297	23.9052
		18.5198	51.0049	13.2771	5.16701	25.1026	61.6104	33.2941	36.0684
		75.5236	11.4828	4.78268	29.6836	44.0563	37.6693	32.9997	33.363
		73.355	3.02395	17.4085	21.8728	41.9274	23.3716	6.4085	0.352283
		36.8784	52.1015	19.3186	39.5661	8.43156	22.0881	16.8861	35.046
		32.5808	60.1863	16.5915	35.7728	37.7029	62.6404	74.9273	15.6034
		3.35233	62.6706	53.8487	63.6303	46.96	61.2376	52.3752	4.09154
		12.7359	12.326	19.6119	59.8106	42.5767	32.7923	77.2802	45.8554
		71.4213	9.2842	24.5	12.2596	49.7577	16.7865	8.93892	50.7614
		71.1756	53.8793	0.825483	34.277	46.5748	42.6927	21.6555	40.7386
		23.0526	54.4555	29.1967	73.506	23.2782	22.5635	27.5881	25.3671
		20.6923	16.1778	13.9744	11.8074	3.93803	1.63941	59.5225	59.1976
		22.6724	22.3209	0.155661	72.8695	48.0815	43.1812	48.4854	64.3069
		40.5432	52.21	64.9204	45.9963	47.7453	53.6032	11.3236	21.0429
		4.83596	30.2411	13.1301	74.3517	39.1677	16.144	0.0629407	74.7348
		47.2254	46.2557	19.7809	41.6032	19.8134	32.2936	30.4015	8.59522
		6.04401	25.6216	20.0757	44.0477	53.3507	7.2969	10.9088	11.5493
		35.466	7.5296	6.93678	7.37499	47.4721	10.0091	0.420797	38.4724
		75.7648	10.5413	47.22	43.2535	40.6257	60.329	1.05575	1.81507
		27.9368	45.3475	12.4528	64.7486	40.1964	28.6581	31.9574	71.6214
		19.2711	16.8688	12.4768	48.7362	17.7394	34.4797	2.57893	9.0332
		58.0328	46.045	11.6726	29.0226	51.532	56.8282	32.8446	37.0439
		70.2092	48.8168	15.5383	17.9676	48.9955	16.6524	16.7128	18.8467
		5.15277	46.7413	23.2258	57.2726	40.7027	28.1597	4.0687	2.73385
		46.8233	19.4979	16.0016	10.8737	23.6946	55.9964	42.8041	28.0625
		69.9537	34.8253	3.62268	48.8899	51.5797	33.0306	58.8944	34.366
		13.2772	10.9147	21.4084	15.2056	49.9605	46.7744	31.7812	16.9437
		47.3558	21.2536	34.2216	18.6356	35.2901	37.7992	31.6879	32.6449
		13.5792	18.1026	14.914	38.8124	27.3363	1.43379	54.2658	40.5576
		0.697154	55.6654	11.3805	5.00199	45.1421	66.7384	26.5002	54.876
		45.7243	50.2846	26.804	48.8477	51.1865	41.2624	62.2705	12.2798
		61.0002	42.6709	26.4171	66.4722	48.0494	6.21457	49.433	52.8064
		5.15296	29.5654	12.2166	34.1542	38.9349	11.5169	41.6937	24.8932
		16.4379	27.346	8.24351	8.95788	31.441	19.9117	43.0526	33.8655
		23.9122	3.87541	22.2214	1.38958	47.3997	16.5086	61.3425	6.41825
		43.9305	37.8143	33.5027	15.4868	20.9527	12.3888	47.7519	31.6809
		44.062	39.371	29.4956	23.531	50.7466	43.7128	17.2982	26.5537
		19.3837	11.4869	13.8936	50.436	9.15732	41.5711	58.426	36.3585
		40.8083	23.1899	8.82183	5.73486	43.4497	64.9527	23.9878	13.1493
		46.4399	15.2456	54.5918	9.96393	47.2302	66.9396	42.8638	19.6816
		5.85785	9.73218	14.0749	5.22995	17.3449	10.8945	52.3084	32.9784
		3.27943	53.7178	0.110154	57.4089	42.8777	27.4338	32.5307	29.807
		62.5562	32.1269	16.3441	6.71783	14.8972	1.45403	28.0804	71.9645
		9.12339	3.56685	9.68534	11.0245	39.2891	42.5256	12.139	50.1253
		65.8431	0.580997	4.89053	57.6854	42.0769	65.0779	36.0457	1.19936
		2.31395	44.2129	68.2149	41.1768	38.4381	34.0995	49.922	33.8935
		72.1437	3.8085	3.11425	22.8602	24.9592	19.949	43.7926	36.8945
		14.3677	5.42812	1.14856	5.36123	15.6282	45.9105	21.6267	18.1558
		30.1486	18.4074	28.8863	4.82554	10.7658	30.8126	50.1771	17.5969
		25.0011	26.5227	6.63893	32.6994	41.1389	18.2241	1.8111	2.30025
		45.7158	22.3442	7.97459	24.0261	11.5389	2.25514	66.3276	7.74979
		30.0256	0.260229	16.19	21.8317	42.452	12.9844	43.5963	20.5477
		16.2249	54.216	1.01122	70.279	43.6438	20.635	25.5771	0.712039
		0.418708	20.7107	10.1153	20.3871	40.0367	20.763	36.4428	2.27777
		11.7071	34.7556	26.9185	73.4278	34.0669	65.4091	44.4517	30.0413
		7.00288	49.1488	2.74559	47.9021	12.9443	48.5358	37.5876	43.4747
		32.4542	9.52302	5.48564	12.0005	45.5153	52.0047	63.2651	48.0313
		66.2525	51.2795	23.2919	18.3347	40.2436	12.2815	31.0315	55.1732
		26.0012	32.2257	24.4656	12.7109	38.2456	10.8197	21.0444	34.4555
		86.2821	47.5687	19.8165	13.528	41.8061	25.0867	31.8653	20.4467
		75.0439	33.1736	27.3756	13.7618	41.4867	28.0678	25.4826	15.4635
		60.2406	17.0429	19.7839	43.0337	41.4484	28.738	38.9605	66.8053
		24.6944	11.1662	20.6544	7.95957	43.5814	28.8922	29.4452	22.9293
		40.5611	28.7079	25.211	48.5868	26.6545	28.6681	20.528	71.2755
		25.1555	18.4225	22.8345	73.5309	38.9773	31.3201	24.1815	7.90896
		21.5075	40.5075	30.8675	55.7983	41.4396	29.7602	17.2255	21.8392
		8.47075	33.7307	25.8307	35.5644	45.0166	33.3273	73.5069	12.1963
		5.68721	1.65438	23.5001	33.326	39.0249	34.404	30.0795	6.72433
		33.3823	47.9495	27.5327	62.0437	0.534347	29.8851	32.5513	7.06973
		51.4534	22.5081	23.7159	28.9901	44.0875	35.2523	51.858	30.2513
		80.5217	34.5526	23.5345	51.2036	0.221199	36.495	1.4128	56.9394
		44.243	40.6877	18.8637	57.7636	36.8127	30.5891	11.8593	17.1174
		60.4393	17.1804	33.0365	24.1614	45.0801	29.9816	37.2597	27.0371
		79.1803	3.16086	12.9438	54.4953	39.0632	38.734	3.93511	3.84482
		56.9955	9.99104	25.0669	21.3072	37.1607	37.2502	37.4127	18.7838
		17.5432	43.9082	27.9968	39.7084	35.7839	38.6566	37.6279	4.83723
		12.9269	47.6553	25.8476	53.4613	33.6772	38.3494	22.9484	58.8982
		5.14647	44.0351	33.2071	11.8979	34.164	38.8928	13.1174	2.76098
		44.6469	42.2335	18.8355	37.3378	36.6961	40.5281	78.3429	4.05773
		77.4212	46.5697	26.6815	36.1985	43.7974	38.8318	36.352	28.1196
		0.886088	33.6017	28.1997	70.4574	5.14254	38.1446	30.6919	1.06077
		9.639	0.972154	25.5607	41.9028	38.2867	41.3958	48.0573	18.9551
		18.9958	15.0104	38.0098	78.6045	28.7965	26.1862	56.4443	0.542934
		28.4304	13.5185	30.5288	54.8774	36.7499	38.164	52.9916	4.12094
		49.7656	1.74514	38.3456	11.6933	42.0734	35.8769	5.59048	66.4537
		73.1917	36.2752	29.8457	71.0972	35.7636	39.6264	25.0595	22.7049
		11.8306	10.0164	30.4096	20.7946	35.9613	38.9496	22.408	41.0102
		15.9956	5.53083	3.07393	5.61258	38.984	42.3726	18.1337	0.681909
		7.51269	31.402	29.2053	81.292	38.2752	38.8733	35.4059	12.7459
		65.7445	34.3137	28.1732	57.3323	36.3662	41.2713	34.8569	22.9009
		46.753	40.11	39.5424	15.259	37.5794	45.4542	4.23612	17.4907
		31.6141	46.3995	32.026	2.00054	38.3655	40.3345	29.9812	7.27986
		76.0308	47.4573	29.1679	81.4352	35.4767	0.467833	14.4903	10.4705
		32.0395	14.8626	32.989	38.9373	34.6677	39.7785	22.7213	12.7048
		3.77908	3.47236	36.0242	15.5345	33.3818	28.4277	17.2105	2.79268
		32.7669	3.81358	13.7531	10.4445	31.9649	42.423	54.9233	9.79095
		40.7604	43.0373	32.7094	26.7531	20.9749	44.8292	38.6532	0.00134377
		57.0502	28.7008	23.1821	66.0901	37.0687	37.7426	23.922	9.59822
		4.17397	21.7072	30.6371	50.9131	25.0289	40.0763	32.1741	10.3787
		27.0864	7.34223	22.2507	26.5999	31.7645	43.3791	6.87941	18.0811
		62.0453	43.0061	31.4071	69.1175	36.672	43.7839	38.6277	41.4247
		58.6382	13.0018	27.8268	83.0346	22.6731	49.026	27.1158	33.5484
		78.7313	39.198	19.2429	60.8609	26.569	29.1705	30.2568	5.33778
		50.7254	6.17641	30.7164	44.2909	29.3283	0.25897	8.72496	52.1748
		30.0905	11.0141	34.6033	74.3497	35.4015	46.2734	3.91835	0.931184
		56.0327	11.1774	6.33299	39.2484	26.229	49.0207	35.7916	18.4439
		36.7223	44.97	35.0131	12.8852	32.8574	15.0563	31.6349	28.7675
		52.1894	7.54457	39.0905	4.65669	32.9699	41.5359	13.1737	1.74321
		20.2272	35.4336	32.4566	76.0879	35.6079	21.1436	67.5348	8.15818
		53.1775	41.5235	26.6634	53.3395	28.4063	1.14486	24.3747	37.1648
		3.36117	37.1917	17.8223	0.834698	30.38	42.778	0.045559	39.7255
		77.1852	29.2691	31.0164	5.03017	22.9073	37.8907	11.7077	9.25244
		38.3654	5.91188	41.2249	22.2116	31.0351	51.5669	34.1281	0.983316
		79.4913	39.9611	32.8802	42.907	31.2964	45.0473	36.9993	65.7299
		70.3317	38.8201	46.1408	37.9336	20.9882	36.7001	45.6356	9.91147
		0.190865	37.2895	39.6735	5.78436	26.7039	44.193	79.0652	54.002
		62.5701	39.4724	8.2059	10.9772	17.0702	7.5425	35.0312	20.0039
		75.6145	18.1343	18.2524	29.2725	25.1335	42.4199	5.22777	45.8511
		28.4669	13.2549	31.658	29.745	19.6581	10.5349	33.0995	0.690049
		6.36426	37.4452	30.8228	28.4015	30.5506	14.7029	27.0614	37.7291
		18.7212	36.1976	2.67858	32.6197	30.2595	38.9826	33.953	24.3748
		30.8751	36.7593	33.7821	42.2435	27.1808	47.4635	36.4885	5.38485
		38.4802	37.9135	38.2931	39.0799	24.9134	50.4972	9.25747	7.46224
			39.0605	43.9497	4.06017	15.6763	44.6739	81.9583	24.0742
			39.8024	27.6083	4.41271	23.3553	45.084	35.2856	36.2884
			38.8316	35.0204	80.398	23.1706	28.4103	34.2127	2.32134
			34.6601	28.8019	7.59728	14.6436	30.519	12.5006	0.667937
			37.0457	28.1403	42.6812	19.2702	44.1641	26.284	22.8036
			36.3863	34.8913	20.977	43.1316	47.2422	35.12	2.70446
			27.4431	47.8851	31.8639	7.27442	48.3169	54.022	26.7683
			33.4395	47.0535	51.6599	19.3334	3.01528	30.1112	16.5763
			20.3516	32.6855	41.0672	18.6663	33.1472	85.1812	28.9172
			18.6653	3.73326	25.1404	0.804957	9.34693	2.24637	13.3951
			36.4472	7.88288	49.6356	28.7361	35.2272	75.0477	9.1746
			32.4153	43.5065	38.7934	44.2326	22.0554	34.3106	11.1425
			25.8526	33.4897	59.3745	46.1598	43.9715	68.8771	17.7621
			29.7996	44.3914	1.72306	29.2435	59.5964	33.012	2.56775
			33.2936	11.4808	9.78674	21.6196	40.2384	61.6812	7.69253
			21.641	15.6646	10.8412	33.5166	40.8011	55.4253	8.79875
			13.9252	12.1823	18.0826	6.86241	46.3958	18.2724	5.71919
			31.0104	48.4549	85.1157	16.2103	35.8629	22.3552	18.114
			29.6572	20.3674	84.0651	26.2539	52.3513	4.18133	7.53788
			28.4094	41.2732	45.4232	13.2284	57.088	44.2576	31.4054
			26.1677	28.5875	18.2584	13.1039	25.0654	12.1257	8.0841
			0.858303	53.4284	31.1303	8.22481	38.654	34.5796	17.1459
			6.50153	7.08389	34.6853	65.3436	58.5484	32.8916	18.9294
			4.44114	53.9782	49.8489	3.02585	45.7099	6.15209	14.0106
			13.2975	40.6028	36.7775	24.2848	47.1839	68.9903	4.97383
			24.5295	40.5402	12.7645	5.49341	25.5526	17.5237	0.183112
			21.8254	20.8882	23.4277	20.2248	32.7446	12.3269	13.1973
				35.6935	46.5416	48.7927	53.6598	12.8761	58.6557
				25.3077	6.80266	10.4464	47.3588	26.1935	61.3655
				25.9241	53.1348	59.878	45.6924	13.4432	25.7223
				56.1885	82.1767	76.5531	52.6633	65.4496	3.01561
				25.9992	16.1707	23.7741	36.0525	13.9796	2.51391
				34.5397	12.582	17.0185	63.0709	30.0636	3.56787
				34.1218	23.7177	43.8622	50.4781	14.207	1.78176
				31.1035	33.8543	72.3286	59.8965	11.6857	11.5907
				32.4458	29.3732	5.87576	45.1733	15.556	9.19616
				29.2728	34.4151	27.1205	27.0787	33.7918	21.9707
				17.2093	12.1716	53.834	38.8016	20.9857	19.8567
				41.9531	44.9526	31.9661	0.435286	61.3007	58.7556
				42.1577	48.6173	58.2011	60.0017	3.68832	0.969205
				24.7991	14.457	41.1406	57.1299	33.2092	3.61656
				40.2152	26.6359	2.65772	18.3842	35.3562	39.6297
				39.2405	5.41042	4.90081	35.996	83.9283	56.2048
				52.2815	51.9222	19.5351	3.60841	12.4133	26.8188
				54.9629	6.8985	43.7784	64.4266	32.3434	17.4861
				59.739	7.45298	34.2517	34.7379	34.3201	17.5785
				42.2537	45.9839	47.5085	33.6006	29.7149	12.838
				56.3459	11.5105	19.272	36.5992	1.06135	8.06096
				49.6644	16.4212	65.5909	23.5142	86.9	18.0758
				37.1286	14.5486	38.1704	2.67193	15.7558	3.11898
				32.2709	57.2238	56.8542	51.2948	16.7703	16.5375
				33.1469	50.4473	0.535045	60.4194	10.927	3.38761
				62.5088	9.74532	12.4654	31.7894	54.5329	12.9397
				4.51435	54.4986	11.5738	47.6259	42.8398	30.8636
				4.16738	1.03838	7.20826	38.4854	87.0508	20.9629
				52.9761	20.3526	1.66229	23.6141	80.4556	32.4452
				33.4297	22.2157	19.287	30.8982	16.7129	11.9211
				11.095	2.10211	50.3182	51.3579	29.9106	11.0958
				41.3684	30.1949	2.94375	37.465	37.4872	23.6245
				38.4941	3.88112	20.9704	63.7803	42.5042	6.25816
				31.2278	57.8523	6.12835	9.67169	53.2651	23.0442
				63.1739	34.7738	20.8382	36.7855	1.7959	45.0539
				4.02601	1.82779	23.0178	27.9928	80.0604	12.7445
				44.7507	41.6442	2.39351	62.1179	31.5913	5.2441
				57.1264	49.149	27.3417	42.8782	25.933	10.3891
				47.6728	8.72436	20.338	23.185	29.9751	2.20335
				58.733	23.0845	60.9269	47.7992	64.506	13.1306
				32.1392	39.9333	26.999	49.9053	24.2126	7.98304
				9.56038	58.4984	19.7541	37.0099	24.7662	38.3295
				20.9182	34.0906	21.1099	4.0624	65.2927	3.63589
				33.8538	46.3465	3.2979	55.6903	53.1448	7.98122
				69.6077	5.23289	27.5058	8.69141	73.6887	57.2984
				49.2745	7.44006	62.7115	55.5315	3.3482	54.0757
				47.907	23.3499	19.2968	35.1719	73.4086	16.5595
				53.3974	3.52242	11.3356	21.1596	2.65369	6.33714
				13.4668	73.6066	32.3046	27.004	36.9117	22.1428
				61.7945	17.4298	5.67187	16.3475	79.8521	25.4613
				58.113	70.7879	15.382	57.6234	12.1251	22.5227
				39.6112	12.0905	47.1202	42.7045	19.0867	50.9896
				46.279	13.3077	6.19919	17.6117	48.8243	28.4253
				69.2496	4.23868	45.865	39.8208	78.3972	20.9648
				12.7068	13.2095	45.9783	38.492	1.54667	10.8857
				63.1402	33.619	45.5669	30.8713	31.5123	12.5572
				1.38117	20.0161	42.9801	19.7801	42.5915	25.6675
				55.1789	31.0293	3.17513	54.8332	10.6389	6.50752
				0.894641	78.5204	1.03919	61.3837	11.0392	10.3439
				64.0047	2.95612	33.8385	67.0016	23.2435	0.191203
				24.4646	48.4863	0.905487	71.1786	44.6803	54.3875
				39.8282	51.8228	4.27703	26.0527	19.8024	54.3808
				14.4516	19.7059	16.8367	19.5821	33.0483	4.55604
				71.1458	18.8749	25.8888	36.4813	16.9256	43.1785
				52.1116	52.5074	38.2073	14.306	69.0812	54.5145
				62.8825	73.5933	3.8803	9.62232	48.1087	14.2636
				57.9527	7.74155	67.9742	58.1704	28.9207	9.61882
				37.8196	81.4611	36.7758	66.2608	18.3298	36.5778
				72.0188	26.6288	20.8647	8.70577	35.7427	8.01058
				62.5458	74.6553	16.2059	12.5334	0.905464	53.1116
				20.4044	29.3705	33.1889	24.0683	83.2767	44.8944
				16.7091	10.26	47.1184	47.1391	51.4501	31.4862
				56.4448	47.6174	15.7417	37.0832	26.8307	36.4054
				37.0849	22.6064	24.6866	62.3484	41.3622	50.8406
				5.60748	3.42018	34.1513	31.4853	30.089	28.9667
				69.7074	19.7072	50.4648	51.8412	74.9603	21.5023
				67.2164	41.2681	40.8265	23.4817	23.9939	11.9136
				70.2732	11.9706	61.6269	6.9984	33.1307	50.6112
				56.8802	36.5223	37.896	60.5303	35.9922	37.9935
				55.2283	5.95045	31.818	16.2634	61.8912	10.6955
				25.7972	41.2936	19.7644	15.218	37.2282	46.2344
				38.1178	28.438	5.06172	17.3617	68.7359	2.43319
				41.9803	5.61875	3.92326	5.88638	18.8047	45.4641
				29.4598	28.2601	29.6409	70.2557	43.3456	6.91158
				42.5559	9.35099	36.8	42.8479	11.6692	47.5838
				34.3779	10.369	30.0293	50.1739	20.0066	47.6269
				11.7262	11.17	56.88	71.0092	2.3433	47.7213
				14.2395	38.0715	11.2329	60.7366	17.7757	45.9466
				36.5543	14.8887	19.8843	10.5172	85.9956	37.2328
				1.57995	28.9725	9.47706	0.201992	7.1059	50.4963
				71.7928	20.0892	31.0441	50.327	83.1074	4.01292
				40.9587	10.906	5.82253	48.371	38.4928	9.38657
				12.2069	66.2645	21.0795	5.40388	60.0085	0.740174
				30.5713	17.9614	15.7418	13.916	25.1004	21.4944
				40.1875	16.3293	20.3537	34.8181	27.925	12.349
				74.5453	70.1388	61.4798	37.3795	11.0992	20.4989
				7.9697	3.84113	4.29217	16.1838	48.1401	45.7667
				60.317	15.4245	27.8176	49.9395	26.4731	37.0279
				18.4246	16.5077	6.77057	9.76867	18.2743	46.6104
				20.5136	0.323212	20.5801	46.6041	22.4617	47.7461
				53.6206	5.4598	16.4859	19.9689	52.5982	7.49064
				44.2466	0.659089	28.8711	72.4387	9.7641	44.8666
				29.5031	6.63991	0.0380003	64.0513	7.59201	27.6089
				28.9128	7.75196	53.6714	4.12553	32.1933	47.4947
				20.1822	0.252653	40.1558	74.5913	79.6754	42.7422
				0.441388	2.5891	3.53714	13.2576	9.17755	2.87539
				22.7725	18.1874	40.5184	44.4205	84.4429	39.5961
				54.5847	22.3974	12.3896	18.177	13.0472	45.3517
				46.086	0.770326	34.7448	25.8139	17.2902	15.8207
				19.7253	28.729	4.77434	72.044	72.3208	25.7732
				25.2323	11.1792	33.1444	26.0918	1.33004	2.87758
				5.53397	27.5206	19.9048	30.0211	7.7214	11.0256
				35.4844	2.64211	58.6969	3.6071	32.9753	10.165
				24.2345	9.99254	59.2241	32.8122	53.2985	45.2266
				70.8269	11.3362	2.12349	30.4593	23.9772	43.0606
				4.99175	54.0888	17.8231	23.7196	8.69445	6.97534
				12.4177	1.02925	50.0648	27.7901	42.1812	44.9556
				15.7118	11.235	10.2865	31.5247	44.6952	17.1436
				33.4615	57.8195	11.7931	28.7927	30.2726	17.0466
				51.0002	1.26605	55.25	31.9759	13.0584	34.4108
				47.7857	8.48019	26.8534	32.6589	44.2189	20.6958
				19.9985	64.8712	2.89976	29.9918	30.6259	2.86577
				3.13992	23.4643	28.9681	3.61663	22.2097	31.8455
				75.1856	5.52892	14.9573	36.9248	22.9195	43.3024
				8.05217	18.3359	15.1582	37.1652	21.2538	17.0493
				11.993	73.0109	19.4151	38.1682	80.1325	7.27092
				5.93034	70.6713	39.0133	33.9658	6.15918	1.16129
				27.3459	8.63761	19.4736	39.0648	47.9323	41.0625
				60.7132	5.88411	18.0934	35.7946	40.8272	40.7233
				1.70824	58.4494	9.11229	37.1774	14.6384	37.4733
				15.3522	49.8001	13.3269	35.738	82.3368	21.1922
				24.9326	47.3397	3.85328	42.3225	49.5932	42.531
				42.263	11.3801	19.5349	38.559	71.7193	12.1133
				5.49597	6.0204	17.6624	41.7611	5.99626	41.8895
				36.5822	37.3325	47.0107	39.8585	47.4137	28.4347
				46.7936	0.594847	37.6311	41.0143	17.8396	40.0172
				11.0897	25.3699	33.9521	44.558	74.1913	22.9884
				9.11081	40.2013	45.5976	44.7609	17.2858	10.1605
				1.92485	20.2124	49.7548	48.445	79.9571	19.2558
				6.24447	44.5816	44.2142	15.4265	7.18189	37.5888
				1.42666	23.382	51.0064	28.8442	21.8975	35.9306
				43.0584	51.9441	12.0164	45.5593	47.8089	33.4558
				7.63205	27.3537	36.8068	22.3415	14.8554	37.0495
				8.12517	3.1287	20.4726	23.9571	8.2732	20.0186
				15.6736	14.8842	16.1878	39.7019	32.6821	22.5849
				2.40108	47.9166	42.9491	42.7561	60.3059	39.212
				3.97904	10.1652	6.82896	45.9302	25.2445	15.6854
				8.69027	22.9883	24.696	48.5424	78.6629	33.4488
				22.9268	29.0275	31.1603	50.5976	37.3066	14.9261
				24.0886	9.80946	0.42083	3.89608	27.5559	29.6298
				26.9888	33.4185	25.5243	20.7357	3.2042	4.04024
				6.63781	13.6199	28.9155	45.0357	46.5506	29.1732
				25.2045	8.15538	52.8757	17.4262	41.8281	18.6062
				30.1565	20.4098	10.5026	48.3874	60.9555	5.72888
				11.6632	10.4172	13.752	31.0679	22.4961	20.947
				32.2165	17.4121	41.4749	45.7017	9.87321	35.1675
				25.8747	9.41861	9.40963	24.3161	30.158	27.5511
				33.8008	23.7639	48.7998	36.733	72.0993	0.0759929
				30.8172	35.063	37.4382	12.1778	33.0847	10.5159
				34.846	25.6851	31.5101	5.15779	3.02156	14.8559
				33.4631	59.1698	27.2013	13.4947	20.9319	27.1411
				34.7028	3.54058	15.007	44.4053	22.1776	29.7862
				1.60902	8.14266	43.7311	47.7905	11.7577	30.218
				26.9308	18.2032	12.2388	14.4883	0.182138	26.0733
				38.1886	2.29397	54.0011	50.4656	61.7424	12.9572
				17.2981	74.9746	46.1314	12.062	50.8449	3.95933
				35.8311	11.3531	3.48015	52.8698	16.7707	23.2895
				27.0729	76.8593	3.12752	41.5776	71.8823	21.6664
				20.2244	38.6054	46.0258	44.3623	32.4553	77.796
				40.0212	28.5571	48.2214	51.2634	19.5926	64.316
				20.9752	4.86394	18.23	50.5319	6.63567	57.8305
				36.8661	21.0685	48.6826	23.6597	10.2551	45.1672
				28.409	9.90641	36.462	33.8638	16.9417	46.2561
				42.1781	22.5198	46.0618	52.8501	24.3582	45.9839
				34.3309	1.04178	32.4694	22.2409	58.3106	12.0753
				26.5533	2.35662	37.0716	26.5503	1.84171	25.3571
				42.5452	3.9044	46.4031	44.756	9.23843	0.173916
				18.6641	7.61613	51.3432	40.7701	35.635	17.5725
				42.036	77.3172	48.0835	45.7629	78.7836	9.4664
				21.1967	20.4817	50.1468	30.8818	52.3174	26.0516
				32.2419	2.71678	11.9626	24.0063	5.5041	30.2509
				12.7876	71.3814	27.2081	51.8027	9.75303	28.4213
				39.0242	34.0616	32.2877	31.2335	27.8888	21.2176
				42.3557	52.2345	44.9545	54.7786	18.0958	32.552
				49.2983	12.0184	9.87022	14.568	19.137	30.9888
				29.27	78.1132	9.51836	11.8256	6.72871	7.71225
				48.1071	62.7487	19.3921	30.7146	58.3706	62.166
				20.7025	33.6938	15.0394	16.221	12.9641	14.0654
				3.86332	12.7295	21.0605	29.1712	58.3893	24.7007
				35.8911	6.6495	39.3263	22.9601	67.6067	1.80502
				51.6096	30.5097	50.3095	44.2325	56.3752	35.4717
				16.1447	9.93024	25.6218	14.1502	1.4221	1.54395
				23.0141	24.5217	11.3009	48.5227	41.5017	27.5712
				52.9499	2.97906	31.9467	2.45125	18.5571	69.2134
				38.1153	16.7613	48.4424	45.2953	11.8112	10.3814
				4.65887	8.22891	14.4058	8.2894	8.92762	23.8826
				30.3358	81.2751	34.0599	40.2531	5.07446	55.0423
				38.5902	39.1721	40.9689	48.9505	6.46393	49.2883
				36.418	2.63706	47.0075	48.6442	69.1489	23.9366
				51.4604	30.8704	42.7741	40.8711	39.8591	72.8607
				37.0416	44.5932	11.2461	48.4787	58.0416	14.3673
				48.312	0.543978	34.7413	29.0562	10.9638	2.91908
				1.13804	13.6128	30.5655	17.0765	17.9807	27.5987
				39.6005	15.831	38.2805	50.987	22.2743	25.1251
				24.5121	12.9358	44.6038	28.907	27.9495	27.6745
				36.408	5.18171	39.5782	10.174	25.9618	32.8378
				56.7103	38.5406	25.8842	40.8454	60.3794	19.8817
				1.27349	6.75282	4.93768	52.3509	32.3938	39.6002
				25.1598	28.7895	40.3541	61.1596	30.3586	54.9103
				20.6628	74.9459	37.6077	21.2476	20.667	44.9333
				44.0564	1.34073	36.2747	33.4408	47.1237	54.5637
				32.6143	17.0867	44.7319	50.5759	11.2615	25.1218
				54.4363	29.5621	26.2534	20.4889	0.336208	1.27975
				19.6593	78.3058	21.9672	27.5045	24.3379	50.6069
				12.5153	53.5507	26.8616	22.4425	14.295	26.8902
				14.0403	36.4035	37.2503	45.9698	4.72618	76.3986
				58.4536	11.5233	40.3251	41.9882	38.4916	39.2761
				14.7718	68.5162	36.2233	18.7629	3.53627	43.812
				2.28785	7.51282	18.4713	40.98	48.9851	3.8591
				9.73757	11.0453	37.8152	50.2833	21.9266	59.2846
				54.2183	57.3013	40.7131	26.4096	5.55901	24.2024
				6.01249	6.51566	0.99047	51.9217	48.4873	3.62836
				5.22355	46.5385	37.573	49.4898	75.024	8.78548
				48.6701	16.897	39.4349	8.88048	19.3353	11.4287
				23.9872	9.66177	43.8744	45.6418	62.2803	68.5183
				50.615	14.7486	35.8917	15.7911	28.3878	7.64978
				56.5408	19.1584	36.9735	44.292	9.15977	70.3854
				45.4596	5.80113	42.7438	65.1581	8.20884	52.8969
				55.1231	28.9512	36.2423	51.8543	11.5836	35.8376
				54.7946	33.5865	30.9338	63.9373	33.6281	33.4012
				56.7141	44.687	41.564	52.141	4.30304	46.571
				24.4791	41.3816	33.4929	39.6377	2.77985	12.1678
				47.8137	4.6125	31.8837	49.2632	29.4234	29.796
				25.7422	3.47121	21.2463	18.6384	18.6093	4.04302
				0.419002	74.8599	40.6478	66.0905	19.8543	25.3732
				9.5161	61.3385	35.9144	6.18865	31.4038	11.1594
				12.4247	3.36346	40.1888	46.0197	47.4541	1.17774
				45.7312	14.5548	34.8724	35.4189	6.66484	51.6961
				35.0889	66.8432	36.2918	39.6016	36.9075	14.6391
				56.661	7.46763	38.9183	62.9055	40.8205	34.1963
				1.60196	3.36554	35.3256	57.0628	9.71316	60.5269
				3.38699	26.9472	38.2054	30.6418	7.19536	44.2774
				52.8522	2.1844	39.3128	57.1217	14.2243	36.858
				30.8914	12.4363	37.5319	53.814	29.528	12.4032
				46.4738	33.8184	27.3916	21.3756	23.568	48.9005
				6.80881	10.3779	37.4375	42.3522	35.7905	26.031
				2.29541	77.785	32.8591	17.8447	23.5012	26.8466
				35.7134	19.6341	32.6626	35.6903	10.113	59.6025
				44.0367	26.8708	25.1487	25.2544	1.95868	10.6074
				12.1671	20.2585	31.3584	53.252	33.7746	2.30686
				57.7636	62.4625	34.1537	26.1829	13.0238	19.2974
				13.9234	37.1647	36.039	8.86997	16.8776	43.0454
				55.1001	7.0885	29.1419	1.04601	8.49951	32.9601
				60.264	2.75056	28.5885	62.4583	28.3836	52.4688
				17.7016	77.666	31.6058	48.0206	11.607	37.5138
				18.9057	11.452	32.0229	55.5748	6.21566	34.9021
				4.42974	41.4183	29.9968	26.2004	9.50763	3.7507
				9.23859	33.064	31.9126	38.1598	16.6533	61.7076
				20.4181	25.6779	28.6135	41.7708	22.3522	61.1903
				58.573	26.308	28.4951	8.34544	17.5116	46.4046
				59.3454	1.29973	23.1308	38.6518	32.0536	9.01364
				60.7789	21.4842	25.8169	58.5208	41.0812	39.4853
				59.7437	46.2577	29.7856	35.4619	1.98585	22.6891
				24.1249	14.5324	26.916	24.7387	20.8374	59.0818
				49.2959	53.9236	25.358	18.0174	8.19658	15.6087
				38.7065	7.49594	29.8641	34.5407	22.5992	7.08659
				36.0604	12.837	28.0219	32.527	25.5542	8.53678
				48.7976	2.93521	28.4335	20.4543	10.4294	25.8161
				42.0485	11.3734	25.9207	48.5622	51.4928	31.6093
				47.1058	4.03835	2.0977	57.1786	31.7302	22.2368
				59.8104	51.3098	24.9733	49.3765	22.8835	29.1891
				13.6844	13.8546	25.1999	19.3214	36.7734	16.613
				59.9217	11.2655	25.0683	67.9169	4.57339	17.5466
				17.3127	5.11164	27.601	69.7892	2.1144	29.6599
				4.44943	5.33512	20.7814	55.4769	42.5047	12.376
				51.3165	16.2812	11.3763	22.4051	30.9863	14.9267
				56.8565	18.6329	37.9581	53.8078	50.9535	39.6266
				36.5177	27.498	25.3687	11.3675	4.67856	23.8848
				39.6406	52.0681	49.3082	6.881	19.1952	18.7797
				5.81102	26.5783	53.0538	67.3446	20.6784	40.434
				26.4338	3.39877	4.67447	11.992	15.7257	30.7521
				55.5759	5.20572	15.9265	24.7341	69.922	31.5977
				49.2468	0.504225	9.98691	33.2521	45.4322	12.2584
				7.5029	57.5766	34.9846	32.6645	81.4308	6.4581
				61.5178	10.8932	14.2931	28.5789	76.4856	13.1058
				21.3208	50.3158	31.8161	1.77847	0.665399	4.03652
				54.9725	18.7612	11.0841	52.9143	77.9622	28.4091
				24.7482	36.1132	27.567	32.1086	9.24976	15.7135
				63.8417	1.22097	1.32938	60.8306	70.2166	16.3221
				49.5601	17.4218	15.2169	68.0774	61.6364	5.64492
				49.7914	57.8379	12.6538	22.7247	14.9318	9.78909
				2.01195	18.902	8.66977	31.4287	60.0057	20.7174
				45.1203	23.8821	24.7816	11.6064	20.6464	0.715934
				51.3396	19.6751	36.4996	3.09299	13.9032	33.377
				3.13937	6.15852	73.2467	8.71529	46.94	9.04177
				28.0174	26.3662	53.4152	53.1573	14.1998	20.3263
				4.62022	9.41354	11.0994	29.231	69.7892	12.5172
				20.9564	1.99359	32.0532	24.1329	21.7999	19.5012
				50.2548	26.7221	34.6943	18.5785	25.5366	26.6426
				52.442	24.8474	52.7046	2.27726	18.1354	18.2485
				28.6862	43.1578	26.4688	52.4394	40.0868	39.6008
				64.4353	24.6005	56.2527	25.7089	2.73451	5.92844
				19.002	4.5338	6.42494	2.45442	1.07951	27.4905
				18.5614	75.2319	21.4551	8.29603	36.2849	19.6085
				56.2817	40.6747	15.1398	29.9738	34.9734	6.37807
				43.0173	11.1646	13.0011	23.1418	16.5074	6.98337
				56.5194	10.2656	52.9953	57.2301	5.65884	30.6734
				0.633271	14.5908	22.204	4.6377	37.3819	61.3914
				43.2309	34.0522	10.5432	70.7053	19.624	13.0616
				57.0505	40.3489	72.6817	12.4451	18.6134	24.8517
				54.2736	9.8429	60.6835	33.3962	45.2973	10.4225
				56.405	44.8933	62.8943	11.7015	56.4682	9.82476
				0.318786	8.37548	7.72393	0.341038	51.5902	13.1387
				59.9346	81.5542	2.33372	44.2199	41.0027	4.40131
				17.7798	4.96421	66.5736	38.0833	22.6088	28.7537
				51.3256	12.5958	19.837	39.4159	20.2712	3.0397
				11.7563	67.5774	64.6098	41.5609	52.4204	3.58752
				8.97166	16.0166	1.69072	45.9103	66.0536	45.853
				60.341	2.05705	13.7196	40.2746	29.4057	23.9727
				6.0816	17.4923	9.38057	68.7527	56.809	9.83939
				49.8212	55.2575	69.2269	7.00092	13.9438	17.7886
				54.5039	55.3446	20.3598	41.1139	24.093	28.0714
				11.8976	23.6251	28.8086	20.572	0.0381242	1.50326
				54.2628	23.932	45.5779	34.6364	24.9738	8.62166
				52.0301	10.022	23.3866	27.9538	4.49914	8.76071
				51.3218	38.861	14.1779	27.4047	19.4772	0.75668
				34.3688	16.6888	18.2516	29.1062	16.9137	6.5436
				9.51276	16.5364	15.772	4.05795	12.7829	39.3787
				29.0782	24.6026	19.6716	31.9266	84.7351	20.4173
				48.6955	0.633357	46.7433	34.4279	15.5783	10.4322
				11.3586	47.0913	4.02218	30.0269	1.69302	12.6044
				49.0399	66.3099	49.6929	34.961	18.6112	28.4337
				58.3468	59.3456	69.7194	22.3973	50.334	33.3449
				16.0112	17.3246	31.7024	38.8161	7.94678	30.6964
				22.3795	34.5952	35.0647	38.5575	28.5824	16.0771
				14.9318	0.991152	34.3003	36.4697	13.7958	11.062
				25.1288	71.7298	30.0623	29.8268	5.76076	3.55054
				4.53563	22.6693	21.3261	10.8713	4.5158	46.821
				23.5255	16.8969	48.2677	37.2541	42.8232	9.98183
				30.1971	43.9294	3.17162	39.4457	25.2474	23.9582
				38.7058	1.36933	25.8663	39.9018	26.6384	46.0548
				30.9898	44.2891	15.4559	40.6942	15.5292	20.653
				33.3705	15.078	39.2968	32.6474	3.20764	4.87878
				31.1504	14.3153	1.01476	33.8261	75.5028	36.4778
				30.7383	0.540535	8.32447	41.5585	10.0163	12.0334
				38.2351	20.4675	31.0691	41.5983	32.4472	7.40026
				32.6418	27.9978	33.8264	9.63367	46.2145	17.2275
				31.2887	16.9731	29.0261	34.413	5.57284	2.47581
				26.7596	18.5256	7.10229	19.2165	84.3244	4.29648
				4.56183	7.82227	25.8167	41.6154	38.0904	2.71066
				31.6763	34.1269	15.276	32.9661	25.6849	10.4907
				37.5087	66.5402	24.531	38.8343	36.0264	26.9049
				40.0203	5.27203	16.1494	38.0639	46.8185	2.29554
				43.0525	44.0917	19.7493	38.7245	60.876	7.92757
				34.9085	26.374	30.8479	20.9483	30.6858	57.107
				37.3252	32.8023	55.6054	40.157	22.8655	48.0205
				44.9007	4.18134	25.7257	45.3246	35.5936	34.371
				36.0387	54.5014	18.6189	41.8925	0.5009	33.2869
				41.2629	82.7867	8.35222	37.7446	63.1667	0.620614
				36.5663	21.6241	16.7345	28.4097	57.052	22.836
				35.4425	46.7397	52.721	23.0507	72.6597	14.8333
				35.8488	77.8013	52.932	43.2115	43.0448	38.0112
				22.0542	29.4943	23.5177	41.0419	10.742	56.8308
				40.3305	15.7715	7.17783	43.6791	47.057	7.16728
				44.8202	17.4664	22.651	0.1418	13.0282	2.61796
				41.0232	80.8998	2.77009	41.2796	4.6689	23.1768
				47.6258	8.21467	14.3302	38.0826	54.9259	14.5883
				11.2439	43.2489	21.4013	17.6084	13.847	44.088
				35.1296	39.8764	34.308	44.9879	70.8494	2.1018
				35.7538	13.886	1.31842	6.97663	21.3679	18.376
				37.1373	5.81461	17.2702	28.9434	71.0995	34.922
				44.6657	33.1522	1.55748	11.5047	12.0814	57.1778
				41.7317	60.4821	5.31235	37.5422	47.5608	6.04983
				39.2804	4.46278	35.2982	27.7419	68.8	0.838528
				41.9282	17.0616	60.3415	27.7851	6.66129	6.0387
				9.2014	60.3623	24.4963	46.8924	52.8071	53.8721
				41.2541	20.2147	11.7174	20.2457	37.3025	7.27133
				39.5982	26.0197	8.37122	33.2349	16.1481	36.5895
				28.8567	8.31379	6.75669	39.8074	86.919	20.9223
				39.7187	26.4723	29.9745	44.9308	31.5248	40.3856
				38.0594	40.5103	11.205	49.8515	28.853	14.2982
				40.8867	9.56617	14.0412	32.2755	4.4278	55.7577
				47.2757	13.1146	26.2371	54.0313	7.71959	30.1978
				41.7005	59.6468	5.43952	48.8952	67.8046	6.87722
				40.3669	10.2119	24.9429	31.899	0.84443	19.2594
				40.6869	71.0901	18.2188	15.439	60.7819	14.8501
				40.4537	57.3487	10.3268	10.2341	44.4085	17.1362
				55.3754	5.91711	57.5223	48.6779	27.8084	12.2732
				39.5344	67.3172	11.7947	47.4283	57.6834	1.96443
				17.1787	13.0951	20.6467	18.3364	81.8962	8.95455
				47.2737	16.7883	0.233832	17.81	17.7153	43.2734
				11.1751	29.414	23.0127	1.51195	31.3611	50.8723
				2.27958	15.7648	18.4748	19.7807	32.7215	55.0283
				36.489	19.9168	58.5591	21.7172	13.8131	12.4118
				36.0506	17.0096	10.1595	35.0319	18.3762	28.3449
				20.2202	38.7119	26.3865	39.1369	6.01343	21.0192
				48.3128	36.1115	31.124	43.3138	1.75855	27.7352
				39.1902	7.66404	0.281932	50.379	26.8681	22.4133
				36.0336	14.6657	1.69253	53.4008	9.60177	16.1161
				33.8307	41.8723	34.0379	2.76923	7.85084	31.7782
				39.2506	15.2243	0.127602	49.5095	53.5426	15.8313
				47.445	15.1162	33.3246	55.2102	79.5118	34.7879
				19.7719	4.40282	56.3159	40.712	65.5591	50.5949
[truncated: 2,595 more rows]

## Sheet: Figure 7a
FRAP	control												Src42A-CA												Rack1-RNAi
Time(sec)	Follicle 1	Follicle 2	Follicle 3	Follicle 4	Follicle 5	Follicle 6	Follicle 7	Follicle 8	Follicle 9	Follicle 10	Follicle 11	Time(sec)	Follicle 1	Follicle 2	Follicle 3	Follicle 4	Follicle 5	Follicle 6	Follicle 7	Follicle 8	Follicle 9	Follicle 10	Follicle 11	Time(sec)	Follicle 1	Follicle 2	Follicle 3	Follicle 4	Follicle 5	Follicle 6	Follicle 7	Follicle 8	Follicle 9	Follicle 10
0.822	0.156	0.234	0.105	0.129	0.109	0.261	0.454	0.272	0.182	0.236	0.186	0.822	0.183	0.07	0.062	0.116	0.133	0.194	0.135	0.106	0.083	0.097	0.148	0.822	0.371	0.142	0.202	0.076	0.246	0.14	0.126	0.195	0.223	0.139
1.644	0.264	0.2	0.179	0.092	0.192	0.171	0.366	0.207	0.187	0.17	0.22	1.644	0.3	0.119	0.206	0.234	0.155	0.268	0.162	0.103	0.141	0.133	0.138	1.644	0.344	0.187	0.183	0.178	0.251	0.189	0.08	0.217	0.205	0.115
2.466	0.216	0.319	0.165	0.182	0.22	0.37	0.421	0.351	0.167	0.385	0.169	2.466	0.322	0.134	0.111	0.194	0.188	0.288	0.197	0.148	0.047	0.103	0.25	2.466	0.347	0.189	0.203	0.124	0.17	0.209	0.086	0.181	0.356	0.157
3.288	0.212	0.298	0.177	0.19	0.151	0.298	0.415	0.268	0.148	0.165	0.219	3.288	0.271	0.141	0.197	0.198	0.251	0.331	0.195	0.094	0.102	0.234	0.164	3.288	0.41	0.27	0.245	0.156	0.211	0.2	0.069	0.224	0.315	0.179
4.11	0.212	0.386	0.213	0.191	0.173	0.273	0.371	0.324	0.13	0.374	0.174	4.11	0.315	0.137	0.219	0.258	0.167	0.256	0.276	0.152	0.137	0.152	0.278	4.11	0.339	0.208	0.226	0.145	0.16	0.141	0.123	0.195	0.19	0.207
4.932	0.267	0.4	0.136	0.246	0.243	0.278	0.478	0.344	0.221	0.372	0.239	4.932	0.343	0.208	0.139	0.204	0.235	0.263	0.216	0.185	0.099	0.242	0.209	4.932	0.445	0.2	0.164	0.211	0.223	0.189	0.158	0.204	0.324	0.19
5.754	0.329	0.381	0.253	0.246	0.182	0.354	0.419	0.351	0.157	0.302	0.233	5.754	0.372	0.155	0.165	0.217	0.188	0.265	0.231	0.132	0.137	0.144	0.216	5.754	0.401	0.172	0.196	0.269	0.281	0.197	0.088	0.174	0.287	0.164
6.576	0.322	0.32	0.223	0.276	0.171	0.392	0.402	0.47	0.174	0.271	0.306	6.576	0.247	0.171	0.189	0.234	0.225	0.354	0.226	0.172	0.141	0.095	0.237	6.576	0.379	0.26	0.184	0.168	0.283	0.276	0.143	0.243	0.204	0.179
7.398	0.266	0.369	0.341	0.239	0.19	0.361	0.36	0.416	0.188	0.228	0.377	7.398	0.296	0.209	0.163	0.258	0.118	0.294	0.285	0.129	0.135	0.159	0.25	7.398	0.397	0.245	0.286	0.202	0.337	0.202	0.163	0.244	0.286	0.284
8.22	0.303	0.371	0.16	0.218	0.22	0.416	0.413	0.309	0.236	0.378	0.29	8.22	0.35	0.19	0.152	0.292	0.137	0.397	0.237	0.163	0.098	0.178	0.235	8.22	0.419	0.267	0.284	0.271	0.22	0.212	0.149	0.276	0.259	0.189
9.042	0.218	0.399	0.188	0.158	0.204	0.368	0.401	0.312	0.257	0.315	0.298	9.042	0.335	0.232	0.239	0.292	0.219	0.345	0.274	0.179	0.081	0.188	0.189	9.042	0.407	0.301	0.246	0.203	0.224	0.234	0.173	0.183	0.239	0.191
9.864	0.27	0.376	0.312	0.238	0.172	0.278	0.414	0.269	0.297	0.347	0.305	9.864	0.324	0.227	0.242	0.201	0.14	0.359	0.24	0.199	0.113	0.215	0.3	9.864	0.515	0.321	0.262	0.246	0.282	0.303	0.075	0.2	0.288	0.246
10.686	0.339	0.333	0.261	0.163	0.247	0.311	0.489	0.441	0.277	0.343	0.256	10.686	0.287	0.248	0.23	0.214	0.147	0.479	0.245	0.217	0.142	0.218	0.312	10.686	0.494	0.312	0.191	0.214	0.291	0.271	0.215	0.259	0.3	0.186
11.508	0.392	0.309	0.269	0.227	0.221	0.446	0.404	0.476	0.22	0.398	0.264	11.508	0.279	0.23	0.212	0.254	0.316	0.357	0.274	0.24	0.101	0.261	0.322	11.508	0.368	0.227	0.303	0.178	0.169	0.233	0.191	0.339	0.317	0.211
12.33	0.369	0.455	0.158	0.206	0.252	0.351	0.46	0.348	0.232	0.366	0.268	12.33	0.36	0.283	0.265	0.132	0.3	0.375	0.231	0.165	0.14	0.216	0.258	12.33	0.437	0.275	0.252	0.124	0.246	0.248	0.103	0.236	0.25	0.246
13.152	0.422	0.384	0.314	0.329	0.259	0.433	0.476	0.345	0.301	0.304	0.331	13.152	0.345	0.275	0.223	0.227	0.215	0.328	0.27	0.158	0.148	0.252	0.254	13.152	0.449	0.269	0.365	0.222	0.319	0.264	0.155	0.266	0.231	0.158
13.974	0.339	0.355	0.237	0.279	0.276	0.424	0.441	0.317	0.284	0.385	0.303	13.974	0.368	0.269	0.197	0.257	0.222	0.331	0.265	0.149	0.194	0.191	0.341	13.974	0.411	0.323	0.296	0.2	0.234	0.221	0.141	0.34	0.409	0.167
14.796	0.136	0.331	0.238	0.274	0.246	0.353	0.397	0.363	0.205	0.389	0.325	14.796	0.275	0.348	0.285	0.309	0.224	0.354	0.278	0.112	0.16	0.215	0.311	14.796	0.446	0.359	0.304	0.235	0.281	0.247	0.194	0.286	0.284	0.178
15.618	0.373	0.273	0.336	0.204	0.25	0.377	0.361	0.442	0.237	0.318	0.305	15.618	0.39	0.304	0.298	0.293	0.298	0.368	0.266	0.202	0.127	0.191	0.364	15.618	0.384	0.364	0.317	0.224	0.267	0.281	0.244	0.366	0.241	0.21
16.44	0.308	0.297	0.274	0.258	0.221	0.383	0.383	0.387	0.286	0.393	0.35	16.44	0.303	0.245	0.293	0.182	0.253	0.343	0.351	0.184	0.163	0.168	0.277	16.44	0.448	0.306	0.213	0.257	0.365	0.329	0.186	0.208	0.427	0.183
17.262	0.227	0.407	0.335	0.264	0.264	0.372	0.453	0.473	0.191	0.441	0.296	17.262	0.34	0.213	0.188	0.362	0.209	0.381	0.195	0.113	0.173	0.205	0.264	17.262	0.344	0.366	0.258	0.244	0.273	0.334	0.181	0.253	0.273	0.162
18.084	0.266	0.446	0.252	0.236	0.223	0.415	0.475	0.394	0.287	0.354	0.398	18.084	0.403	0.249	0.28	0.374	0.179	0.344	0.237	0.191	0.135	0.17	0.358	18.084	0.359	0.348	0.319	0.278	0.258	0.339	0.17	0.226	0.262	0.255
18.906	0.279	0.283	0.256	0.269	0.245	0.552	0.441	0.545	0.231	0.402	0.274	18.906	0.335	0.233	0.344	0.34	0.279	0.404	0.295	0.177	0.231	0.22	0.292	18.906	0.42	0.327	0.254	0.276	0.219	0.254	0.183	0.346	0.327	0.2
19.728	0.363	0.432	0.261	0.221	0.256	0.446	0.552	0.4	0.309	0.404	0.327	19.728	0.402	0.278	0.264	0.253	0.249	0.381	0.242	0.163	0.13	0.245	0.284	19.728	0.408	0.313	0.238	0.361	0.328	0.326	0.167	0.324	0.324	0.266
20.55	0.477	0.345	0.229	0.286	0.299	0.361	0.487	0.401	0.274	0.294	0.362	20.55	0.437	0.281	0.322	0.378	0.323	0.355	0.26	0.169	0.134	0.211	0.316	20.55	0.558	0.271	0.284	0.238	0.242	0.275	0.207	0.263	0.208	0.242
21.372	0.294	0.406	0.298	0.4	0.219	0.328	0.42	0.487	0.296	0.364	0.443	21.372	0.371	0.261	0.21	0.343	0.219	0.448	0.292	0.185	0.115	0.294	0.302	21.372	0.461	0.323	0.342	0.252	0.284	0.328	0.172	0.289	0.363	0.28
22.194	0.517	0.461	0.41	0.219	0.297	0.312	0.56	0.542	0.214	0.371	0.321	22.194	0.349	0.292	0.234	0.363	0.239	0.451	0.27	0.227	0.178	0.233	0.317	22.194	0.441	0.418	0.32	0.259	0.294	0.335	0.308	0.404	0.317	0.211
23.016	0.46	0.395	0.461	0.342	0.286	0.399	0.479	0.415	0.301	0.332	0.342	23.016	0.437	0.282	0.257	0.348	0.258	0.364	0.239	0.24	0.114	0.233	0.339	23.016	0.438	0.266	0.247	0.405	0.378	0.389	0.264	0.29	0.325	0.216
23.838	0.302	0.341	0.398	0.25	0.361	0.389	0.578	0.458	0.244	0.478	0.228	23.838	0.32	0.255	0.329	0.226	0.33	0.347	0.226	0.176	0.149	0.291	0.319	23.838	0.525	0.293	0.251	0.267	0.324	0.296	0.225	0.358	0.38	0.221
24.66	0.391	0.37	0.289	0.216	0.297	0.471	0.521	0.386	0.277	0.329	0.261	24.66	0.459	0.271	0.27	0.349	0.275	0.404	0.256	0.251	0.2	0.269	0.33	24.66	0.591	0.374	0.24	0.338	0.389	0.292	0.201	0.307	0.321	0.298
25.482	0.289	0.406	0.258	0.275	0.278	0.606	0.555	0.414	0.318	0.568	0.321	25.482	0.334	0.25	0.356	0.338	0.223	0.356	0.251	0.213	0.162	0.182	0.255	25.482	0.525	0.314	0.302	0.345	0.271	0.355	0.195	0.42	0.384	0.243
26.304	0.413	0.456	0.269	0.399	0.257	0.371	0.574	0.453	0.302	0.407	0.389	26.304	0.406	0.329	0.261	0.359	0.272	0.33	0.328	0.207	0.148	0.207	0.333	26.304	0.461	0.32	0.275	0.329	0.307	0.323	0.221	0.259	0.355	0.335
27.126	0.504	0.493	0.351	0.257	0.333	0.556	0.495	0.48	0.306	0.49	0.326	27.126	0.402	0.284	0.363	0.41	0.284	0.38	0.298	0.189	0.122	0.229	0.369	27.126	0.426	0.409	0.279	0.223	0.281	0.346	0.29	0.359	0.239	0.309
27.948	0.44	0.307	0.345	0.324	0.313	0.485	0.546	0.33	0.37	0.372	0.375	27.948	0.424	0.37	0.315	0.495	0.32	0.361	0.344	0.218	0.182	0.177	0.355	27.948	0.49	0.318	0.359	0.27	0.254	0.292	0.267	0.271	0.329	0.288
28.77	0.45	0.404	0.408	0.349	0.331	0.452	0.542	0.417	0.288	0.364	0.312	28.77	0.438	0.371	0.297	0.384	0.295	0.419	0.27	0.25	0.249	0.231	0.329	28.77	0.497	0.322	0.3	0.248	0.387	0.28	0.202	0.387	0.365	0.346
29.592	0.407	0.404	0.306	0.373	0.266	0.39	0.599	0.429	0.264	0.384	0.381	29.592	0.415	0.35	0.319	0.445	0.454	0.355	0.265	0.207	0.207	0.253	0.392	29.592	0.558	0.386	0.298	0.315	0.356	0.327	0.256	0.274	0.336	0.24
30.414	0.347	0.469	0.533	0.277	0.366	0.417	0.602	0.441	0.291	0.382	0.307	30.414	0.343	0.332	0.314	0.356	0.229	0.412	0.364	0.223	0.165	0.221	0.304	30.414	0.475	0.441	0.236	0.424	0.332	0.296	0.239	0.315	0.335	0.327
31.236	0.389	0.471	0.354	0.295	0.261	0.462	0.505	0.474	0.327	0.38	0.304	31.236	0.446	0.352	0.357	0.36	0.333	0.385	0.366	0.232	0.22	0.223	0.486	31.236	0.548	0.382	0.398	0.313	0.313	0.288	0.235	0.3	0.399	0.315
32.058	0.362	0.539	0.395	0.359	0.362	0.485	0.5	0.557	0.36	0.463	0.346	32.058	0.42	0.312	0.425	0.368	0.268	0.361	0.336	0.273	0.122	0.262	0.318	32.058	0.537	0.407	0.293	0.193	0.485	0.28	0.201	0.261	0.359	0.254
32.88	0.494	0.471	0.308	0.259	0.35	0.5	0.59	0.47	0.398	0.374	0.371	32.88	0.322	0.272	0.329	0.475	0.322	0.453	0.327	0.209	0.185	0.215	0.336	32.88	0.522	0.395	0.252	0.216	0.325	0.276	0.235	0.319	0.398	0.309
33.702	0.483	0.428	0.404	0.401	0.299	0.489	0.503	0.513	0.366	0.399	0.274	33.702	0.408	0.313	0.301	0.367	0.234	0.459	0.299	0.23	0.142	0.217	0.414	33.702	0.407	0.331	0.341	0.207	0.377	0.353	0.196	0.282	0.297	0.33
34.524	0.327	0.528	0.342	0.288	0.345	0.523	0.485	0.515	0.287	0.419	0.333	34.524	0.337	0.34	0.35	0.409	0.405	0.523	0.314	0.241	0.272	0.206	0.353	34.524	0.418	0.385	0.34	0.251	0.339	0.308	0.206	0.301	0.393	0.293
35.346	0.514	0.388	0.308	0.279	0.38	0.437	0.413	0.506	0.491	0.557	0.311	35.346	0.401	0.385	0.372	0.276	0.252	0.431	0.273	0.298	0.17	0.246	0.417	35.346	0.425	0.412	0.273	0.265	0.352	0.305	0.398	0.338	0.333	0.282
36.168	0.385	0.623	0.323	0.292	0.312	0.483	0.551	0.373	0.372	0.6	0.3	36.168	0.404	0.349	0.347	0.461	0.312	0.325	0.341	0.196	0.144	0.298	0.431	36.168	0.485	0.363	0.311	0.327	0.355	0.359	0.228	0.356	0.284	0.226
36.99	0.367	0.437	0.362	0.369	0.309	0.502	0.464	0.403	0.219	0.476	0.402	36.99	0.34	0.355	0.366	0.284	0.269	0.375	0.327	0.238	0.187	0.258	0.508	36.99	0.473	0.494	0.474	0.395	0.361	0.278	0.259	0.337	0.375	0.325
37.812	0.462	0.522	0.433	0.392	0.235	0.375	0.536	0.448	0.389	0.441	0.318	37.812	0.459	0.295	0.392	0.452	0.32	0.361	0.326	0.218	0.25	0.205	0.404	37.812	0.517	0.311	0.471	0.219	0.34	0.315	0.266	0.287	0.429	0.291
38.634	0.481	0.439	0.392	0.349	0.284	0.588	0.534	0.341	0.245	0.538	0.306	38.634	0.344	0.421	0.392	0.308	0.209	0.265	0.322	0.16	0.199	0.277	0.444	38.634	0.496	0.375	0.338	0.312	0.403	0.348	0.263	0.293	0.284	0.368
39.456	0.467	0.434	0.281	0.271	0.405	0.562	0.512	0.307	0.389	0.507	0.335	39.456	0.435	0.215	0.333	0.404	0.368	0.426	0.345	0.195	0.157	0.232	0.33	39.456	0.379	0.485	0.366	0.356	0.439	0.349	0.214	0.403	0.38	0.159
40.278	0.4	0.423	0.368	0.35	0.331	0.55	0.528	0.4	0.277	0.448	0.36	40.278	0.358	0.361	0.411	0.399	0.263	0.4	0.352	0.206	0.235	0.327	0.434	40.278	0.493	0.398	0.375	0.433	0.403	0.349	0.188	0.424	0.419	0.339
41.1	0.395	0.554	0.403	0.423	0.278	0.466	0.543	0.38	0.379	0.526	0.343	41.1	0.348	0.33	0.398	0.379	0.333	0.488	0.339	0.219	0.168	0.297	0.465	41.1	0.455	0.364	0.29	0.294	0.374	0.326	0.256	0.314	0.324	0.374
41.922	0.395	0.527	0.268	0.314	0.35	0.451	0.625	0.37	0.403	0.449	0.278	41.922	0.437	0.35	0.399	0.309	0.36	0.359	0.346	0.336	0.186	0.199	0.421	41.922	0.556	0.42	0.447	0.296	0.264	0.493	0.232	0.303	0.235	0.306
42.744	0.443	0.446	0.273	0.567	0.4	0.674	0.479	0.501	0.422	0.456	0.505	42.744	0.473	0.359	0.421	0.332	0.268	0.344	0.384	0.206	0.239	0.378	0.518	42.744	0.58	0.356	0.343	0.346	0.361	0.347	0.28	0.401	0.439	0.589
43.566	0.43	0.346	0.402	0.333	0.39	0.57	0.808	0.557	0.377	0.618	0.417	43.566	0.431	0.381	0.454	0.28	0.401	0.502	0.293	0.328	0.224	0.343	0.5	43.566	0.547	0.263	0.306	0.268	0.335	0.321	0.341	0.291	0.37	0.334
44.388	0.47	0.391	0.3	0.319	0.264	0.603	0.536	0.515	0.364	0.474	0.368	44.388	0.435	0.338	0.383	0.415	0.252	0.37	0.382	0.225	0.194	0.265	0.464	44.388	0.499	0.357	0.555	0.318	0.451	0.348	0.189	0.38	0.316	0.35
45.21	0.549	0.411	0.393	0.27	0.396	0.593	0.526	0.473	0.38	0.43	0.35	45.21	0.416	0.385	0.463	0.277	0.34	0.417	0.353	0.228	0.223	0.271	0.365	45.21	0.421	0.398	0.409	0.304	0.433	0.367	0.3	0.368	0.339	0.349
46.032	0.57	0.41	0.284	0.412	0.356	0.616	0.53	0.517	0.37	0.478	0.389	46.032	0.503	0.338	0.516	0.29	0.262	0.433	0.374	0.208	0.185	0.283	0.447	46.032	0.535	0.309	0.345	0.353	0.35	0.335	0.279	0.372	0.316	0.387
46.854	0.66	0.526	0.394	0.47	0.354	0.771	0.706	0.464	0.316	0.504	0.368	46.854	0.395	0.361	0.348	0.325	0.307	0.446	0.301	0.255	0.225	0.308	0.395	46.854	0.463	0.304	0.339	0.3	0.33	0.389	0.233	0.36	0.358	0.345
47.676	0.78	0.444	0.421	0.349	0.348	0.598	0.64	0.479	0.403	0.486	0.369	47.676	0.461	0.37	0.431	0.457	0.337	0.376	0.33	0.265	0.224	0.307	0.372	47.676	0.414	0.418	0.321	0.348	0.344	0.333	0.283	0.323	0.27	0.37
48.498	0.514	0.491	0.344	0.411	0.274	0.55	0.527	0.529	0.4	0.657	0.381	48.498	0.375	0.385	0.492	0.373	0.255	0.388	0.298	0.272	0.207	0.262	0.47	48.498	0.473	0.343	0.46	0.28	0.385	0.405	0.289	0.325	0.302	0.315
49.32	0.487	0.567	0.393	0.494	0.34	0.596	0.571	0.452	0.395	0.697	0.431	49.32	0.378	0.458	0.303	0.292	0.282	0.319	0.432	0.3	0.241	0.232	0.467	49.32	0.578	0.353	0.349	0.372	0.433	0.346	0.252	0.347	0.323	0.414
50.142	0.59	0.504	0.43	0.494	0.36	0.705	0.598	0.39	0.381	0.536	0.296	50.142	0.399	0.349	0.385	0.365	0.389	0.437	0.365	0.258	0.198	0.247	0.416	50.142	0.395	0.446	0.344	0.416	0.517	0.309	0.353	0.292	0.366	0.411
50.964	0.4	0.506	0.379	0.308	0.353	0.589	0.586	0.483	0.339	0.584	0.357	50.964	0.447	0.364	0.473	0.395	0.404	0.429	0.453	0.274	0.234	0.274	0.337	50.964	0.474	0.384	0.416	0.285	0.377	0.374	0.222	0.401	0.291	0.469
51.786	0.721	0.523	0.348	0.392	0.394	0.592	0.601	0.533	0.435	0.504	0.336	51.786	0.444	0.28	0.394	0.258	0.338	0.509	0.396	0.243	0.176	0.302	0.458	51.786	0.449	0.431	0.396	0.291	0.384	0.377	0.185	0.375	0.338	0.364
52.608	0.408	0.458	0.379	0.57	0.402	0.597	0.48	0.587	0.275	0.453	0.475	52.608	0.479	0.464	0.431	0.303	0.354	0.437	0.353	0.305	0.204	0.287	0.479	52.608	0.457	0.417	0.429	0.309	0.371	0.324	0.276	0.508	0.368	0.325
53.43	0.5	0.584	0.388	0.306	0.377	0.672	0.729	0.555	0.503	0.581	0.384	53.43	0.425	0.429	0.387	0.323	0.325	0.454	0.318	0.233	0.162	0.3	0.421	53.43	0.421	0.377	0.461	0.417	0.435	0.389	0.233	0.342	0.333	0.386
54.252	0.503	0.528	0.331	0.354	0.333	0.61	0.479	0.657	0.406	0.508	0.44	54.252	0.474	0.365	0.377	0.381	0.381	0.44	0.438	0.268	0.244	0.265	0.343	54.252	0.615	0.456	0.374	0.335	0.426	0.434	0.342	0.341	0.287	0.356
55.074	0.498	0.476	0.37	0.394	0.305	0.713	0.613	0.482	0.483	0.481	0.327	55.074	0.349	0.343	0.421	0.418	0.427	0.494	0.442	0.354	0.184	0.259	0.349	55.074	0.485	0.459	0.425	0.329	0.453	0.399	0.234	0.38	0.465	0.367
55.896	0.772	0.402	0.369	0.387	0.381	0.635	0.565	0.357	0.434	0.513	0.337	55.896	0.426	0.357	0.459	0.241	0.348	0.48	0.328	0.256	0.202	0.399	0.376	55.896	0.47	0.411	0.611	0.399	0.441	0.351	0.279	0.34	0.438	0.394
56.718	0.415	0.455	0.413	0.411	0.315	0.556	0.606	0.526	0.342	0.569	0.464	56.718	0.454	0.35	0.524	0.335	0.287	0.47	0.377	0.281	0.197	0.41	0.489	56.718	0.518	0.415	0.433	0.302	0.43	0.378	0.273	0.318	0.348	0.345
57.54	0.593	0.567	0.271	0.353	0.365	0.791	0.528	0.404	0.492	0.399	0.431	57.54	0.362	0.315	0.45	0.429	0.422	0.454	0.383	0.33	0.279	0.292	0.351	57.54	0.61	0.539	0.34	0.27	0.399	0.458	0.306	0.372	0.359	0.252
58.362	0.634	0.415	0.53	0.395	0.335	0.652	0.649	0.472	0.447	0.457	0.414	58.362	0.4	0.418	0.448	0.379	0.342	0.49	0.391	0.323	0.205	0.296	0.469	58.362	0.58	0.45	0.398	0.417	0.394	0.414	0.297	0.475	0.322	0.322
59.184	0.515	0.54	0.337	0.334	0.471	0.574	0.54	0.442	0.448	0.521	0.358	59.184	0.398	0.341	0.376	0.467	0.331	0.447	0.455	0.193	0.26	0.279	0.39	59.184	0.549	0.454	0.517	0.359	0.406	0.355	0.294	0.39	0.396	0.369
60.006	0.502	0.457	0.397	0.346	0.375	0.603	0.571	0.517	0.474	0.499	0.418	60.006	0.47	0.401	0.497	0.359	0.374	0.405	0.326	0.27	0.236	0.253	0.381	60.006	0.491	0.419	0.442	0.303	0.423	0.383	0.341	0.336	0.343	0.363
60.828	0.691	0.453	0.431	0.394	0.448	0.607	0.497	0.48	0.414	0.525	0.403	60.828	0.382	0.323	0.371	0.562	0.575	0.507	0.417	0.255	0.215	0.353	0.492	60.828	0.482	0.376	0.398	0.346	0.563	0.353	0.327	0.36	0.374	0.376
61.65	0.515	0.57	0.366	0.369	0.284	0.632	0.577	0.446	0.439	0.504	0.47	61.65	0.424	0.396	0.487	0.486	0.433	0.374	0.431	0.219	0.261	0.276	0.418	61.65	0.607	0.499	0.472	0.436	0.426	0.372	0.245	0.37	0.372	0.373
62.472	0.375	0.533	0.41	0.46	0.369	0.633	0.625	0.605	0.424	0.749	0.448	62.472	0.457	0.432	0.408	0.301	0.365	0.416	0.358	0.314	0.204	0.3	0.444	62.472	0.513	0.358	0.455	0.345	0.462	0.359	0.253	0.333	0.343	0.368
63.294	0.386	0.655	0.384	0.425	0.359	0.697	0.555	0.432	0.365	0.685	0.317	63.294	0.34	0.4	0.459	0.377	0.47	0.431	0.462	0.285	0.166	0.294	0.481	63.294	0.503	0.474	0.49	0.294	0.457	0.329	0.198	0.355	0.356	0.341
64.116	0.379	0.546	0.306	0.39	0.37	0.545	0.666	0.535	0.54	0.522	0.358	64.116	0.623	0.356	0.459	0.504	0.456	0.451	0.419	0.227	0.275	0.344	0.319	64.116	0.546	0.429	0.381	0.347	0.473	0.427	0.221	0.411	0.327	0.434
64.938	0.58	0.443	0.401	0.464	0.324	0.6	0.669	0.611	0.402	0.445	0.344	64.938	0.392	0.376	0.439	0.415	0.477	0.415	0.434	0.304	0.26	0.283	0.507	64.938	0.442	0.384	0.48	0.257	0.33	0.389	0.19	0.267	0.344	0.379
65.76	0.555	0.524	0.388	0.347	0.381	0.562	0.679	0.533	0.35	0.477	0.372	65.76	0.572	0.457	0.537	0.435	0.532	0.477	0.422	0.304	0.249	0.4	0.413	65.76	0.503	0.429	0.331	0.343	0.423	0.413	0.304	0.37	0.394	0.472
66.582	0.525	0.651	0.397	0.417	0.434	0.591	0.582	0.618	0.411	0.514	0.34	66.582	0.386	0.386	0.461	0.286	0.268	0.449	0.384	0.295	0.24	0.273	0.676	66.582	0.466	0.448	0.505	0.319	0.527	0.397	0.288	0.547	0.269	0.386
67.404	0.48	0.638	0.353	0.448	0.322	0.541	0.592	0.493	0.459	0.464	0.415	67.404	0.413	0.395	0.488	0.507	0.353	0.507	0.357	0.364	0.206	0.39	0.491	67.404	0.485	0.528	0.456	0.352	0.443	0.423	0.252	0.4	0.416	0.39
68.226	0.439	0.608	0.394	0.395	0.294	0.467	0.608	0.418	0.508	0.483	0.402	68.226	0.501	0.398	0.388	0.498	0.397	0.431	0.421	0.331	0.193	0.375	0.484	68.226	0.432	0.461	0.473	0.408	0.364	0.324	0.356	0.319	0.293	0.392
69.048	0.581	0.627	0.442	0.389	0.378	0.537	0.679	0.519	0.382	0.599	0.497	69.048	0.466	0.423	0.416	0.499	0.339	0.522	0.355	0.305	0.213	0.291	0.472	69.048	0.59	0.346	0.389	0.381	0.502	0.381	0.312	0.47	0.418	0.373
69.87	0.482	0.543	0.418	0.257	0.337	0.523	0.559	0.514	0.319	0.488	0.348	69.87	0.521	0.379	0.544	0.312	0.381	0.463	0.353	0.327	0.169	0.312	0.537	69.87	0.614	0.416	0.357	0.323	0.434	0.37	0.327	0.441	0.294	0.345
70.692	0.45	0.581	0.402	0.383	0.446	0.63	0.6	0.569	0.401	0.647	0.371	70.692	0.529	0.469	0.405	0.367	0.391	0.442	0.36	0.313	0.219	0.356	0.456	70.692	0.613	0.432	0.398	0.482	0.461	0.443	0.278	0.429	0.374	0.414
71.514	0.51	0.556	0.547	0.37	0.407	0.649	0.673	0.441	0.377	0.448	0.368	71.514	0.509	0.415	0.386	0.425	0.403	0.418	0.424	0.229	0.31	0.302	0.449	71.514	0.607	0.545	0.342	0.353	0.504	0.402	0.269	0.351	0.335	0.434
72.336	0.61	0.607	0.453	0.294	0.36	0.688	0.681	0.498	0.339	0.462	0.391	72.336	0.501	0.392	0.43	0.434	0.344	0.493	0.424	0.307	0.261	0.348	0.41	72.336	0.621	0.518	0.389	0.316	0.433	0.449	0.291	0.39	0.323	0.343
73.158	0.483	0.86	0.403	0.294	0.38	0.531	0.648	0.611	0.355	0.471	0.423	73.158	0.37	0.412	0.523	0.402	0.442	0.495	0.359	0.256	0.278	0.274	0.452	73.158	0.704	0.458	0.518	0.426	0.405	0.356	0.206	0.489	0.323	0.499
73.98	0.461	0.7	0.381	0.354	0.396	0.663	0.585	0.572	0.398	0.487	0.459	73.98	0.401	0.454	0.337	0.397	0.505	0.593	0.384	0.289	0.241	0.323	0.471	73.98	0.598	0.453	0.47	0.351	0.456	0.32	0.324	0.56	0.335	0.457
74.802	0.594	0.728	0.345	0.366	0.399	0.702	0.443	0.602	0.585	0.577	0.466	74.802	0.433	0.358	0.414	0.456	0.399	0.457	0.307	0.301	0.222	0.353	0.554	74.802	0.656	0.399	0.45	0.294	0.401	0.505	0.207	0.389	0.327	0.358
75.624	0.443	0.558	0.541	0.455	0.342	0.628	0.514	0.633	0.496	0.585	0.428	75.624	0.384	0.501	0.433	0.412	0.408	0.571	0.526	0.339	0.219	0.342	0.514	75.624	0.671	0.595	0.496	0.327	0.451	0.387	0.223	0.445	0.353	0.413
76.446	0.708	0.521	0.431	0.33	0.376	0.611	0.665	0.621	0.442	0.613	0.462	76.446	0.513	0.374	0.394	0.512	0.397	0.466	0.438	0.254	0.228	0.344	0.451	76.446	0.407	0.52	0.52	0.399	0.413	0.368	0.239	0.409	0.255	0.506
77.268	0.528	0.528	0.253	0.484	0.398	0.584	0.734	0.548	0.628	0.563	0.478	77.268	0.458	0.38	0.398	0.415	0.481	0.549	0.43	0.36	0.158	0.337	0.475	77.268	0.511	0.533	0.524	0.346	0.313	0.475	0.334	0.432	0.302	0.406
78.09	0.471	0.645	0.405	0.379	0.379	0.677	0.54	0.612	0.499	0.577	0.434	78.09	0.399	0.327	0.46	0.328	0.439	0.541	0.36	0.379	0.179	0.317	0.451	78.09	0.6	0.628	0.388	0.295	0.402	0.434	0.269	0.442	0.398	0.412
78.912	0.623	0.395	0.405	0.374	0.322	0.511	0.687	0.652	0.536	0.532	0.387	78.912	0.555	0.399	0.476	0.514	0.505	0.483	0.374	0.314	0.243	0.339	0.457	78.912	0.675	0.506	0.411	0.331	0.36	0.417	0.422	0.401	0.302	0.423
79.734	0.563	0.538	0.446	0.437	0.342	0.645	0.718	0.498	0.495	0.522	0.48	79.734	0.382	0.329	0.534	0.474	0.437	0.48	0.436	0.327	0.161	0.276	0.461	79.734	0.625	0.517	0.445	0.313	0.384	0.366	0.296	0.481	0.36	0.32
80.556	0.558	0.603	0.39	0.515	0.441	0.646	0.708	0.473	0.446	0.511	0.458	80.556	0.494	0.388	0.425	0.496	0.471	0.542	0.493	0.361	0.241	0.316	0.517	80.556	0.632	0.546	0.484	0.338	0.529	0.356	0.33	0.534	0.396	0.418
81.378	0.608	0.715	0.362	0.335	0.45	0.49	0.93	0.564	0.49	0.506	0.49	81.378	0.497	0.442	0.501	0.283	0.504	0.542	0.372	0.304	0.195	0.334	0.451	81.378	0.653	0.42	0.426	0.296	0.529	0.385	0.383	0.384	0.446	0.416
82.2	0.56	0.679	0.412	0.356	0.393	0.773	0.719	0.725	0.566	0.594	0.428	82.2	0.44	0.415	0.438	0.418	0.382	0.469	0.593	0.388	0.252	0.286	0.498	82.2	0.569	0.553	0.371	0.306	0.445	0.371	0.248	0.425	0.423	0.379
83.022	0.499	0.526	0.357	0.409	0.326	0.547	0.724	0.549	0.534	0.453	0.439	83.022	0.485	0.39	0.333	0.558	0.371	0.433	0.439	0.306	0.221	0.294	0.417	83.022	0.58	0.549	0.575	0.397	0.41	0.363	0.254	0.459	0.345	0.572
83.844	0.491	0.602	0.389	0.421	0.344	0.515	0.505	0.632	0.432	0.542	0.393	83.844	0.397	0.409	0.421	0.444	0.455	0.396	0.388	0.266	0.175	0.29	0.534	83.844	0.643	0.567	0.364	0.33	0.44	0.351	0.319	0.412	0.342	0.371
84.666	0.571	0.542	0.383	0.485	0.488	0.585	0.593	0.418	0.551	0.483	0.485	84.666	0.628	0.454	0.473	0.519	0.379	0.424	0.407	0.301	0.182	0.324	0.372	84.666	0.559	0.606	0.488	0.383	0.482	0.37	0.305	0.416	0.366	0.37
85.488	0.583	0.674	0.504	0.371	0.325	0.497	0.558	0.616	0.562	0.543	0.517	85.488	0.429	0.446	0.445	0.419	0.578	0.514	0.418	0.366	0.246	0.411	0.431	85.488	0.66	0.499	0.55	0.346	0.42	0.371	0.304	0.407	0.425	0.414
86.31	0.485	0.59	0.407	0.431	0.43	0.749	0.721	0.461	0.493	0.451	0.448	86.31	0.407	0.458	0.392	0.395	0.417	0.49	0.511	0.373	0.263	0.269	0.418	86.31	0.649	0.368	0.426	0.326	0.404	0.328	0.273	0.346	0.439	0.409
87.132	0.515	0.668	0.367	0.377	0.395	0.877	0.686	0.49	0.37	0.559	0.496	87.132	0.538	0.476	0.474	0.453	0.405	0.486	0.525	0.337	0.246	0.242	0.621	87.132	0.629	0.444	0.357	0.337	0.394	0.354	0.487	0.422	0.459	0.426
87.954	0.715	0.707	0.479	0.289	0.478	0.69	0.604	0.574	0.587	0.492	0.418	87.954	0.445	0.457	0.416	0.291	0.42	0.543	0.407	0.248	0.203	0.372	0.437	87.954	0.572	0.44	0.497	0.223	0.296	0.366	0.337	0.496	0.303	0.316
88.776	0.645	0.591	0.458	0.363	0.411	0.6	0.688	0.516	0.629	0.545	0.476	88.776	0.496	0.338	0.358	0.468	0.4	0.513	0.427	0.34	0.213	0.351	0.419	88.776	0.651	0.567	0.442	0.388	0.343	0.478	0.259	0.404	0.422	0.443
89.598	0.583	0.822	0.363	0.429	0.378	0.71	0.668	0.614	0.587	0.434	0.42	89.598	0.517	0.477	0.456	0.428	0.456	0.498	0.505	0.342	0.218	0.301	0.51	89.598	0.613	0.489	0.408	0.512	0.259	0.402	0.267	0.406	0.342	0.254
90.42	0.594	0.601	0.377	0.399	0.382	0.75	0.579	0.624	0.463	0.509	0.385	90.42	0.464	0.444	0.452	0.383	0.414	0.442	0.435	0.363	0.308	0.344	0.47	90.42	0.624	0.624	0.404	0.365	0.47	0.346	0.319	0.424	0.39	0.41
91.242	0.561	0.655	0.499	0.399	0.397	0.829	0.526	0.489	0.557	0.531	0.376	91.242	0.493	0.342	0.601	0.446	0.403	0.502	0.416	0.347	0.277	0.351	0.367	91.242	0.636	0.464	0.5	0.337	0.442	0.397	0.319	0.527	0.257	0.343
92.064	0.548	0.763	0.467	0.441	0.38	0.638	0.692	0.554	0.569	0.5	0.493	92.064	0.458	0.602	0.497	0.44	0.428	0.553	0.508	0.378	0.281	0.385	0.467	92.064	0.564	0.57	0.416	0.334	0.348	0.345	0.345	0.46	0.302	0.346
92.886	0.57	0.563	0.444	0.49	0.427	0.7	0.597	0.56	0.588	0.402	0.399	92.886	0.549	0.432	0.431	0.577	0.435	0.578	0.496	0.355	0.249	0.451	0.409	92.886	0.565	0.541	0.504	0.303	0.405	0.461	0.295	0.528	0.264	0.399
93.708	0.651	0.541	0.442	0.327	0.504	0.572	0.634	0.685	0.544	0.536	0.407	93.708	0.481	0.414	0.498	0.416	0.372	0.546	0.426	0.355	0.204	0.339	0.449	93.708	0.604	0.402	0.589	0.36	0.373	0.39	0.262	0.419	0.324	0.371
94.53	0.506	0.606	0.46	0.449	0.346	0.692	0.715	0.58	0.43	0.508	0.432	94.53	0.542	0.47	0.55	0.543	0.405	0.544	0.408	0.334	0.246	0.339	0.529	94.53	0.683	0.454	0.588	0.283	0.364	0.437	0.245	0.503	0.396	0.367
95.352	0.552	0.772	0.494	0.403	0.416	0.795	0.615	0.616	0.598	0.658	0.528	95.352	0.457	0.484	0.464	0.552	0.639	0.545	0.573	0.388	0.142	0.31	0.525	95.352	0.646	0.509	0.428	0.409	0.563	0.354	0.357	0.543	0.373	0.372
96.174	0.597	0.599	0.403	0.363	0.513	0.729	0.594	0.726	0.645	0.604	0.463	96.174	0.576	0.481	0.425	0.467	0.412	0.5	0.375	0.367	0.292	0.291	0.522	96.174	0.6	0.414	0.54	0.578	0.466	0.355	0.358	0.469	0.395	0.387
96.996	0.45	0.831	0.589	0.458	0.441	0.639	0.627	0.553	0.404	0.545	0.477	96.996	0.505	0.493	0.449	0.445	0.451	0.455	0.453	0.364	0.271	0.297	0.545	96.996	0.604	0.515	0.499	0.464	0.45	0.352	0.364	0.436	0.447	0.451
97.818	0.687	0.666	0.465	0.521	0.404	0.806	0.627	0.421	0.491	0.547	0.445	97.818	0.602	0.528	0.456	0.452	0.519	0.509	0.46	0.335	0.228	0.344	0.529	97.818	0.596	0.507	0.601	0.326	0.423	0.377	0.349	0.445	0.406	0.427
98.64	0.758	0.527	0.447	0.507	0.467	0.669	0.633	0.623	0.453	0.61	0.439	98.64	0.597	0.448	0.47	0.548	0.381	0.572	0.441	0.397	0.314	0.359	0.376	98.64	0.704	0.456	0.455	0.364	0.484	0.385	0.449	0.499	0.411	0.453
99.462	0.577	0.631	0.495	0.427	0.502	0.649	0.591	0.846	0.515	0.462	0.421	99.462	0.552	0.394	0.37	0.506	0.602	0.609	0.37	0.341	0.286	0.293	0.455	99.462	0.557	0.485	0.57	0.36	0.418	0.478	0.496	0.418	0.344	0.426
100.284	0.449	0.672	0.549	0.517	0.416	0.722	0.822	0.591	0.6	0.549	0.561	100.284	0.556	0.479	0.455	0.539	0.406	0.569	0.378	0.427	0.239	0.319	0.566	100.284	0.689	0.58	0.472	0.368	0.33	0.419	0.3	0.513	0.401	0.338
101.106	0.622	0.827	0.489	0.403	0.472	0.655	0.591	0.645	0.489	0.489	0.482	101.106	0.576	0.591	0.609	0.489	0.581	0.506	0.464	0.372	0.246	0.298	0.639	101.106	0.721	0.434	0.627	0.416	0.401	0.444	0.355	0.513	0.31	0.462
101.928	0.613	0.612	0.45	0.294	0.415	0.611	0.649	0.678	0.692	0.557	0.521	101.928	0.564	0.48	0.558	0.382	0.427	0.589	0.473	0.421	0.21	0.358	0.483	101.928	0.537	0.505	0.574	0.406	0.402	0.494	0.356	0.546	0.465	0.473
102.75	0.573	0.726	0.594	0.381	0.364	0.614	0.69	0.566	0.509	0.699	0.579	102.75	0.598	0.645	0.57	0.446	0.439	0.53	0.43	0.293	0.292	0.38	0.478	102.75	0.63	0.543	0.499	0.501	0.338	0.506	0.334	0.453	0.377	0.46
103.572	0.463	0.605	0.419	0.391	0.38	0.684	0.599	0.57	0.598	0.665	0.419	103.572	0.484	0.591	0.425	0.437	0.455	0.555	0.415	0.334	0.294	0.316	0.569	103.572	0.681	0.548	0.512	0.353	0.441	0.382	0.409	0.453	0.29	0.464
104.394	0.752	0.444	0.335	0.329	0.365	0.639	0.584	0.648	0.624	0.648	0.564	104.394	0.527	0.432	0.444	0.491	0.383	0.613	0.46	0.355	0.184	0.368	0.478	104.394	0.633	0.456	0.432	0.419	0.372	0.359	0.235	0.422	0.368	0.415
105.216	0.579	0.648	0.714	0.441	0.492	0.64	0.623	0.644	0.573	0.476	0.538	105.216	0.71	0.476	0.474	0.497	0.374	0.578	0.495	0.292	0.175	0.348	0.546	105.216	0.633	0.586	0.519	0.372	0.441	0.478	0.332	0.485	0.308	0.434
106.038	0.486	0.52	0.46	0.461	0.399	0.656	0.579	0.605	0.51	0.537	0.597	106.038	0.562	0.468	0.595	0.485	0.472	0.644	0.544	0.329	0.282	0.385	0.551	106.038	0.611	0.75	0.545	0.413	0.487	0.519	0.39	0.425	0.423	0.519
106.86	0.706	0.646	0.327	0.4	0.417	0.643	0.638	0.674	0.565	0.429	0.503	106.86	0.542	0.457	0.373	0.503	0.449	0.494	0.549	0.399	0.272	0.375	0.494	106.86	0.706	0.56	0.525	0.205	0.462	0.484	0.377	0.54	0.373	0.429
107.682	0.564	0.667	0.419	0.519	0.456	0.627	0.703	0.737	0.575	0.505	0.602	107.682	0.468	0.644	0.436	0.584	0.387	0.554	0.529	0.399	0.288	0.333	0.56	107.682	0.781	0.51	0.376	0.377	0.381	0.403	0.325	0.436	0.317	0.447
108.504	0.653	0.511	0.423	0.557	0.577	0.693	0.601	0.522	0.509	0.556	0.47	108.504	0.599	0.511	0.447	0.492	0.441	0.519	0.42	0.328	0.279	0.368	0.481	108.504	0.758	0.42	0.631	0.358	0.411	0.439	0.313	0.475	0.331	0.492
109.326	0.52	0.551	0.402	0.448	0.499	0.742	0.576	0.744	0.619	0.488	0.523	109.326	0.608	0.524	0.457	0.404	0.498	0.555	0.495	0.378	0.275	0.386	0.573	109.326	0.595	0.562	0.458	0.327	0.444	0.437	0.419	0.515	0.469	0.457
110.148	0.545	0.558	0.51	0.451	0.382	0.935	0.574	0.667	0.564	0.582	0.449	110.148	0.589	0.581	0.519	0.419	0.387	0.663	0.355	0.367	0.25	0.39	0.647	110.148	0.553	0.492	0.441	0.378	0.381	0.448	0.339	0.377	0.44	0.453
110.97	0.655	0.576	0.388	0.525	0.453	0.779	0.611	0.692	0.497	0.586	0.54	110.97	0.597	0.522	0.491	0.525	0.399	0.54	0.405	0.351	0.258	0.267	0.446	110.97	0.586	0.522	0.541	0.504	0.412	0.463	0.313	0.405	0.389	0.505
111.792	0.607	0.675	0.553	0.438	0.372	0.789	0.726	0.562	0.548	0.566	0.526	111.792	0.534	0.493	0.511	0.565	0.445	0.657	0.39	0.439	0.256	0.321	0.508	111.792	0.571	0.484	0.411	0.35	0.436	0.425	0.372	0.557	0.351	0.428
112.614	0.566	0.55	0.452	0.244	0.401	0.621	0.735	0.543	0.504	0.52	0.541	112.614	0.568	0.581	0.494	0.527	0.421	0.593	0.379	0.325	0.189	0.316	0.458	112.614	0.561	0.536	0.618	0.384	0.404	0.471	0.34	0.459	0.368	0.42
113.436	0.634	0.586	0.567	0.349	0.473	0.865	0.647	0.697	0.496	0.619	0.449	113.436	0.526	0.516	0.496	0.452	0.417	0.647	0.392	0.372	0.269	0.338	0.596	113.436	0.533	0.543	0.51	0.342	0.43	0.358	0.309	0.524	0.46	0.551
114.258	0.345	0.675	0.43	0.4	0.449	0.739	0.646	0.581	0.387	0.581	0.458	114.258	0.611	0.476	0.541	0.55	0.507	0.607	0.421	0.371	0.19	0.278	0.438	114.258	0.595	0.759	0.539	0.31	0.368	0.434	0.299	0.331	0.461	0.518
115.08	0.552	0.526	0.464	0.562	0.402	0.54	0.669	0.447	0.61	0.541	0.565	115.08	0.758	0.49	0.461	0.526	0.379	0.604	0.349	0.352	0.255	0.389	0.521	115.08	0.599	0.513	0.403	0.455	0.349	0.398	0.371	0.544	0.302	0.506
115.902	0.464	0.564	0.467	0.398	0.382	0.708	0.845	0.717	0.446	0.573	0.459	115.902	0.589	0.516	0.465	0.642	0.432	0.59	0.376	0.34	0.274	0.376	0.561	115.902	0.563	0.526	0.563	0.444	0.433	0.396	0.462	0.43	0.515	0.4
116.724	0.751	0.539	0.474	0.465	0.392	0.771	0.63	0.488	0.662	0.433	0.471	116.724	0.483	0.447	0.466	0.41	0.597	0.632	0.445	0.359	0.195	0.308	0.466	116.724	0.676	0.574	0.52	0.394	0.369	0.427	0.375	0.55	0.384	0.436
117.546	0.522	0.538	0.559	0.616	0.399	0.681	0.693	0.731	0.42	0.569	0.516	117.546	0.675	0.494	0.458	0.435	0.513	0.554	0.375	0.417	0.194	0.391	0.559	117.546	0.667	0.616	0.483	0.392	0.469	0.429	0.485	0.504	0.35	0.506
118.368	0.545	0.483	0.463	0.515	0.546	0.824	0.595	0.478	0.685	0.574	0.675	118.368	0.54	0.463	0.511	0.519	0.457	0.539	0.39	0.347	0.216	0.33	0.525	118.368	0.757	0.491	0.441	0.474	0.4	0.405	0.329	0.547	0.329	0.468
119.19	0.525	0.488	0.474	0.465	0.463	0.728	0.551	0.684	0.484	0.592	0.453	119.19	0.549	0.466	0.393	0.447	0.562	0.595	0.462	0.361	0.317	0.383	0.591	119.19	0.623	0.575	0.548	0.381	0.466	0.545	0.36	0.518	0.416	0.492
120.012	0.597	0.547	0.489	0.393	0.397	0.703	0.635	0.531	0.552	0.352	0.477	120.012	0.52	0.455	0.43	0.455	0.448	0.578	0.468	0.385	0.254	0.392	0.499	120.012	0.595	0.52	0.455	0.462	0.375	0.488	0.397	0.496	0.355	0.45
120.834	0.623	0.607	0.405	0.671	0.487	0.775	0.663	0.817	0.535	0.504	0.598	120.834	0.604	0.413	0.484	0.5	0.403	0.509	0.437	0.375	0.248	0.399	0.556	120.834	0.641	0.704	0.608	0.488	0.43	0.349	0.516	0.494	0.402	0.441
121.656	0.474	0.604	0.417	0.348	0.371	0.739	0.806	0.468	0.517	0.572	0.46	121.656	0.509	0.466	0.602	0.449	0.493	0.483	0.442	0.372	0.249	0.293	0.557	121.656	0.63	0.719	0.574	0.38	0.469	0.402	0.452	0.428	0.502	0.507
122.478	0.511	0.542	0.412	0.514	0.437	0.816	0.709	0.721	0.637	0.521	0.418	122.478	0.512	0.56	0.477	0.382	0.482	0.585	0.487	0.464	0.202	0.381	0.526	122.478	0.713	0.516	0.42	0.345	0.469	0.451	0.353	0.406	0.411	0.465
123.3	0.622	0.503	0.489	0.462	0.427	0.723	0.611	0.683	0.474	0.503	0.508	123.3	0.582	0.497	0.524	0.517	0.581	0.555	0.514	0.374	0.238	0.337	0.504	123.3	0.62	0.623	0.374	0.328	0.427	0.401	0.263	0.484	0.378	0.624
124.122	0.55	0.494	0.443	0.413	0.353	0.745	0.772	0.775	0.612	0.526	0.61	124.122	0.464	0.406	0.532	0.34	0.404	0.63	0.473	0.39	0.266	0.423	0.593	124.122	0.482	0.538	0.44	0.482	0.416	0.511	0.311	0.465	0.371	0.507
124.944	0.566	0.624	0.407	0.326	0.343	0.841	0.613	0.536	0.507	0.577	0.483	124.944	0.466	0.492	0.569	0.592	0.316	0.597	0.372	0.423	0.185	0.434	0.543	124.944	0.624	0.592	0.364	0.304	0.497	0.447	0.356	0.61	0.382	0.437
125.766	0.861	0.525	0.514	0.443	0.437	0.73	0.519	0.497	0.597	0.362	0.599	125.766	0.569	0.472	0.642	0.593	0.463	0.437	0.374	0.391	0.278	0.399	0.417	125.766	0.624	0.581	0.533	0.443	0.556	0.412	0.296	0.499	0.486	0.474
126.588	0.651	0.431	0.39	0.434	0.419	0.644	0.618	0.684	0.485	0.536	0.566	126.588	0.531	0.435	0.473	0.406	0.405	0.589	0.425	0.433	0.375	0.426	0.438	126.588	0.693	0.527	0.403	0.4	0.528	0.492	0.348	0.451	0.456	0.49
127.41	0.609	0.423	0.447	0.445	0.452	0.712	0.675	0.67	0.69	0.637	0.412	127.41	0.511	0.573	0.51	0.501	0.451	0.598	0.349	0.374	0.185	0.329	0.483	127.41	0.558	0.628	0.474	0.41	0.466	0.464	0.402	0.416	0.436	0.568
128.232	0.525	0.618	0.469	0.395	0.468	0.749	0.603	0.582	0.436	0.51	0.513	128.232	0.595	0.495	0.579	0.477	0.471	0.539	0.452	0.331	0.226	0.382	0.639	128.232	0.65	0.556	0.548	0.473	0.373	0.533	0.43	0.599	0.395	0.493
129.054	0.622	0.663	0.503	0.375	0.406	0.713	0.787	0.698	0.482	0.392	0.434	129.054	0.586	0.417	0.522	0.435	0.521	0.582	0.523	0.414	0.23	0.748	0.539	129.054	0.655	0.58	0.584	0.338	0.415	0.621	0.374	0.559	0.399	0.476
129.876	0.469	0.416	0.607	0.545	0.517	0.606	0.813	0.578	0.491	0.522	0.507	129.876	0.789	0.412	0.477	0.41	0.43	0.532	0.429	0.342	0.202	0.461	0.568	129.876	0.607	0.579	0.561	0.482	0.484	0.498	0.336	0.413	0.397	0.542
130.698	0.407	0.526	0.493	0.459	0.409	0.716	0.61	0.634	0.583	0.532	0.53	130.698	0.554	0.573	0.497	0.531	0.516	0.521	0.414	0.433	0.21	0.401	0.459	130.698	0.673	0.425	0.417	0.35	0.451	0.415	0.333	0.533	0.492	0.499
131.52	0.438	0.526	0.52	0.485	0.549	0.68	0.703	0.761	0.612	0.519	0.661	131.52	0.638	0.425	0.487	0.584	0.344	0.585	0.504	0.393	0.18	0.342	0.495	131.52	0.559	0.553	0.56	0.473	0.44	0.491	0.367	0.513	0.321	0.44
132.342	0.539	0.426	0.591	0.516	0.44	0.53	0.788	0.669	0.49	0.607	0.442	132.342	0.52	0.499	0.604	0.594	0.402	0.514	0.427	0.463	0.236	0.343	0.556	132.342	0.627	0.655	0.518	0.402	0.465	0.468	0.381	0.575	0.379	0.417
133.164	0.556	0.625	0.531	0.49	0.4	0.724	0.702	0.584	0.625	0.579	0.47	133.164	0.518	0.544	0.496	0.508	0.376	0.575	0.452	0.431	0.284	0.442	0.527	133.164	0.644	0.604	0.508	0.522	0.375	0.39	0.355	0.608	0.448	0.565
133.986	0.672	0.48	0.491	0.377	0.569	0.626	0.685	0.566	0.724	0.658	0.541	133.986	0.584	0.445	0.513	0.585	0.577	0.516	0.457	0.426	0.28	0.403	0.594	133.986	0.708	0.651	0.57	0.475	0.419	0.453	0.445	0.478	0.39	0.489
134.808	0.672	0.546	0.439	0.475	0.464	0.556	0.493	0.624	0.58	0.583	0.457	134.808	0.536	0.547	0.525	0.603	0.514	0.557	0.416	0.324	0.289	0.368	0.544	134.808	0.522	0.763	0.536	0.332	0.584	0.426	0.387	0.518	0.518	0.463
135.63	0.562	0.758	0.518	0.475	0.437	0.687	0.797	0.661	0.658	0.665	0.824	135.63	0.455	0.428	0.546	0.515	0.436	0.573	0.535	0.384	0.248	0.286	0.551	135.63	0.607	0.503	0.472	0.354	0.417	0.434	0.356	0.449	0.44	0.591
136.452	0.612	0.613	0.456	0.506	0.47	0.56	0.699	0.553	0.573	0.471	0.421	136.452	0.52	0.5	0.378	0.419	0.4	0.647	0.446	0.364	0.325	0.396	0.356	136.452	0.573	0.524	0.459	0.441	0.485	0.434	0.336	0.426	0.508	0.528
137.274	0.595	0.554	0.432	0.504	0.562	0.8	0.524	0.734	0.643	0.523	0.53	137.274	0.399	0.538	0.556	0.508	0.559	0.66	0.4	0.403	0.284	0.313	0.589	137.274	0.556	0.498	0.529	0.485	0.512	0.555	0.408	0.564	0.327	0.571
138.096	0.682	0.442	0.483	0.659	0.398	0.647	0.584	0.559	0.649	0.5	0.559	138.096	0.497	0.504	0.488	0.482	0.539	0.566	0.412	0.373	0.27	0.326	0.622	138.096	0.666	0.553	0.642	0.427	0.463	0.399	0.471	0.531	0.346	0.418
138.918	0.508	0.564	0.562	0.494	0.547	0.595	0.626	0.503	0.444	0.51	0.484	138.918	0.503	0.381	0.542	0.527	0.474	0.607	0.417	0.483	0.237	0.404	0.44	138.918	0.622	0.66	0.619	0.388	0.515	0.513	0.406	0.682	0.458	0.506
139.74	0.779	0.507	0.492	0.478	0.478	0.608	0.639	0.785	0.533	0.422	0.58	139.74	0.53	0.492	0.415	0.565	0.544	0.535	0.488	0.394	0.264	0.435	0.535	139.74	0.791	0.48	0.522	0.389	0.568	0.513	0.347	0.616	0.481	0.583
140.562	0.585	0.561	0.554	0.48	0.465	0.594	0.813	0.579	0.655	0.694	0.528	140.562	0.519	0.493	0.526	0.431	0.629	0.545	0.458	0.382	0.236	0.339	0.49	140.562	0.559	0.575	0.484	0.444	0.427	0.514	0.465	0.586	0.379	0.546
141.384	0.705	0.532	0.67	0.614	0.56	0.732	0.646	0.557	0.656	0.441	0.406	141.384	0.548	0.446	0.411	0.475	0.438	0.578	0.515	0.385	0.247	0.406	0.498	141.384	0.565	0.663	0.51	0.311	0.372	0.556	0.426	0.577	0.541	0.492
142.206	0.95	0.633	0.426	0.495	0.461	0.601	0.62	0.73	0.697	0.604	0.611	142.206	0.575	0.522	0.569	0.443	0.574	0.491	0.501	0.403	0.22	0.313	0.477	142.206	0.678	0.478	0.528	0.353	0.326	0.585	0.427	0.499	0.419	0.626
143.028	0.629	0.469	0.492	0.52	0.464	0.592	0.808	0.661	0.568	0.515	0.522	143.028	0.596	0.451	0.468	0.619	0.386	0.559	0.502	0.438	0.336	0.427	0.561	143.028	0.758	0.635	0.534	0.425	0.552	0.519	0.376	0.464	0.371	0.491
143.85	0.69	0.438	0.539	0.376	0.534	0.531	0.867	0.705	0.58	0.478	0.669	143.85	0.512	0.382	0.467	0.393	0.501	0.461	0.555	0.351	0.301	0.542	0.56	143.85	0.604	0.737	0.518	0.424	0.386	0.521	0.369	0.611	0.425	0.45
144.672	0.743	0.79	0.668	0.569	0.481	0.68	0.698	0.632	0.629	0.728	0.68	144.672	0.512	0.545	0.562	0.459	0.495	0.589	0.492	0.391	0.282	0.476	0.536	144.672	0.748	0.702	0.411	0.317	0.521	0.448	0.469	0.522	0.49	0.504
145.494	0.571	0.553	0.485	0.489	0.431	0.6	0.657	0.618	0.536	0.639	0.535	145.494	0.547	0.442	0.505	0.504	0.495	0.513	0.414	0.403	0.216	0.293	0.646	145.494	0.688	0.555	0.386	0.403	0.427	0.431	0.652	0.462	0.441	0.554
146.316	0.755	0.721	0.496	0.438	0.483	0.586	0.665	0.849	0.534	0.538	0.579	146.316	0.521	0.444	0.467	0.469	0.554	0.549	0.483	0.47	0.319	0.44	0.54	146.316	0.589	0.595	0.527	0.411	0.467	0.478	0.38	0.556	0.437	0.483
147.138	0.667	0.636	0.416	0.595	0.483	0.67	0.634	0.589	0.585	0.652	0.386	147.138	0.647	0.442	0.51	0.455	0.472	0.552	0.483	0.415	0.306	0.431	0.602	147.138	0.623	0.64	0.486	0.468	0.408	0.438	0.369	0.517	0.394	0.568
147.96	0.574	0.603	0.455	0.56	0.546	0.65	0.664	0.696	0.529	0.665	0.604	147.96	0.554	0.411	0.405	0.51	0.508	0.652	0.425	0.37	0.287	0.349	0.531	147.96	0.602	0.482	0.461	0.305	0.514	0.404	0.356	0.56	0.442	0.594
148.782	0.839	0.614	0.492	0.471	0.398	0.623	0.706	0.517	0.589	0.467	0.555	148.782	0.59	0.462	0.511	0.538	0.435	0.625	0.433	0.395	0.231	0.523	0.583	148.782	0.625	0.615	0.566	0.45	0.418	0.532	0.441	0.44	0.313	0.454
149.604	0.666	0.743	0.521	0.579	0.503	0.713	0.708	0.742	0.485	0.669	0.595	149.604	0.615	0.46	0.491	0.555	0.622	0.597	0.395	0.365	0.232	0.36	0.55	149.604	0.737	0.634	0.614	0.398	0.508	0.574	0.276	0.449	0.441	0.549
150.426	0.671	0.502	0.465	0.584	0.498	0.74	0.562	0.454	0.68	0.617	0.495	150.426	0.699	0.402	0.495	0.579	0.446	0.55	0.512	0.379	0.2	0.317	0.512	150.426	0.639	0.549	0.478	0.441	0.401	0.45	0.348	0.523	0.3	0.691
151.248	0.721	0.639	0.519	0.451	0.586	0.759	0.668	0.723	0.59	0.561	0.409	151.248	0.53	0.45	0.343	0.496	0.595	0.489	0.51	0.333	0.242	0.334	0.481	151.248	0.696	0.569	0.439	0.44	0.517	0.407	0.429	0.566	0.389	0.536
152.07	0.651	0.685	0.559	0.593	0.462	0.681	0.654	0.65	0.512	0.602	0.591	152.07	0.641	0.471	0.596	0.395	0.537	0.528	0.518	0.376	0.255	0.422	0.635	152.07	0.773	0.712	0.697	0.363	0.478	0.51	0.34	0.45	0.496	0.499
152.892	0.484	0.677	0.607	0.339	0.457	0.528	0.627	0.517	0.521	0.532	0.595	152.892	0.53	0.572	0.46	0.505	0.563	0.572	0.384	0.365	0.243	0.357	0.466	152.892	0.784	0.702	0.429	0.329	0.431	0.419	0.569	0.612	0.473	0.523
153.714	0.684	0.838	0.566	0.447	0.529	0.65	0.687	0.773	0.682	0.585	0.512	153.714	0.667	0.501	0.484	0.5	0.581	0.593	0.536	0.402	0.221	0.341	0.602	153.714	0.636	0.803	0.405	0.42	0.436	0.486	0.312	0.705	0.394	0.576
154.536	0.716	0.683	0.611	0.373	0.509	0.583	0.638	0.632	0.586	0.497	0.515	154.536	0.583	0.534	0.454	0.505	0.551	0.54	0.491	0.341	0.255	0.375	0.691	154.536	0.602	0.78	0.487	0.262	0.388	0.389	0.353	0.517	0.432	0.509
155.358	0.467	0.548	0.458	0.451	0.516	0.699	0.759	0.708	0.554	0.602	0.44	155.358	0.712	0.451	0.422	0.509	0.397	0.571	0.426	0.405	0.258	0.423	0.514	155.358	0.681	0.593	0.435	0.473	0.432	0.434	0.446	0.505	0.331	0.41
156.18	0.86	0.635	0.52	0.453	0.44	0.745	0.544	0.677	0.392	0.529	0.617	156.18	0.483	0.51	0.402	0.585	0.52	0.58	0.499	0.417	0.24	0.344	0.479	156.18	0.613	0.669	0.634	0.283	0.599	0.497	0.408	0.514	0.434	0.472
157.002	0.626	0.597	0.534	0.44	0.536	0.559	0.658	0.592	0.552	0.628	0.523	157.002	0.573	0.427	0.443	0.612	0.507	0.546	0.584	0.394	0.209	0.37	0.549	157.002	0.6	0.833	0.659	0.432	0.494	0.523	0.37	0.585	0.312	0.538
157.824	0.597	0.6	0.55	0.535	0.594	0.608	0.58	0.707	0.65	0.561	0.553	157.824	0.62	0.535	0.421	0.468	0.473	0.542	0.518	0.413	0.315	0.334	0.674	157.824	0.649	0.523	0.522	0.34	0.473	0.501	0.371	0.459	0.497	0.503
158.646	0.575	0.591	0.545	0.644	0.486	0.581	0.693	0.779	0.687	0.618	0.624	158.646	0.63	0.503	0.525	0.597	0.643	0.602	0.538	0.4	0.159	0.393	0.491	158.646	0.733	0.631	0.481	0.392	0.45	0.539	0.412	0.513	0.333	0.421
159.468	0.717	0.623	0.547	0.533	0.516	0.676	0.89	0.536	0.657	0.528	0.543	159.468	0.626	0.443	0.476	0.373	0.604	0.506	0.506	0.333	0.252	0.36	0.594	159.468	0.712	0.631	0.644	0.34	0.389	0.474	0.316	0.569	0.439	0.478
160.29	0.633	0.702	0.586	0.565	0.403	0.59	0.653	0.88	0.612	0.457	0.55	160.29	0.57	0.491	0.569	0.567	0.643	0.661	0.451	0.455	0.199	0.436	0.589	160.29	0.608	0.705	0.576	0.389	0.457	0.538	0.29	0.539	0.415	0.424
161.112	0.487	0.55	0.496	0.579	0.364	0.605	0.717	0.484	0.597	0.581	0.52	161.112	0.653	0.412	0.385	0.378	0.627	0.517	0.472	0.404	0.3	0.407	0.567	161.112	0.636	0.645	0.535	0.4	0.461	0.656	0.33	0.51	0.421	0.602
161.934	0.495	0.579	0.602	0.48	0.661	0.596	0.652	0.698	0.521	0.66	0.502	161.934	0.657	0.424	0.493	0.455	0.483	0.572	0.487	0.408	0.3	0.464	0.588	161.934	0.645	0.601	0.53	0.409	0.439	0.518	0.475	0.493	0.423	0.574
162.756	0.559	0.645	0.498	0.482	0.516	0.721	0.633	0.721	0.699	0.697	0.547	162.756	0.569	0.526	0.486	0.355	0.512	0.531	0.473	0.464	0.266	0.487	0.549	162.756	0.784	0.646	0.672	0.477	0.443	0.549	0.44	0.463	0.368	0.543
163.578	0.552	0.66	0.492	0.39	0.512	0.514	0.727	0.708	0.591	0.597	0.629	163.578	0.502	0.537	0.374	0.534	0.616	0.611	0.496	0.318	0.338	0.504	0.663	163.578	0.6	0.581	0.477	0.323	0.496	0.53	0.385	0.596	0.449	0.614
164.4	0.533	0.539	0.514	0.555	0.433	0.615	0.862	0.803	0.555	0.702	0.623	164.4	0.548	0.419	0.472	0.573	0.472	0.649	0.41	0.457	0.255	0.317	0.624	164.4	0.653	0.611	0.522	0.344	0.355	0.567	0.359	0.544	0.475	0.412
165.222	0.598	0.616	0.455	0.555	0.513	0.639	0.663	0.581	0.503	0.7	0.671	165.222	0.529	0.59	0.462	0.436	0.527	0.483	0.491	0.371	0.212	0.422	0.743	165.222	0.704	0.667	0.662	0.42	0.282	0.593	0.458	0.582	0.35	0.473
166.044	0.646	0.621	0.439	0.611	0.681	0.653	0.86	0.612	0.548	0.604	0.611	166.044	0.533	0.525	0.46	0.436	0.635	0.613	0.457	0.413	0.272	0.411	0.642	166.044	0.666	0.536	0.516	0.448	0.478	0.519	0.353	0.563	0.38	0.544
166.866	0.618	0.808	0.505	0.502	0.392	0.552	0.716	0.719	0.588	0.644	0.392	166.866	0.599	0.429	0.436	0.505	0.611	0.436	0.589	0.384	0.362	0.342	0.675	166.866	0.721	0.692	0.667	0.382	0.42	0.548	0.412	0.526	0.442	0.566
167.688	0.514	0.617	0.503	0.469	0.545	0.663	0.639	0.495	0.573	0.576	0.379	167.688	0.514	0.459	0.533	0.528	0.406	0.54	0.458	0.474	0.181	0.412	0.55	167.688	0.78	0.925	0.501	0.651	0.46	0.466	0.328	0.584	0.38	0.463
168.51	0.431	0.773	0.458	0.446	0.5	0.684	0.739	0.781	0.863	0.601	0.616	168.51	0.59	0.404	0.413	0.542	0.588	0.609	0.356	0.502	0.183	0.365	0.73	168.51	0.836	0.567	0.565	0.322	0.357	0.525	0.308	0.625	0.402	0.538
169.332	0.538	0.796	0.537	0.517	0.479	0.637	0.631	0.741	0.625	0.575	0.44	169.332	0.555	0.467	0.536	0.835	0.472	0.521	0.493	0.381	0.311	0.369	0.499	169.332	0.744	0.559	0.55	0.405	0.58	0.467	0.41	0.578	0.424	0.446
170.154	0.604	0.615	0.609	0.493	0.606	0.571	0.837	0.939	0.591	0.537	0.513	170.154	0.651	0.526	0.443	0.429	0.569	0.544	0.464	0.402	0.308	0.406	0.727	170.154	0.646	0.666	0.687	0.483	0.397	0.503	0.392	0.596	0.445	0.449
170.976	0.492	0.692	0.382	0.521	0.595	0.606	0.608	0.601	0.638	0.731	0.491	170.976	0.538	0.536	0.662	0.439	0.554	0.633	0.542	0.439	0.346	0.468	0.646	170.976	0.583	0.818	0.471	0.494	0.581	0.531	0.371	0.498	0.357	0.427
171.798	0.603	0.687	0.447	0.375	0.449	0.661	0.713	0.592	0.569	0.655	0.573	171.798	0.635	0.466	0.463	0.491	0.574	0.633	0.477	0.459	0.243	0.453	0.477	171.798	0.622	0.691	0.545	0.437	0.472	0.51	0.378	0.544	0.338	0.474
172.62	0.6	0.857	0.508	0.542	0.497	0.673	0.689	0.386	0.588	0.561	0.451	172.62	0.476	0.466	0.354	0.532	0.511	0.586	0.496	0.329	0.228	0.46	0.604	172.62	0.677	0.715	0.515	0.418	0.442	0.454	0.419	0.524	0.418	0.446
173.442	0.549	0.581	0.655	0.61	0.49	0.655	0.706	0.679	0.641	0.591	0.629	173.442	0.564	0.444	0.559	0.648	0.517	0.611	0.47	0.408	0.257	0.439	0.589	173.442	0.671	0.636	0.453	0.462	0.482	0.502	0.375	0.55	0.583	0.456
174.264	0.424	0.501	0.486	0.45	0.574	0.552	0.677	0.834	0.592	0.674	0.513	174.264	0.606	0.421	0.409	0.49	0.518	0.619	0.561	0.351	0.189	0.549	0.775	174.264	0.595	0.552	0.566	0.378	0.443	0.547	0.454	0.504	0.335	0.432
175.086	0.52	0.687	0.557	0.52	0.402	0.57	0.733	0.642	0.476	0.569	0.601	175.086	0.45	0.492	0.691	0.554	0.562	0.511	0.561	0.417	0.229	0.407	0.514	175.086	0.631	0.601	0.539	0.387	0.36	0.506	0.328	0.548	0.36	0.525
175.908	0.476	0.699	0.56	0.438	0.478	0.554	0.722	0.59	0.631	0.639	0.497	175.908	0.607	0.509	0.459	0.459	0.695	0.562	0.416	0.422	0.347	0.386	0.497	175.908	0.727	0.623	0.614	0.309	0.459	0.511	0.383	0.484	0.419	0.372
176.73	0.684	0.636	0.509	0.401	0.434	0.564	0.733	0.639	0.502	0.672	0.497	176.73	0.561	0.623	0.481	0.487	0.839	0.57	0.416	0.441	0.255	0.501	0.737	176.73	0.659	0.732	0.403	0.485	0.418	0.437	0.43	0.55	0.45	0.479
177.552	0.531	0.601	0.559	0.46	0.56	0.542	0.622	0.55	0.459	0.512	0.702	177.552	0.548	0.49	0.511	0.488	0.803	0.536	0.445	0.447	0.322	0.416	0.643	177.552	0.618	0.757	0.496	0.255	0.478	0.483	0.386	0.551	0.371	0.502
178.374	0.607	0.603	0.561	0.511	0.509	0.573	0.622	0.781	0.53	0.51	0.514	178.374	0.706	0.519	0.499	0.647	0.653	0.474	0.448	0.407	0.203	0.363	0.594	178.374	0.714	0.672	0.438	0.385	0.491	0.423	0.385	0.64	0.264	0.408
179.196	0.761	0.816	0.473	0.368	0.422	0.536	0.715	0.711	0.509	0.556	0.519	179.196	0.52	0.463	0.586	0.56	0.627	0.581	0.554	0.398	0.294	0.424	0.74	179.196	0.537	0.813	0.501	0.349	0.409	0.502	0.337	0.534	0.563	0.421
180.018	0.499	0.697	0.453	0.442	0.467	0.627	0.655	0.595	0.603	0.623	0.521	180.018	0.658	0.477	0.595	0.476	0.551	0.532	0.48	0.371	0.265	0.541	0.563	180.018	0.685	0.719	0.444	0.313	0.424	0.638	0.388	0.579	0.448	0.481
180.84	0.646	0.644	0.516	0.611	0.508	0.591	0.802	0.68	0.589	0.667	0.628	180.84	0.538	0.643	0.543	0.585	0.604	0.61	0.569	0.382	0.246	0.43	0.699	180.84	0.698	0.665	0.542	0.394	0.54	0.589	0.436	0.616	0.435	0.505
181.662	0.636	0.616	0.478	0.565	0.592	0.699	0.558	0.594	0.529	0.732	0.537	181.662	0.543	0.524	0.432	0.56	0.561	0.507	0.423	0.378	0.276	0.476	0.697	181.662	0.729	0.658	0.322	0.378	0.43	0.569	0.335	0.567	0.523	0.463
182.484	0.631	0.664	0.732	0.556	0.55	0.57	0.674	0.767	0.623	0.578	0.542	182.484	0.527	0.539	0.447	0.568	0.588	0.662	0.478	0.448	0.342	0.33	0.653	182.484	0.657	0.764	0.557	0.301	0.627	0.552	0.499	0.466	0.343	0.564
183.306	0.705	0.66	0.56	0.576	0.51	0.564	0.734	0.814	0.644	0.55	0.467	183.306	0.458	0.561	0.55	0.533	0.452	0.531	0.489	0.353	0.277	0.355	0.603	183.306	0.584	0.689	0.471	0.42	0.503	0.61	0.328	0.595	0.408	0.461
184.128	0.45	0.632	0.416	0.587	0.41	0.654	0.664	0.524	0.635	0.662	0.607	184.128	0.478	0.471	0.551	0.47	0.511	0.628	0.605	0.39	0.316	0.435	0.65	184.128	0.797	0.569	0.451	0.41	0.544	0.516	0.439	0.614	0.408	0.561
184.95	0.626	0.578	0.48	0.429	0.436	0.544	0.78	0.679	0.658	1.097	0.616	184.95	0.533	0.495	0.549	0.528	0.528	0.585	0.557	0.323	0.203	0.379	0.579	184.95	0.627	0.628	0.465	0.431	0.388	0.368	0.38	0.466	0.352	0.69
185.772	0.531	0.674	0.532	0.588	0.6	0.598	0.564	0.602	0.639	0.554	0.7	185.772	0.38	0.446	0.496	0.425	0.44	0.602	0.532	0.447	0.334	0.421	0.547	185.772	0.634	0.703	0.47	0.443	0.452	0.514	0.484	0.51	0.46	0.493
186.594	0.904	0.627	0.45	0.546	0.51	0.614	0.619	0.566	0.548	0.585	0.6	186.594	0.644	0.627	0.602	0.516	0.58	0.49	0.476	0.366	0.239	0.323	0.899	186.594	0.791	0.59	0.463	0.337	0.505	0.531	0.37	0.586	0.482	0.583
187.416	0.496	0.643	0.458	0.474	0.513	0.645	0.773	0.695	0.587	0.69	0.449	187.416	0.549	0.464	0.468	0.611	0.639	0.545	0.401	0.469	0.262	0.335	0.623	187.416	0.657	0.773	0.427	0.368	0.499	0.554	0.401	0.55	0.393	0.391
188.238	0.579	0.84	0.639	0.447	0.475	0.554	0.736	0.595	0.584	0.616	0.508	188.238	0.452	0.453	0.449	0.563	0.563	0.602	0.536	0.425	0.158	0.336	0.638	188.238	0.61	0.801	0.548	0.249	0.367	0.484	0.388	0.47	0.371	0.391
189.06	0.526	0.509	0.466	0.632	0.498	0.569	0.929	0.509	0.52	0.548	0.55	189.06	0.523	0.506	0.64	0.628	0.593	0.572	0.531	0.409	0.343	0.415	0.652	189.06	0.651	0.701	0.502	0.359	0.484	0.578	0.404	0.605	0.445	0.464
189.882	0.537	0.609	0.582	0.48	0.542	0.615	0.731	0.643	0.486	0.643	0.58	189.882	0.651	0.575	0.538	0.522	0.439	0.52	0.473	0.376	0.234	0.398	0.717	189.882	0.496	0.72	0.553	0.382	0.46	0.516	0.341	0.544	0.457	0.427
190.704	0.587	0.515	0.446	0.451	0.484	0.572	0.823	0.566	0.477	0.605	0.661	190.704	0.722	0.551	0.533	0.536	0.547	0.577	0.387	0.348	0.344	0.37	0.677	190.704	0.554	0.849	0.429	0.454	0.44	0.497	0.398	0.575	0.503	0.513
191.526	0.459	0.639	0.476	0.476	0.577	0.561	0.695	0.757	0.723	0.606	0.493	191.526	0.432	0.502	0.582	0.561	0.532	0.552	0.464	0.427	0.271	0.382	0.573	191.526	0.603	0.662	0.568	0.521	0.549	0.499	0.314	0.539	0.373	0.56
192.348	0.563	0.485	0.65	0.56	0.557	0.661	0.808	0.837	0.677	0.72	0.553	192.348	0.53	0.514	0.554	0.505	0.655	0.473	0.456	0.405	0.332	0.427	0.667	192.348	0.558	0.546	0.535	0.347	0.604	0.517	0.365	0.504	0.519	0.524
193.17	0.651	0.621	0.442	0.427	0.54	0.606	0.756	0.648	0.552	0.636	0.669	193.17	0.597	0.649	0.483	0.78	0.581	0.491	0.513	0.42	0.357	0.523	0.641	193.17	0.632	0.613	0.482	0.388	0.427	0.661	0.393	0.545	0.391	0.477
193.992	0.662	0.727	0.652	0.5	0.469	0.609	0.802	0.621	0.556	0.518	0.488	193.992	0.706	0.548	0.569	0.622	0.709	0.55	0.376	0.465	0.264	0.356	0.649	193.992	0.623	0.676	0.621	0.344	0.404	0.567	0.465	0.545	0.375	0.481
194.814	0.732	0.786	0.684	0.448	0.501	0.595	0.631	0.632	0.714	0.609	0.471	194.814	0.556	0.603	0.581	0.512	0.738	0.545	0.478	0.447	0.259	0.399	0.535	194.814	0.56	0.511	0.448	0.388	0.449	0.435	0.322	0.515	0.343	0.477
195.636	0.661	0.584	0.607	0.373	0.499	0.577	0.727	0.759	0.584	0.727	0.533	195.636	0.602	0.663	0.452	0.556	0.599	0.617	0.511	0.398	0.321	0.456	0.65	195.636	0.601	0.676	0.455	0.38	0.358	0.556	0.367	0.618	0.352	0.533
196.458	0.531	0.471	0.38	0.402	0.501	0.594	0.541	0.505	0.517	0.62	0.633	196.458	0.576	0.648	0.464	0.522	0.657	0.587	0.476	0.359	0.333	0.447	0.522	196.458	0.704	0.488	0.463	0.374	0.59	0.62	0.223	0.62	0.354	0.537
197.28	0.713	0.515	0.453	0.529	0.526	0.489	0.648	0.493	0.506	0.696	0.506	197.28	0.611	0.613	0.608	0.581	0.808	0.494	0.474	0.387	0.266	0.439	0.496	197.28	0.665	0.587	0.534	0.414	0.467	0.461	0.455	0.636	0.381	0.515
198.102	0.702	0.561	0.51	0.668	0.489	0.487	0.773	0.57	0.621	0.666	0.533	198.102	0.63	0.615	0.496	0.504	0.66	0.499	0.733	0.385	0.266	0.352	0.543	198.102	0.549	0.461	0.571	0.34	0.418	0.537	0.312	0.509	0.449	0.506
198.924	0.751	0.549	0.469	0.527	0.553	0.541	0.578	0.57	0.613	0.703	0.511	198.924	0.567	0.649	0.493	0.607	0.625	0.467	0.419	0.441	0.342	0.417	0.572	198.924	0.559	0.633	0.631	0.5	0.415	0.624	0.28	0.579	0.383	0.596
199.746	0.688	0.618	0.429	0.53	0.624	0.673	0.583	0.658	0.636	0.672	0.566	199.746	0.762	0.429	0.548	0.477	0.533	0.52	0.517	0.395	0.294	0.337	0.581	199.746	0.688	0.518	0.571	0.392	0.606	0.501	0.357	0.566	0.44	0.571
200.568	0.577	0.546	0.478	0.604	0.49	0.598	0.607	0.764	0.683	0.467	0.497	200.568	0.578	0.644	0.726	0.485	0.721	0.552	0.492	0.391	0.255	0.5	0.524	200.568	0.633	0.531	0.566	0.482	0.453	0.549	0.305	0.515	0.411	0.529
201.39	0.729	0.525	0.629	0.659	0.646	0.565	0.55	0.598	0.56	0.669	0.477	201.39	0.665	0.594	0.444	0.496	0.932	0.551	0.623	0.382	0.335	0.419	0.617	201.39	0.625	0.608	0.55	0.326	0.447	0.468	0.238	0.644	0.456	0.551
202.212	0.536	0.586	0.481	0.535	0.474	0.553	0.616	0.617	0.562	0.677	0.682	202.212	0.625	0.544	0.48	0.581	0.574	0.583	0.574	0.37	0.277	0.339	0.568	202.212	0.53	0.53	0.459	0.34	0.593	0.509	0.403	0.502	0.415	0.509
203.034	0.579	0.82	0.518	0.496	0.504	0.459	0.781	0.745	0.503	0.644	0.52	203.034	0.585	0.638	0.435	0.614	0.731	0.608	0.453	0.365	0.278	0.417	0.503	203.034	0.609	0.541	0.501	0.441	0.455	0.68	0.425	0.592	0.47	0.494
203.856	0.794	0.811	0.605	0.485	0.498	0.505	0.533	0.587	0.664	0.715	0.498	203.856	0.734	0.543	0.517	0.641	0.468	0.546	0.472	0.423	0.291	0.412	0.61	203.856	0.636	0.605	0.501	0.355	0.617	0.515	0.492	0.662	0.382	0.445
204.678	0.649	0.801	0.573	0.315	0.439	0.507	0.643	0.788	0.597	0.711	0.593	204.678	0.553	0.609	0.646	0.596	0.573	0.607	0.593	0.406	0.3	0.328	0.515	204.678	0.679	0.641	0.454	0.426	0.428	0.602	0.339	0.537	0.433	0.48
205.5	0.725	0.73	0.519	0.506	0.494	0.519	0.585	0.643	0.627	0.592	0.482	205.5	0.59	0.591	0.516	0.629	0.674	0.652	0.543	0.44	0.282	0.348	0.691	205.5	0.688	0.655	0.563	0.477	0.538	0.481	0.288	0.565	0.522	0.502
206.322	0.65	0.483	0.524	0.477	0.436	0.678	0.525	0.916	0.593	0.71	0.639	206.322	0.697	0.567	0.513	0.56	0.51	0.493	0.429	0.412	0.25	0.404	0.421	206.322	0.683	0.617	0.539	0.54	0.414	0.579	0.422	0.641	0.482	0.515
207.144	0.653	0.701	0.588	0.43	0.535	0.583	0.653	0.883	0.6	0.823	0.526	207.144	0.533	0.613	0.485	0.63	0.602	0.523	0.468	0.454	0.336	0.352	0.568	207.144	0.662	0.742	0.616	0.577	0.496	0.494	0.343	0.724	0.383	0.44
207.966	0.777	0.697	0.569	0.513	0.492	0.595	0.714	0.66	0.598	0.539	0.642	207.966	0.66	0.565	0.579	0.747	0.67	0.728	0.499	0.405	0.338	0.57	0.515	207.966	0.704	0.488	0.513	0.426	0.467	0.568	0.414	0.506	0.339	0.609
208.788	0.786	0.656	0.548	0.621	0.407	0.66	0.842	0.732	0.643	0.64	0.544	208.788	0.594	0.532	0.58	0.507	0.628	0.665	0.529	0.362	0.274	1.141	0.672	208.788	0.722	0.572	0.525	0.292	0.558	0.515	0.345	0.471	0.322	0.453
209.61	0.554	0.69	0.501	0.551	0.784	0.595	0.834	0.58	0.637	0.717	0.54	209.61	0.566	0.593	0.513	0.654	0.544	0.563	0.502	0.395	0.308	0.436	0.648	209.61	0.602	0.654	0.514	0.342	0.618	0.503	0.402	0.547	0.28	0.568
210.432	0.638	0.556	0.627	0.433	0.447	0.602	0.542	0.943	0.934	0.705	0.583	210.432	0.617	0.527	0.566	0.576	0.473	0.731	0.481	0.407	0.37	0.369	0.591	210.432	0.658	0.525	0.462	0.514	0.458	0.455	0.384	0.521	0.481	0.475
211.254	0.782	0.682	0.482	0.501	0.465	0.569	0.668	0.586	0.732	0.598	0.467	211.254	0.552	0.599	0.605	0.552	0.6	0.501	0.478	0.406	0.245	0.413	0.564	211.254	0.637	0.428	0.521	0.457	0.436	0.527	0.295	0.631	0.39	0.523
212.076	0.993	0.674	0.53	0.509	0.476	0.626	0.636	0.536	0.681	0.566	0.509	212.076	0.58	0.761	0.496	0.604	0.57	0.673	0.561	0.399	0.264	0.445	0.488	212.076	0.654	0.473	0.64	0.502	0.483	0.617	0.328	0.545	0.41	0.46
212.898	0.929	0.58	0.553	0.511	0.445	0.627	0.723	0.627	0.615	0.708	0.586	212.898	0.575	0.546	0.48	0.553	0.558	0.602	0.553	0.383	0.273	0.508	0.596	212.898	0.689	0.459	0.611	0.425	0.592	0.581	0.359	0.677	0.347	0.42
213.72	0.59	0.434	0.544	0.545	0.574	0.688	0.888	0.528	0.74	0.571	0.52	213.72	0.527	0.633	0.386	0.697	0.68	0.602	0.585	0.347	0.261	0.48	0.605	213.72	0.657	0.719	0.557	0.313	0.616	0.561	0.38	0.531	0.408	0.54
214.542	0.654	0.648	0.581	0.331	0.592	0.562	0.644	0.606	0.681	0.604	0.509	214.542	0.654	0.573	0.484	0.655	0.681	0.54	0.647	0.306	0.418	0.38	0.531	214.542	0.554	0.583	0.642	0.35	0.585	0.438	0.437	0.573	0.429	0.51
215.364	0.775	0.548	0.597	0.404	0.596	0.615	0.713	0.961	0.637	0.615	0.604	215.364	0.524	0.609	0.476	0.621	0.579	0.482	0.518	0.319	0.306	0.482	0.484	215.364	0.683	0.693	0.48	0.58	0.499	0.458	0.311	0.552	0.342	0.56
216.186	0.519	0.49	0.578	0.523	0.545	0.696	0.607	0.551	0.732	0.734	0.542	216.186	0.521	0.505	0.502	0.543	0.679	0.521	0.443	0.382	0.283	0.398	0.61	216.186	0.787	0.854	0.516	0.516	0.446	0.431	0.466	0.667	0.484	0.459
217.008	0.686	0.578	0.431	0.393	0.582	0.51	0.922	0.802	0.585	0.597	0.546	217.008	0.616	0.542	0.415	0.566	0.538	0.552	0.441	0.397	0.323	0.408	0.585	217.008	0.704	0.659	0.436	0.376	0.61	0.549	0.53	0.477	0.557	0.456
217.83	0.69	0.56	0.674	0.538	0.46	0.566	0.766	0.615	0.518	0.6	0.636	217.83	0.756	0.495	0.534	0.818	0.565	0.522	0.556	0.412	0.265	0.571	0.497	217.83	0.614	0.599	0.629	0.387	0.586	0.539	0.462	0.808	0.389	0.591
218.652	0.879	0.585	0.578	0.513	0.433	0.574	0.72	0.632	0.637	0.486	0.527	218.652	0.613	0.611	0.538	0.642	0.577	0.594	0.447	0.433	0.238	0.44	0.534	218.652	0.703	0.64	0.522	0.391	0.397	0.459	0.406	0.492	0.277	0.563
219.474	0.721	0.561	0.58	0.417	0.45	0.617	0.687	0.666	0.618	0.568	0.525	219.474	0.593	0.565	0.495	0.463	0.573	0.558	0.594	0.425	0.287	0.417	0.536	219.474	0.696	0.834	0.622	0.66	0.475	0.551	0.393	0.796	0.518	0.511
220.296	0.752	0.598	0.494	0.521	0.42	0.491	0.801	0.439	0.635	0.851	0.618	220.296	0.587	0.647	0.508	0.474	0.729	0.653	0.509	0.444	0.308	0.363	0.495	220.296	0.772	0.58	0.495	0.386	0.641	0.489	0.416	0.479	0.376	0.631
221.118	0.583	0.547	0.576	0.399	0.481	0.52	0.803	0.69	0.673	0.611	0.512	221.118	0.616	0.636	0.567	0.726	0.718	0.539	0.552	0.415	0.371	0.464	0.554	221.118	0.593	0.798	0.58	0.313	0.565	0.559	0.315	0.591	0.277	0.624
221.94	0.701	0.446	0.575	0.482	0.511	0.684	0.757	0.688	0.631	0.626	0.591	221.94	0.697	0.625	0.598	0.667	0.579	0.526	0.446	0.366	0.344	0.416	0.453	221.94	0.843	0.526	0.637	0.458	0.597	0.488	0.406	0.527	0.353	0.565
222.762	0.583	0.427	0.625	0.456	0.423	0.499	0.733	0.772	1.142	0.605	0.679	222.762	0.792	0.6	0.551	0.597	0.58	0.523	0.442	0.381	0.31	0.416	0.68	222.762	0.604	0.73	0.641	0.38	0.589	0.453	0.382	0.817	0.357	0.528
223.584	0.661	0.559	0.557	0.454	0.551	0.568	0.52	0.702	0.455	0.505	0.459	223.584	0.524	0.522	0.511	0.556	0.607	0.564	0.45	0.352	0.245	0.455	0.649	223.584	0.589	0.65	0.38	0.456	0.575	0.477	0.313	0.648	0.423	0.425
224.406	0.827	0.53	0.492	0.393	0.492	0.593	0.879	0.796	0.487	0.682	0.526	224.406	0.611	0.473	0.525	0.552	0.521	0.467	0.554	0.376	0.28	0.448	0.63	224.406	0.637	0.556	0.626	0.391	0.609	0.47	0.33	0.522	0.46	0.483
225.228	0.785	0.584	0.618	0.456	0.449	0.688	0.635	0.624	0.816	0.697	0.603	225.228	0.614	0.544	0.448	0.609	0.447	0.639	0.537	0.401	0.303	0.565	0.47	225.228	0.75	0.644	0.541	0.377	0.551	0.448	0.346	0.541	0.471	0.442
226.05	0.779	0.578	0.489	0.471	0.527	0.611	0.713	0.551	0.75	0.604	0.615	226.05	0.584	0.619	0.542	0.525	0.599	0.599	0.488	0.622	0.233	0.406	0.653	226.05	0.658	0.613	0.59	0.503	0.597	0.471	0.36	0.596	0.331	0.483
226.872	0.641	0.627	0.471	0.391	0.447	0.53	0.592	0.686	0.76	0.621	0.755	226.872	0.523	0.588	0.552	0.515	0.946	0.584	0.441	0.417	0.373	0.526	0.657	226.872	0.69	0.58	0.577	0.351	0.542	0.466	0.47	0.596	0.319	0.42
227.694	0.824	0.527	0.427	0.478	0.325	0.717	0.705	0.798	0.695	0.673	0.681	227.694	0.585	0.484	0.46	0.548	0.583	0.497	0.464	0.397	0.338	0.531	0.6	227.694	0.658	0.6	0.51	0.493	0.54	0.561	0.306	0.532	0.392	0.665
228.516	0.617	0.568	0.627	0.519	0.567	0.577	0.844	0.738	0.698	0.592	0.509	228.516	0.651	0.637	0.504	0.596	0.593	0.558	0.587	0.383	0.32	0.438	0.625	228.516	0.711	0.6	0.476	0.381	0.493	0.425	0.358	0.501	0.408	0.632
229.338	0.739	0.737	0.584	0.453	0.471	0.628	0.683	0.608	0.466	0.68	0.716	229.338	0.593	0.494	0.55	0.438	0.859	0.56	0.551	0.446	0.356	0.397	0.547	229.338	0.764	0.711	0.449	0.451	0.467	0.478	0.367	0.511	0.366	0.468
230.16	0.684	0.562	0.428	0.476	0.547	0.611	0.583	0.642	0.722	0.565	0.563	230.16	0.663	0.496	0.515	0.563	0.569	0.633	0.52	0.396	0.259	0.487	0.641	230.16	0.72	0.624	0.635	0.401	0.623	0.499	0.324	0.52	0.481	0.449
230.982	0.622	0.512	0.513	0.47	0.445	0.51	0.657	0.74	0.649	0.686	0.413	230.982	0.598	0.453	0.546	0.587	0.608	0.605	0.501	0.462	0.343	0.461	0.648	230.982	0.655	0.608	0.586	0.428	0.403	0.506	0.339	0.558	0.358	0.69
231.804	0.728	0.58	0.492	0.456	0.462	0.62	0.801	0.584	0.683	0.652	0.553	231.804	0.545	0.547	0.484	0.442	0.601	0.505	0.483	0.395	0.354	0.427	0.572	231.804	0.671	0.789	0.488	0.444	0.513	0.481	0.364	0.688	0.508	0.471
232.626	0.981	0.539	0.645	0.493	0.466	0.604	0.625	0.502	0.555	0.695	0.582	232.626	0.589	0.541	0.622	0.435	0.438	0.535	0.54	0.303	0.31	0.405	0.625	232.626	0.821	0.552	0.593	0.457	0.548	0.483	0.27	0.553	0.505	0.519
233.448	0.596	0.446	0.594	0.579	0.523	0.638	0.786	0.756	0.506	0.581	0.564	233.448	0.573	0.522	0.429	0.681	0.489	0.607	0.498	0.424	0.289	0.477	0.569	233.448	0.592	0.707	0.611	0.334	0.399	0.57	0.361	0.761	0.397	0.5
234.27	0.607	0.517	0.593	0.469	0.407	0.478	0.702	0.784	0.557	0.804	0.54	234.27	0.573	0.538	0.504	0.67	0.507	0.625	0.414	0.359	0.373	0.574	0.666	234.27	0.789	0.812	0.489	0.51	0.579	0.686	0.261	0.682	0.488	0.616
235.092	0.662	0.468	0.541	0.563	0.528	0.51	0.683	0.672	0.479	0.627	0.55	235.092	0.671	0.474	0.508	0.484	0.61	0.521	0.511	0.469	0.317	0.519	0.695	235.092	0.612	0.711	0.613	0.471	0.525	0.527	0.462	0.594	0.44	0.662
235.914	0.606	0.568	0.489	0.441	0.404	0.606	0.681	0.653	0.603	0.734	0.581	235.914	0.532	0.454	0.409	0.646	0.575	0.548	0.527	0.385	0.37	0.471	0.563	235.914	0.684	0.608	0.528	0.416	0.433	0.632	0.416	0.696	0.391	0.502
236.736	0.721	0.48	0.512	0.622	0.525	0.566	0.781	0.724	0.629	0.77	0.455	236.736	0.747	0.503	0.452	0.503	0.67	0.518	0.485	0.379	0.194	0.407	0.545	236.736	0.692	0.598	0.532	0.429	0.593	0.455	0.399	0.628	0.258	0.565
237.558	0.648	0.576	0.616	0.418	0.406	0.511	0.593	0.488	0.731	0.707	0.545	237.558	0.574	0.461	0.619	0.553	0.534	0.536	0.535	0.406	0.247	0.44	0.497	237.558	0.939	0.903	0.479	0.435	0.481	0.615	0.375	0.569	0.409	0.492
238.38	0.853	0.491	0.644	0.551	0.396	0.639	0.741	0.693	0.735	0.555	0.411	238.38	0.633	0.483	0.487	0.31	0.686	0.59	0.535	0.361	0.385	0.471	0.504	238.38	0.594	0.667	0.514	0.39	0.582	0.524	0.343	0.554	0.471	0.449

## Sheet: Supplementary Figure 2a
stage	st.4			st.5			st.6A			st.6B			st.7			st.8
A-P position	A-1/3	M-1/3	P-1/3	A-1/3	M-1/3	P-1/3	A-1/3	M-1/3	P-1/3	A-1/3	M-1/3	P-1/3	A-1/3	M-1/3	P-1/3	A-1/3	M-1/3	P-1/3
sample size	n=786	n=930	n=927	n=912	n=1068	n=1028	n=1644	n=2092	n=1929	n=3204	n=4372	n=4411	n=4434	n=6884	n=7758	n=3191	n=5856	n=7147
surface area (square micron)	468.274	1622.06	1534.04	515.867	845.029	1416.81	1205.08	1996.46	1394.57	1241.63	2885.42	1720.5	8195.81	3093.98	1851.89	2772.83	3495.13	3174.59
	446.445	1942.81	2421.65	1084.24	1884.54	1969.14	1137.77	1578.48	938.427	1761.36	2137.72	1288.94	17092.8	2433.59	1666.42	7558.87	3721.26	3121.9
	348.565	2246.66	2157.93	1893.29	1365.27	1198.02	1214.51	865.977	1278.82	2592.22	1172.09	1403.64	6984.64	2326.81	1603.19	6160.38	3029.7	2906.75
	524.608	1714.66	2505.79	883.926	1718.26	1059.45	1811.26	1867.85	1158.35	1022.26	1635.91	1091.08	5245.15	2054.22	2076.7	6788.28	2816.74	1694.87
	616.854	1455.52	1566.78	1176.62	1343.39	993.809	164.621	810.674	1251.81	1597.2	1347.73	1151.3	4985.21	2127.29	1733.86	8557.79	3582.94	2858.45
	2109.7	2174.13	1700.22	1219.41	1048.75	1733.33	651.626	1749.1	1559.19	937.673	1413.68	1091.8	7458.15	2239.69	1534.34	9190.08	3745.41	3020.91
	1194.27	1516.08	2962.45	1516	1365.27	875.66	1856.28	1223.94	1059.32	1709.75	1303.28	769.207	3613.86	2249.53	1771.8	10608.3	2832.11	3084.58
	833.387	2830.77	2025.9	1786.33	1282.13	1295.26	1651.79	1538.61	1632.49	1504.72	1319.05	1356.33	2151.17	3108.03	1798.5	10737.9	3189.96	2478.64
	2390.31	1780.85	1272.44	736.605	1505.3	1998.31	1439.15	1412.14	2007.18	2528.42	1296.11	1368.51	6558.9	2101.99	1837.84	6961.71	2941.88	2061.51
	2034.35	1091.11	2533.61	2282.75	863.991	1672.56	4481.64	1339.69	1549.33	966.348	1083.92	793.581	5706.02	1562.45	1579.31	6977.08	3288.76	3328.27
	2856.82	1649.87	1178.78	1580.18	1405.63	1464.46	1774.82	1547.18	1437.44	1451.67	1121.19	1254.53	4868.59	2926.77	2101.99	10639.1	2601.59	3157.03
	3417.34	2216.03	1555.87	1351.17	1227.67	1180.03	2005.04	1554.04	843.684	1719.07	1222.99	1301.13	4208.2	2399.87	1649.56	8147.25	3771.75	2320.57
	1464.68	2080.47	1272.79	1389.58	1112.44	775.988	591.179	1433.58	1011.74	4480.47	1330.52	1155.6	5028.77	2465.91	1213.99	7690.6	2509.38	2303.01
	350.325	1632.97	2417.07	2561.83	1286.02	3283.85	2197.95	1422.43	1421.57	1970.69	1085.35	1131.95	4196.96	2357.72	1657.99	9212.03	2961.64	3181.18
	2157.93	835.851	1221.39	2131.54	1662.83	901.916	2591.93	1259.95	2154.65	1912.62	1281.77	1125.49	4105.63	1715.6	2086.54	6274.54	2952.86	2768.44
	1303.42	2457.21	1669.59	1055.07	1437.23	1112.44	1385.13	1378.7	1220.51	2119.08	1152.74	1354.89	3740.31	1853.3	871.148	8652.2	3701.5	2643.3
	1493.55	1635.44	1345.32	2733.95	1544.68	917.961	1701.94	1305.82	1175.93	1521.21	1828.03	1427.3	4553.85	2308.54	1570.88	8909.06	3339.25	2674.04
	1979.07	2695.92	1198.15	765.777	1945.32	1187.32	1276.24	1270.67	982.583	1898.29	1592.18	924.052	5361.77	2449.05	1535.75	7545.7	3793.71	3007.74
	1002.39	2459.67	1213.64	1772.71	1433.34	816.343	987.299	1187.07	914.849	2471.07	1421.56	938.39	4119.69	1738.08	1634.1	7049.53	3543.43	1839.77
	1806.9	1075.27	1844.93	2301.22	1703.67	791.546	1196.08	1060.18	1410	1916.21	1397.19	1062.41	5517.74	2168.03	1455.66	8142.86	3896.89	1743.17
	1875.21	2141.74	2275.18	1286.51	1283.1	1261.71	1462.3	1247.09	1107.76	1541.28	1906.17	1167.79	3731.88	2442.02	2319.78	8595.12	3031.89	2590.61
	1055.55	1742.12	1227.02	1090.56	1403.2	1258.79	1745.24	1563.47	1180.64	1941.3	1182.13	1116.17	4982.4	2720.23	1294.08	3778.34	3773.95	2533.53
	748.886	1745.99	2248.42	1283.59	930.602	2120.84	1297.68	1333.69	1836.99	1473.18	1414.39	1446.65	4640.97	2239.69	1725.43	5734.47	2750.88	3506.1
	2091.04	2472.7	1269.97	467.732	1135.78	1010.34	1971.17	1996.89	1072.18	2299.74	1266	1196.46	3665.85	2943.64	2596.58	6463.35	3253.63	3045.06
	2749.44	1274.2	1299.9	1359.92	1296.72	872.743	1551.47	1555.33	1222.23	1796.49	1879.65	1319.77	3633.53	1974.13	1378.38	3490.74	2357.89	2742.09
	1603.75	2449.11	1405.17	2272.05	1478.07	1294.77	1658.65	1481.59	1417.72	1666.73	964.197	1192.16	5675.1	1693.12	2148.36	5651.04	2621.35	2526.94
	2452.98	1743.53	1842.82	1231.56	1792.16	1106.61	1754.25	1411.71	980.44	2106.18	1977.14	1055.96	3214.82	2841.07	1541.37	4893.62	2862.84	2621.35
	748.182	1648.82	2381.16	1212.12	1336.59	1498.49	1178.5	883.125	1099.62	2013.7	1390.02	1706.88	4577.74	2655.6	1479.55	7811.35	3238.26	2480.84
	1460.8	1782.26	1572.41	975.333	1727.98	967.554	1394.99	1425	965.435	1928.39	1215.82	1264.57	4227.88	2044.39	1760.56	5607.13	2834.3	2755.27
	1701.63	1474.18	755.928	411.332	1440.63	2131.05	1231.23	870.264	872.407	2230.92	1240.91	1176.39	3996.04	1964.3	2030.34	7462.27	4753.11	3277.78
	2909.28	889.368	2561.42	493.015	1081.33	861.56	2083.06	1350.84	1331.98	1816.56	1253.81	1566.37	4534.18	2083.73	1556.83	5304.16	3251.43	2285.44
	1776.27	1650.58	1803.03	1591.36	1253.93	818.774	1036.6	1534.32	1305.4	2268.19	1101.12	1275.32	5264.82	4596.01	2131.5	5587.37	2452.3	2858.45
	2664.58	1855.49	1675.22	1128.97	1925.38	2555.51	1274.1	1523.6	1220.08	1873.19	1043.77	2043.09	4357.14	1955.87	1836.44	6142.82	3659.78	2094.44
	2611.42	1998.44	1432.99	853.781	732.229	843.571	1557.47	1799.26	1205.94	1314.75	1518.34	1197.18	2479.96	2724.44	1770.4	6680.7	2575.24	3216.31
	1288.99	1549.53	1900.21	950.536	1206.28	999.643	1310.54	1218.8	1428.43	2086.82	713.291	1206.5	3434.01	2065.46	1767.59	6676.31	2753.07	2985.79
	1313.63	2407.56	1773.81	926.226	985.543	1438.2	1647.5	1506.89	1776.54	1068.14	1987.18	606.476	4619.89	2433.59	1926.36	4904.59	3187.77	2513.77
	2176.24	2439.25	1486.15	1414.38	774.043	851.35	1658.65	1191.36	1929.16	2233.07	1063.84	1063.13	3553.44	2279.03	2057.03	6182.34	2893.58	1732.2
	1350.6	1929.08	1732.26	853.781	894.136	1172.73	1328.97	1863.14	1325.97	1840.22	1202.2	945.558	3540.79	2444.83	2033.15	5027.54	2511.57	3222.89
	1801.27	1536.85	1551.64	1927.81	1355.06	634.501	1759.39	1795.83	1385.56	2233.78	1463.14	2571.43	2805.94	2442.02	2044.39	5220.74	3376.57	1607.06
	571.787	1815.71	967.532	1076.46	1625.88	1029.3	1491.88	1597.77	1668.08	1605.08	2309.05	914.016	3415.74	3293.5	1715.6	6026.46	2957.25	3402.92
	1713.95	2358.97	1403.77	1365.76	689.929	1676.93	1775.68	1659.93	672.204	1377.83	1588.6	1585.01	3490.21	2242.5	1888.42	4210.84	3798.1	2540.11
	1748.11	1420.67	2426.93	952.967	1082.78	847.46	1370.56	1595.2	1046.46	2808.72	1299.69	792.864	3398.88	2184.89	2173.65	6131.84	2796.98	2775.03
	2054.42	2274.83	1254.83	1141.13	1024.44	1447.44	1711.8	1715.23	1429.29	1886.82	1394.32	1320.48	3124.89	1864.54	1124.06	6022.07	2998.96	2254.71
	2242.43	2818.8	2286.44	1410	1137.73	1075.98	1429.72	1355.12	1421.57	1299.69	1685.37	1359.2	3907.52	2264.98	698.323	5479.8	2895.77	2955.05
	1076.33	1384.05	1942.46	2738.32	1826.2	1194.13	1259.95	1338.41	624.189	1652.4	1257.4	1081.05	3571.71	2399.87	1823.79	5758.62	3108.73	1859.53
	1412.22	2521.64	1315.74	1194.13	852.322	1151.34	1520.17	2269.54	893.414	1741.29	1261.7	1460.27	4633.94	2548.81	1528.72	8430.46	3637.83	3240.46
	915.775	1308	1610.09	751.677	920.392	961.233	1240.23	1572.91	1235.09	1921.23	994.306	1338.41	2544.59	2881.81	2395.66	5209.76	3405.11	2832.11
	909.789	1391.09	1085.48	1487.8	488.153	747.302	1437.44	1557.47	1592.63	1703.3	1458.12	1847.39	3294.9	2624.68	2213	4173.52	2575.24	3189.96
	1519.95	1541.43	1249.2	694.305	1154.74	1276.3	1277.53	1478.16	1744.81	1520.49	1987.18	1323.35	2925.37	1917.93	1877.18	4643.34	2702.58	3402.92
	827.401	1612.9	1038.65	1327.35	1004.99	1502.87	801.243	1607.2	1550.18	2228.05	1460.27	1334.1	3528.15	2103.4	1715.6	4118.63	2748.68	2570.85
	1951.61	1735.78	2349.82	1365.27	1473.21	1404.17	1347.41	2324.85	1150.63	1934.85	1730.54	1617.27	4513.11	2576.91	1820.98	4544.54	2922.12	2338.13
	1051.68	1844.22	1246.03	1591.84	930.116	904.347	2103.21	1519.32	1533.04	1276.75	1879.65	1296.83	3537.98	2064.06	1792.88	4399.65	1637.79	1951.74
	1843.87	1728.04	1537.91	401.122	590.256	1062.36	1893.15	1169.5	1293.39	5146.45	1470.31	1569.24	3398.88	1750.73	1875.78	3310.71	3148.25	3088.97
	1425.24	1845.28	1323.14	1223.79	925.254	1278.24	1210.22	1121.05	915.706	2642.4	1862.44	1452.39	3575.92	3823.21	2058.44	4520.39	3969.34	2823.33
	2059.35	2204.41	1237.58	1258.79	1274.35	1067.23	1647.07	1057.61	1310.54	1260.27	1027.28	1328.37	3065.88	2204.57	1133.9	4261.33	3200.94	3258.02
	684.103	2253	2315.67	1144.53	1843.21	857.671	1259.1	1115.48	1628.64	1881.8	2079.65	1592.9	3921.57	3315.98	1584.93	5036.32	3521.47	2750.88
	1015.42	2859.99	1769.93	1238.86	1125.57	1298.18	1810.41	1767.54	784.952	1823.73	1252.38	971.366	4234.9	2283.25	1756.35	4606.02	3214.11	2906.75
	2359.33	1161.88	1103.44	1354.09	933.519	972.416	2151.22	1578.05	1251.81	1774.27	896.094	1261.7	2125.88	2419.54	1878.59	6581.9	3056.04	2439.12
	1329.12	1994.57	1129.84	1018.61	1495.09	1005.48	1472.59	1095.33	1379.99	2090.41	1151.3	1356.33	3820.4	2301.52	1863.13	4766.28	4781.65	2531.33
	1129.84	1357.99	2011.11	865.45	823.15	1290.88	1548.04	1713.95	897.272	1720.5	1291.81	978.535	3633.53	1993.8	1330.61	5861.8	1150.41	3165.81
	2639.59	1841.41	1528.4	1242.75	990.405	2104.31	1997.32	1038.74	1182.36	1653.11	1480.35	1161.34	2557.24	2569.89	1441.61	4707.01	3560.99	2478.64
	1384.75	1135.48	2581.49	936.923	1798	951.995	1141.63	1869.57	1478.59	1379.27	1641.64	1283.21	3831.64	2339.45	1495	3457.81	3556.6	2298.62
	1071.4	1808.31	1749.87	924.281	898.026	1195.59	1374.85	1307.97	739.081	1780.72	1579.28	1502.57	3091.17	1846.27	1833.63	4546.74	3598.31	3119.71
	1371.73	2105.82	1538.26	1251.01	808.078	835.305	1590.48	1457.58	1431.86	1559.2	1705.45	508.264	3407.31	2359.12	1851.89	3912.26	1697.07	3183.38
	1811.48	1914.29	2275.88	1176.14	1127.52	1164.47	1171.64	886.126	1187.5	1248.8	1493.25	1164.92	3859.75	2553.02	2057.03	5034.13	2540.11	3174.59
	1477	2341.02	1834.72	1542.25	1185.86	658.812	1121.91	1428	1001.88	1462.43	1392.89	1549.88	3325.82	2616.25	1937.6	3279.98	3762.97	2518.16
	1671.7	2727.61	1401.65	1151.83	863.505	394.801	1864.42	1465.3	720.647	1737.71	2707.64	1480.35	2961.9	2554.43	1785.85	3694.91	3097.75	2713.55
	1072.45	1693.53	1324.19	741.467	1586.01	1247.12	1773.54	1807.83	1229.09	1648.81	405.034	1587.88	2905.7	2252.34	1733.86	6331.63	3148.25	2335.94
	1770.64	2060.76	1651.63	1414.86	1585.52	1187.32	1915.44	1190.07	1459.73	2113.35	1210.09	1124.06	3314.58	1941.82	1764.78	3973.73	3512.69	2335.94
	1833.66	2063.93	1439.33	1221.84	752.65	901.429	1671.08	1487.16	1113.34	1873.91	1544.87	1300.41	4371.19	2832.63	1804.12	4248.16	2733.31	3082.39
	1254.13	1454.11	1406.58	1379.37	958.316	1233.02	1586.19	1210.65	1459.73	2106.9	1323.35	1747.74	3449.46	1975.54	2030.34	8456.8	2546.7	2531.33
	1724.52	1752.33	1340.04	1217.95	885.385	797.381	1526.61	1833.13	2025.19	1992.2	1261.7	1141.27	2730.06	2478.56	1783.04	3189.96	3332.67	2961.64
	1408.34	2749.09	345.748	1798.48	1186.83	1020.06	1446.44	1438.29	937.57	1972.84	1372.82	1266	2016.29	2175.06	1659.4	3969.34	2638.91	2728.92
	947.111	2397	533.762	1067.23	1042.92	1288.94	1647.5	1129.63	1182.36	1565.66	1220.84	1253.1	2704.77	2664.03	1539.96	4107.65	2779.42	2551.09
	1826.27	917.887	2361.09	1677.42	1885.03	1602.06	1163.07	1278.82	1244.52	2206.54	1141.98	1385.72	3862.56	2456.07	1066.45	3850.79	2968.22	3290.95
	1934.36	971.052	2275.53	1400.76	734.66	1184.89	1332.4	1602.06	1289.96	1301.85	1341.99	716.158	3286.47	1183.07	1670.64	5080.23	2720.14	2098.83
	2562.48	2442.42	2009.71	1711.45	1064.8	816.343	1564.33	1553.18	1485.45	1496.12	1118.33	1478.91	3195.14	2120.26	2252.34	3842.01	3093.36	3099.95
	2050.2	1303.42	2162.16	1225.24	1068.2	1372.08	1627.35	1993.03	1009.59	1196.46	1226.57	663.11	2908.51	2471.53	1393.84	3571.97	2963.83	1894.66
	1511.5	1917.81	1092.52	1024.93	942.757	881.981	1153.21	1566.47	1434.43	1521.93	1055.24	1248.8	2828.42	2207.38	1406.48	4836.54	2720.14	2425.95
	1761.13	1973.09	2219.55	834.333	765.777	854.753	1178.5	1395.85	1180.64	1635.91	1407.23	1450.24	2642.95	2145.55	1839.25	4377.69	2537.92	3080.19
	1852.67	2118.5	1066.82	1004.51	1189.26	947.619	1051.6	1058.03	1620.92	1600.78	1339.12	1164.92	3821.81	2146.96	1131.09	3438.05	3018.72	3163.62
	2595.22	770.716	1498.12	1172.73	704.029	1171.76	1473.45	1043.89	1216.23	1437.33	3114.11	1471.03	2895.86	2693.53	1382.6	3591.73	2801.37	2735.51
	1421.72	1886.12	1818.87	918.933	925.74	1822.31	1253.52	1413.43	1629.92	1597.91	1187.15	800.033	2363.34	1420.53	1865.94	3104.34	1947.35	2849.67
	2139.62	2276.59	2311.44	1028.82	945.188	802.729	1081.61	1754.67	860.832	1557.77	1254.53	868.136	2383.01	1427.56	1676.26	4035.2	2454.49	2355.7
	2184.34	1928.37	1337.57	1666.23	885.871	923.309	1388.56	1939.87	1208.08	1638.78	1123.34	1353.46	2980.17	2617.66	1646.75	4307.44	2511.57	2410.58
	2007.59	2054.42	2374.82	1517.45	554.277	1003.53	1656.93	634.907	2271.26	1474.61	1178.54	1729.1	1962.89	2458.88	1059.43	3719.06	1901.24	2667.45
	1500.94	1358.7	642.204	1112.44	1460.57	968.526	1383.42	1883.29	884.411	1072.45	950.576	1111.16	3254.16	2346.48	1264.57	2908.95	3135.08	2588.41
	1462.92	1492.49	1390.03	974.847	756.053	1412.92	1562.19	1665.08	980.011	1110.44	2699.75	944.125	3332.84	1909.5	1768.99	3457.81	3571.97	2039.56
	709.453	1392.5	1918.87	1583.58	436.615	2658.58	1582.77	1192.65	1165.21	1270.3	1280.34	1649.53	2974.55	2182.08	1575.09	3110.93	2689.4	2489.62
	1561.15	1625.58	2605.08	1004.99	1773.69	898.512	1663.79	1173.78	921.279	1088.93	921.185	1015.1	2163.82	2280.44	2057.03	3837.61	3168.01	2829.91
	2291.37	1589.31	1890.35	1233.02	1218.44	1524.26	913.134	1437.01	1037.46	1851.69	1088.22	1097.54	4494.84	2279.03	1490.79	2083.46	2638.91	2285.44
	1854.79	1963.93	2364.26	1017.15	837.25	954.912	1620.06	827.822	1322.11	1174.24	929.787	1337.69	2933.8	2205.97	1610.22	3582.94	3255.83	2406.19
	2076.95	976.003	2173.78	2037.7	1662.83	1730.41	1124.91	1359.41	1244.09	1213.67	1309.73	1136.96	2496.82	2210.19	2246.72	3686.13	2122.98	2498.4
	1653.04	1493.5	1661.14	1795.08	1316.65	1447.44	1270.24	1422	1259.52	2068.18	1071.01	926.203	1922.14	1863.13	1471.12	4065.94	2974.81	2353.5
	798.178	2168.95	2912.45	1686.66	1164.47	703.057	2094.21	1046.03	737.366	969.215	803.617	1098.25	2634.52	2189.11	1306.72	3113.12	2895.77	2579.63
	1908.09	2538.82	2026.61	1236.43	637.905	1122.17	1323.83	1446.87	937.141	2655.31	1248.08	1073.16	3643.36	1584.93	1849.08	3659.78	3154.84	2946.27
	2188	1772.63	1046.05	1291.37	1330.75	1615.67	1279.67	1490.59	1457.58	1399.34	1127.64	1505.44	1962.89	1645.34	1830.82	4368.91	3503.91	2805.76
	2567.13	1317.3	319.694	1516	1335.61	1100.77	1117.2	1117.2	709.072	1372.1	1174.96	1609.38	4642.37	1999.42	1298.29	3852.98	3277.78	2131.76
	3048.92	1832.95	655.936	797.867	804.674	1265.6	968.865	1227.37	1272.39	1079.61	1498.27	1980.73	1812.55	2316.97	1233.66	3800.29	2676.23	1883.68
	1553.56	2415.8	391.871	1205.8	1397.36	835.305	1653.07	1662.93	1060.61	1267.44	1237.33	1859.57	2217.21	2194.73	1358.71	4399.65	2232.75	1870.51
	1845.91	2340.93	327.088	1460.08	1158.15	1478.56	1234.23	1446.01	1283.1	1230.87	1345.57	1036.6	2117.45	2548.81	1368.54	3850.79	2619.15	2485.23
	6071.11	1383.71	1512.21	956.371	954.426	3581.89	1856.28	1476.45	1651.79	1363.5	934.088	1356.33	1901.07	3405.91	784.033	5400.76	2564.26	2320.57
	2620.58	2085.35	1108.72	1271.43	1880.65	1026.38	1297.68	1858.85	995.873	1916.92	1323.35	1609.38	3193.74	2052.82	1570.88	4955.09	3031.89	3080.19
	1377.09	1958.62	657.696	2403.81	1115.85	1291.37	1486.74	1769.68	544.022	1757.06	1311.88	512.566	2301.52	2086.54	1917.93	2977.01	3236.07	3769.56
	1796.17	1941.69	759.449	1743.06	1234	1194.61	813.675	1076.9	640.909	1287.51	1393.61	1098.25	2009.26	1972.73	1337.63	3550.01	3262.41	3185.57
	1842.21	2214.99	989.713	1335.61	934.978	1017.63	1479.45	1475.59	808.102	1167.07	1425.15	969.932	2309.95	2302.92	1738.08	3947.39	2147.13	2454.49
	1131.04	1226.02	2945.47	1401.74	1103.21	705.974	1320.83	957.719	854.83	1304	1094.67	1460.99	1910.9	2689.32	1999.42	2627.93	2836.5	2641.1
	1613.35	873.085	1762.57	1201.91	1520.86	228.518	1132.2	790.097	1291.25	1369.23	1266.72	1007.21	2006.45	2343.67	1936.2	3591.73	2234.95	2472.06
	1074.69	1825.01	2195.41	1306.44	1440.63	1073.06	1624.35	1329.4	1285.25	1962.09	1004.34	1124.78	1989.59	1698.74	1532.94	3587.34	4191.08	2138.35
	2213.93	1707.28	1629.49	1110.5	1118.28	957.83	977.439	1620.92	407.266	1359.2	1086.07	1377.83	1483.76	2644.35	2061.25	2917.73	3001.16	2256.9
	1535.04	1995.4	1572.08	656.867	1394.44	919.905	1476.88	1644.5	1319.54	1376.4	1019.4	1339.84	3061.66	2200.35	1885.61	2243.73	3339.25	2531.33
	1093.21	1218.35	2694.13	1371.59	725.908	1265.6	1921.44	1776.54	1372.27	1157.04	1152.74	1344.86	2945.04	2083.73	1934.79	3064.82	2933.1	4250.36
	1486.1	2296.48	334.947	1239.83	608.246	948.105	1184.07	1487.59	763.946	974.233	1270.3	612.928	2442.02	2214.4	1322.18	3064.82	1242.61	1433.62
	1520.49	2188.53	1572.08	1525.23	967.554	685.553	1584.91	1527.03	1626.06	1336.97	1192.16	953.444	2380.2	2101.99	1115.63	5798.14	2680.62	2663.06
	1368.89	1938.78	1326.56	1126.54	1225.73	971.93	1423.72	1481.59	1278.82	1361.35	1252.38	1852.41	2170.84	2562.86	1464.09	3514.89	2057.12	2182.26
	1098.23	2226.37	1371.27	1042.92	1465.92	1208.23	1779.54	1995.18	1459.73	1291.81	1073.88	1163.49	2109.02	1745.11	1496.41	3407.31	2917.73	2127.37
	1167.29	1219.94	2021.06	1919.06	603.87	1644.84	1045.17	1960.45	1211.08	1778.57	1069.58	1431.6	1953.06	2235.48	2130.1	4682.86	3646.61	3290.95
	1228.4	1070.72	1496.94	1231.08	1025.9	712.295	1340.55	1385.99	1607.63	1093.95	465.969	1577.84	2581.13	2589.56	931.566	2812.35	3749.8	2300.81
	1632.67	1737.17	1646.43	1040.97	1061.39	965.609	1262.95	1402.71	1238.95	1167.07	1018.68	413.637	2373.17	1739.49	2159.6	3297.54	2823.33	3328.27
	1495.36	1765.22	1980.31	1262.2	982.14	887.329	1482.45	1506.46	989.871	1179.26	1124.78	1596.48	1811.14	2335.24	456.65	3453.41	3056.04	2191.04
	1146.65	2226.9	1357.78	1222.33	720.56	1042.43	1737.53	1232.09	1413.86	1144.13	1589.31	1081.05	2107.62	1642.53	1931.98	4232.79	2663.06	2518.16
	1115.96	1573.14	1424.19	884.898	1355.06	856.212	1385.99	1318.26	1444.29	738.381	1109.01	1282.49	1998.02	2371.77	1097.36	2902.36	3154.84	2768.44
	1792.2	2299.12	1335.29	155.587	1152.8	1026.87	1671.08	1224.37	724.505	1879.65	1714.77	1685.37	2187.7	2228.45	1334.82	2966.03	2924.32	2957.25
	2292.77	1449.59	1400.11	647.059	468.704	1956.01	1503.88	1737.96	2121.21	3145.65	1162.77	1371.38	2144.15	2041.58	1199.94	3060.43	2941.88	2829.91
	1794.85	2025.29	1086.06	1038.38	894.623	1641.44	1975.03	1530.04	1440.44	1158.47	736.231	1511.17	2103.4	2144.15	1022.9	3609.29	1927.59	1787.08
	2558.67	1464.14	1999.63	1089.67	949.564	963.664	1219.66	1265.1	919.564	932.655	1544.87	1282.49	2191.92	2387.23	2090.75	3490.74	2665.25	2814.54
	1453.02	2264.99	1057.49	1546.34	967.554	726.395	1416.43	1207.65	1166.5	1164.21	1268.87	1319.05	1934.79	1604.6	1215.39	2713.55	3304.12	2399.61
	1061.46	2431.41	1416.25	2434.37	1026.87	3790.96	1659.07	1259.1	1174.64	1285.36	1424.43	1043.77	2183.49	4410.54	858.502	2843.08	2063.71	1815.62
	1986.14	1684.52	652.962	1620.11	1581.63	1202.39	1569.48	1446.87	1698.51	1600.07	1042.34	899.678	2436.4	1761.97	1787.26	3967.15	2177.87	2065.9
	1793	1740.88	613.276	409.944	1257.33	1167.87	1328.12	906.275	1078.18	1126.21	934.805	1976.42	2717.42	1891.23	1440.2	3730.04	1780.5	2241.54
	2025.29	1571.02	879.964	385.706	1751.81	945.674	1441.29	1184.93	1091.47	1255.97	1273.89	369.908	1849.08	1998.02	1350.28	1945.15	2636.71	2406.19
	1236.34	923.353	1862.05	487.577	1250.04	1257.33	1446.01	731.364	1379.56	1179.98	3081.85	1353.46	2137.12	1327.8	2166.63	3751.99	3071.41	1967.11
	1834.27	1083.15	2007.3	2083.8	880.522	1240.32	1461.44	1809.12	1298.97	1646.66	1539.85	1052.37	2048.6	1778.83	1598.98	3697.11	3216.31	1776.1
	1132.89	1694.05	1248.78	317.206	792.519	1849.05	1103.48	1490.17	972.723	1285.36	1430.17	1678.92	2315.57	2187.7	1140.92	3378.77	2116.4	1945.15
	1869.99	1191.89	1589.54	296.481	906.778	262.552	1149.35	1006.16	1345.26	1442.35	1381.42	1004.34	2621.87	2014.88	2332.43	2786	2700.38	1833.19
	1519.96	1609.92	1881.37	501.277	1123.14	1042.43	1268.96	1117.2	1484.59	1044.49	1090.37	1404.36	2117.45	1979.75	1561.04	3174.59	3209.72	2623.54
	1919.99	2006.77	2152.55	1077.03	1608.38	1682.28	1319.97	1639.78	1577.19	1227.29	1133.38	1004.34	2783.46	2526.33	1820.98	3240.46	3506.1	3073.6
	735.243	1855.7	2254.15	957.239	1330.75	1026.87	728.966	1512.03	3434.76	2354.22	965.631	957.028	1187.29	1746.51	1486.57	3040.67	3341.45	2035.17
	973.886	1638.22	1357.51	2570.32	1003.53	1051.67	850.249	1426.72	1380.42	1338.41	1050.94	1802.22	1672.04	2152.58	1399.46	2755.27	2641.1	1986.87
	974.68	1921.58	1280.79	1224.56	850.378	1556.35	1701.76	1448.15	923.423	1295.39	1281.77	1753.48	2291.68	2991.41	1535.75	2928.71	2832.11	2085.66
	1680.03	583.379	1389.79	1679.12	3379.63	2033.32	466.816	1671.51	865.548	1742.72	1180.69	1336.26	2793.29	1767.59	1545.58	3206.72	2256.9	2173.48
	1319.15	1859.41	1126.54	1281.82	1817.93	630.125	1976.55	1969.88	1282.25	1372.1	1197.9	625.832	2465.91	2073.89	1558.23	4362.53	2825.52	3277.78
	1769.45	987.379	1085.54	1655.94	918.933	1147.45	2336.61	991.158	1133.06	1178.54	1197.9	1218.69	2914.13	1736.67	1563.85	6020.63	3110.93	1787.08
	1096.12	1373.65	1800.67	1730.41	950.536	915.529	935.527	1009.16	1205.94	1413.68	1693.98	1366.36	2340.86	1566.66	1707.17	4491.14	2737.7	3031.89
	1575.79	1371.27	1322.59	348.47	957.343	710.35	2027.71	900.273	1487.16	1238.04	1525.51	1211.52	2263.58	2763.79	1648.16	3114.6	4540.15	1657.55
	1265.71	1985.87	2402.57	766.143	1057.99	583.449	1492.67	2209.96	1147.63	1440.92	1550.6	1109.01	1364.1	2058.44	1673.45	5250.67	3152.64	2364.48
	2199.64	1666.53	1288.99	1339.08	1786.81	1003.05	1098.5	1099.19	1358.98	1469.59	1078.9	1057.39	1322.14	1797.09	1610.22	6853.16	2849.67	2421.56
	2277.69	1206.97	1866.02	536.405	1348.74	467.732	1860.32	1555.33	1246.23	1277.47	920.468	850.931	1206.02	1964.3	1523.1	5561.79	2603.78	2520.36
	2112.34	1513.08	1056.7	394.839	1873.36	841.626	883.729	660.2	899.415	1533.4	1598.63	1364.93	2293.98	2277.63	1333.42	5238.51	1416.05	2052.73
	1939.57	2608.94	1359.63	775.978	1686.17	706.946	2250.07	1593.48	829.108	1334.1	811.503	974.95	2199.34	1410.7	1437.39	4831.8	2243.73	2140.55
	2448.34	1397.99	1816.28	2574.89	1196.56	2827.46	1754.19	1574.62	1398.85	1607.95	818.671	1611.54	2444.25	3352.51	2208.78	6795.81	2520.36	1901.24
	627.034	1058.02	2068.95	1772.21	810.995	1612.38	1235.58	798.242	410.696	1267.44	1005.06	1354.18	5488.58	2377.39	1451.44	6797.55	3198.74	1710.24
	1204.33	2077.94	1693.52	1499.26	1253.93	1712.14	1706.82	1391.99	1029.74	1232.31	959.896	806.485	3166.3	2301.52	1802.71	7451.06	4638.95	2151.52
	1557.79	2100.17	1418.63	4004.25	1069.66	1296.58	1552.05	2637.8	1809.12	1378.55	1111.87	1320.48	1408	2162.41	1542.77	6335.22	2845.28	2197.63
	2172.39	1038.18	1777.12	1737.43	845.516	1060.16	2905.12	1515.03	2169.23	1729.1	1179.26	933.371	4599.68	1968.51	2023.31	5111.63	2509.38	2873.82
	1486.63	2542.53	1164.38	1488.73	1764.93	884.524	341.742	1124.05	1367.99	1094.67	969.215	964.197	2366.19	1998.02	1440.2	7247.7	3227.28	2039.56
	1541.13	1049.02	1296.93	2328.29	945.674	877.85	1786.41	1531.32	781.523	1073.16	1336.97	1101.84	2695.99	1982.56	1138.11	1833.65	2746.49	2764.05
	2649.42	1470.22	1256.18	2034.97	975.333	1374.91	1478.15	1393.28	1106.91	1348.44	1192.88	1228.72	2949.69	2148.36	2905.7	7944.66	2992.37	2149.33
	1807.29	1263.33	1657.27	1203.84	978.736	1366.83	1310.12	1501.31	295.804	1628.74	913.299	1055.24	2656.96	1733.86	1309.53	6503.81	2829.91	2162.5
	2249.12	1276.29	779.427	1630.64	2074.31	1494	3174.22	1653.5	1463.59	1019.4	943.408	1103.27	2042.24	2158.2	1292.67	6588.98	4487.46	2307.4
	1776.07	1475.25	1149.03	1238.26	1672.8	1210.16	1668.28	1459.73	322.383	1517.62	1192.16	1142.7	1079.18	2413.92	2207.38	5137.7	2375.46	2118.59
	1291.11	1458.32	2238.01	1271.64	1502.08	1926.77	1103.56	1029.74	1171.64	1410.09	1517.62	837.31	4627	1969.92	1798.5	5328.89	3282.17	2529.14
	1452.76	1422.6	2661.06	2313.88	1415.31	1066.49	1504.68	2086.46	1052.89	1739.14	1107.57	1193.6	2057.85	1660.8	1615.84	3404.86	2094.44	2011.02
	2177.69	907.479	2134.56	1904.29	1439.9	2024.08	3934.14	1302.54	1298.97	1146.28	926.92	627.983	1797.33	2089.35	889.414	6204.87	3117.51	2232.75
	1384.5	1638.75	1336.88	504.439	1254.07	1520.34	1780.09	1469.93	535.877	1040.19	842.328	1243.06	1911.49	2134.31	1677.66	4991.7	2704.77	2193.24
	791.332	1701.19	1254.07	1072.11	1729.35	1692.47	1253.9	1146.51	1136.49	1456.69	1443.79	1209.37	1836.36	1733.86	2808.75	6215.3	1475.33	2748.68
	1301.16	1591.13	2406.54	1021.17	1282.17	1027.5	1697.97	1464.25	1623.92	1823.01	1068.86	501.096	1723.17	1802.71	1559.64	3934.96	1916.61	1714.63
	1442.44	1765.75	2539.88	1416.71	1397.39	1479.24	2320.18	1409.29	1611.49	1598.63	1256.68	1192.88	2247.15	2412.52	1476.74	4830.06	3560.99	2450.1
	1864.7	1240.04	1610.44	1410.04	1153.6	530.785	2056.77	1581.11	738.652	677.447	1318.33	1016.53	2769.17	1597.57	1058.02	5523.55	2876.02	2496.21
	785.776	1514.14	2074.77	1366.83	1348.57	1672.09	1170.51	992.379	1551.9	1551.32	1306.86	914.733	2745.75	2671.05	2038.77	3954.08	2924.32	1508.26
	2139.85	1333.44	698.203	1807.69	995.529	1039.09	1188.83	1571	1677.51	971.366	1110.44	793.581	2631.59	1895.45	1464.09	3556.07	2476.45	2037.36
	3113.47	854.3	1532.13	934.757	1436.03	1311.68	1305.06	903.311	328.385	1238.76	1230.16	2559.24	2487.18	1722.62	1971.32	4386.86	3288.76	2700.38
	2169.75	1383.18	2977.22	610.174	2443.86	1421.98	1337.28	684.748	310.38	1634.48	1360.63	526.903	2011.99	1919.33	1604.6	4923.92	3170.2	2155.91
	2394.9	2560.25	1103	2013.89	1622.92	1969.63	1673.97	857.83	341.246	1273.89	2042.38	1068.14	2070.54	2447.64	1195.72	4899.59	2689.4	1240.42
	2476.39	768.844	246.58	648.112	1926.77	1428.31	831.299	1783.25	434.274	1098.25	1154.89	1263.85	2722.34	1562.45	1468.31	5483.57	4131.8	1012.09
	2002.54	2299.92	1789.03	301.047	1993.52	1073.16	1507.2	1217.26	865.977	3052.66	759.888	724.761	2341.8	1802.71	1606	4437.26	3023.11	1802.45
	580.204	1389	1528.96	1948.9	1594.81	914.734	914.681	1526.15	394.405	2059.39	944.841	1569.24	1902.71	2273.41	1591.95	6510.77	2546.7	2116.4
	1355.66	2250.97	1035	791.083	1995.62	809.35	1522.99	1058.71	483.146	1644.51	808.635	1102.55	2012.97	2023.31	1334.82	4762.28	2972.61	1490.7
	2489.09	2271.87	1309.36	1288.85	1388.26	1178.55	1692.29	1177.46	737.795	1791.61	1444.5	2190.77	2011.02	1839.25	1622.86	4397.29	3040.67	2259.1
	1190.83	2076.62	1325.5	1421.28	1716	1136.39	1428.24	475.028	1176.83	2480.69	1099.69	454.499	2928.22	1752.13	1350.28	4244.34	2452.3	3060.43
	1252.22	1466.25	2172.13	1108.29	1873.03	1297.28	2246.28	716.964	1745.98	376.317	910.431	1015.81	2985.79	1908.09	1420.53	5102.94	3003.35	906.713
	1909.41	1933.22	262.455	1350.67	1410.39	1215.43	1188.2	1416.24	1809.78	2320.02	1126.93	1155.6	2423.76	1946.03	1199.94	3907.16	2632.32	2061.51
	1726.59	2116.04	1278.94	1291.66	1583.22	1268.47	993.01	1445.3	769.394	2280.04	1174.96	1207.22	1601.2	2239.69	1147.95	4359.05	3073.6	2645.5
	518.824	1657.01	1265.44	1667.88	1547.74	1637.67	2040.35	1088.39	919.103	1685.93	877.455	1085.35	1353.36	2250.93	1594.76	4004.49	2983.59	1971.5
	897.161	1099.03	999.021	1609.57	1600.08	1305.71	1094.08	1449.72	976.587	1268.91	870.286	888.208	2614.03	1607.41	1264.57	5066.44	3795.9	1694.87
	1230.52	1917.61	1998.83	860.637	1224.21	2520.79	1517.31	1032.17	2012.55	1546.68	1021.55	1339.12	2073.46	2596.58	1192.91	3536.95	2665.25	1264.57
	1535.06	1423.39	1513.35	2190.23	2682.03	1163.09	1754.82	830.035	976.587	2417.14	1585.73	1352.03	2433.52	1835.03	1643.94	4439	2634.52	2074.68
	3522.25	1507.79	1528.43	1294.47	1006.07	2163.18	1685.34	859.725	1339.17	1556.68	944.125	1142.7	3462.93	1939.01	1251.92	4426.83	2981.4	2256.9
	2995.33	2784.61	2624.55	1305.71	1025.04	1047.17	953.846	898.257	978.482	989.706	940.54	1319.77	2859.92	1181.67	1209.77	3759.42	4724.57	1956.13
	2907.78	1869.2	1324.71	1398.8	940.378	954.429	1689.76	865.41	1356.86	1301.04	1229.44	1288.22	1866.61	1885.61	1462.68	1899.7	3170.2	1416.05
	1268.36	1966.29	1864.17	1804.18	2111.2	1626.43	1413.71	1602.59	816.138	1118.95	923.335	1587.88	2115.42	1768.99	1680.47	5106.42	3400.72	3264.61
	1299.71	2015.24	1103.79	1552.31	1219.65	1423.74	832.562	867.937	1142.72	534.841	1028	1220.84	1989.55	1923.55	1237.87	3027.7	3165.81	1993.45
	1355.92	786.041	2114.45	1582.17	1494	2304.4	1418.77	1512.89	768.13	2280.04	1038.04	1513.32	2375.95	1915.12	1523.1	3747.25	2177.87	1916.61
	160.784	2976.95	1210.41	2166.35	1958.39	2203.23	1422.56	975.955	823.719	2187.92	2621.61	857.383	2311.55	2148.36	1518.89	3818.51	2344.72	1736.59
	2793.12	2161.55	1368.63	1622.21	769.655	1013.8	1296.85	2418.73	1501.52	1996.55	1040.9	1279.62	2654.03	2272.01	1787.26	4180.03	2540.11	2384.24
	1220.88	1400.64	1090.03	1330.65	1222.81	1704.41	2402.3	2083.3	599.47	1064.68	706.122	1049.51	3206.31	1891.23	1060.83	2753.08	2265.69	1554.37
	549.533	1546.68	1932.96	2144.92	1048.92	882.416	1521.73	811.716	895.731	1523.12	794.298	631.567	2565.24	2116.05	1251.92	4091.39	2919.92	2256.9
	3608.24	1677.91	1828.98	1910.97	1393.53	985.342	2027.08	927.315	1654.39	996.132	1210.09	668.845	2928.22	1881.4	1759.16	2786.11	3688.33	2465.47
	583.123	1002.2	3516.15	1309.57	2218.69	944.593	1331.59	1255.16	1471.2	1708.78	1291.09	860.25	1863.68	1986.78	2213	4673.64	1734.39	2136.16
	1612.1	2568.96	2251.5	1212.27	1456.76	1578.65	860.988	794.661	1049.23	1965.84	913.299	881.756	1974.91	2173.65	2283.25	4108.77	1694.87	2122.98
	2153.79	1342.48	525.174	1381.59	1770.1	1105.83	2073.19	1109.87	785.817	1563.11	1157.75	1444.5	1796.35	2010.66	1163.4	3835.89	2300.81	2895.77
	875.132	1698.31	1297.99	2108.74	1191.89	542.728	1224.21	1342.33	1641.75	1970.13	1126.21	1098.97	1685.12	1669.23	1163.4	4404.24	2867.23	2908.95
	942.984	1841.85	1297.19	896.819	1161.33	2634.6	349.954	1622.17	1272.85	366.32	1330.52	1407.23	2092.98	2314.16	1132.49	3576.92	3095.56	2061.51
	2205.97	2288.82	1728.44	1192.6	441.911	870.122	852.144	1826.84	1416.87	1389.59	749.851	922.618	1642.18	2307.14	2031.74	2878.22	2926.51	2048.34
	902.9	2051.9	1533.45	1279.71	1560.04	1378.07	1906.43	1843.89	682.221	854.746	1636.63	853.081	1713.41	1992.4	526.904	3748.99	2928.71	4243.77
	3773.73	1487.59	1781.62	1153.96	2084.5	2039.53	1125.03	1750.4	763.077	2283.61	1049.51	1139.83	2489.13	2062.65	1435.99	3686.42	1736.59	2717.94
	693.97	1557.01	911.712	1203.14	1276.55	1365.43	1284.85	1946.22	706.225	1840.17	1423.71	827.991	2435.47	2612.04	1274.4	2952.96	2759.66	2454.49
	2826.49	1742.43	1726.86	1986.84	1960.14	734.527	1558.37	1080.81	1303.17	2873.43	1157.04	1092.52	2539.87	1695.93	2259.36	3345.76	3128.49	1514.85
	1145.64	1375.62	1222.58	1159.93	1028.2	1536.5	2026.45	902.048	707.488	1618.09	1463.14	1159.9	2535.97	1732.46	1402.27	3724.66	3154.84	1984.67
	1441.01	1904.11	644.76	1763.08	2343.39	924.57	1468.67	639.266	1629.12	2273.61	983.553	936.956	1412.88	2163.82	1413.51	1691.13	2551.09	2691.6
	4303.78	1767.28	147.631	1410.74	1003.96	1194	1814.83	995.537	803.505	2090.09	1106.14	792.864	1890.02	2491.2	1195.72	3467.43	2371.07	1227.25
	1379.21	2796.03	1541.33	1605	1137.45	732.771	1774.41	1947.49	1054.28	2862.01	622.248	793.581	1431.42	1851.89	1469.71	3712.49	2757.46	1765.13
	1488.04	1119.89	2271.58	1436.74	1450.09	1412.5	1607.01	982.272	982.272	1854.45	1309.73	597.874	1550.46	1538.56	2231.26	3688.16	3365.6	1207.49
	1411.68	764.061	2050.56	1734.27	1271.28	1579.71	969.638	941.212	1089.66	1598.1	634.435	1503.29	1953.45	1773.21	1445.82	3861.97	2531.33	2313.99
	3624.36	1258.95	1403.17	1309.57	1706.17	1495.05	1289.9	1405.5	965.216	846.177	1613.69	1573.54	1997.36	1749.32	1362.92	3531.73	2483.03	3550.01
	1049.35	1903.43	2170.14	1348.57	1972.09	1588.14	1707.45	1423.19	2474.31	1827.31	1952.05	1408.66	1778.79	2194.73	2052.82	3740.3	1791.47	2625.74
	1764.37	2501.56	2299.35	879.957	295.778	2236.25	1411.19	899.521	1191.99	2217.91	1284.64	1178.54	1731.95	2152.58	1036.95	3855.01	2421.56	2331.55
	1760.79	1558.35	2646.89	1950.31	1107.24	2460.02	1330.96	1545.1	1293.06	2347.16	1612.25	592.139	1693.9	1906.69	1790.07	3116.34	2742.09	2979.2
	311.044	1280	1969.05	1459.57	1230.89	1247.4	1950.65	913.418	1596.9	2322.17	1081.76	1374.97	2008.09	1544.18	1518.89	3620.38	2917.73	2015.41
	2035.55	1811.4	1727.2	1699.49	1953.47	1521.75	1571.63	729.597	1975.91	1364.59	1330.52	621.531	1561.2	2606.42	3419.96	3371.83	2531.33	2043.95
	1885.07	1729.89	1369.35	1425.14	764.386	2240.82	1626.59	908.364	662.007	1904.43	1428.02	1246.65	1557.29	1790.07	1632.7	2954.7	2261.29	2193.24
	1402.27	1605.15	2240.23	1486.27	1421.28	1602.89	1881.16	1060.6	1160.41	2201.49	1554.19	739.815	1910.51	1378.38	1386.81	2501.07	2434.73	2032.97
	1427.13	1748.02	1574.03	1526.31	1905.34	1892.7	1222.31	1576.69	855.934	1344.6	1605.8	1212.95	1745.61	1191.51	1069.26	3305.79	2118.59	4090.09
[truncated: 7,535 more rows]

## Sheet: Supplementary Figure 6a
FRAP	control-anterior										control-posterior
[truncated: 301 more rows]

## Sheet: Supplementary Figure 6b
FRAP	Rack1-RNAi-anterior									Rack1-RNAi-posterior
[truncated: 301 more rows]
